# Supplementary material for: Increased mAb production in amplified CHO cell lines is associated with increased interaction of CREB1 with transgene promoter
Source: Curr Res Biotechnol. Author manuscript; Available in PMC 2020 Jun 23. (PMC7311070; doi:10.1016/j.crbiot.2019.09.001)
Supplement: 2 [file NIHMS1593965-supplement-2.xlsx]

## Sheet: DE Nuclear proteins
Color		Condition
		High in A0
		High in A1
		FC > 1.5							Normalized abundance						Raw abundance
									AOSNuc			A1SNuc			AOSNuc			A1SNuc
Accession	Peptide count	Unique peptides	Confidence score	Anova (p)	Max fold change	Highest mean condition	Lowest mean condition	Description	A0__NUC_RAW_t1	A0__NUC_RAW_t2	A0__NUC_RAW_t3	A1__NUC_RAW_t1	A1__NUC_RAW_t2	A1__NUC_RAW_t3	A0__NUC_RAW_t1	A0__NUC_RAW_t2	A0__NUC_RAW_t3	A1__NUC_RAW_t1	A1__NUC_RAW_t2	A1__NUC_RAW_t3
asmbl_14628	3	3	12.6851	9.53415e-07	92.8765	AOSNuc	A1SNuc	gene=CXCL3 Refseq:NP_001231068	5.93148e+07	8.01418e+07	7.11254e+07	724911	783989	758433	7.40193e+07	6.85182e+07	7.27849e+07	809817	639210	728165
asmbl_63807	2	2	3.98203	0.0027208	33.2451	AOSNuc	A1SNuc	gene=AKR1A1 Refseq:XP_007620230	324884	365882	291917	15622.8	11423	2512.94	405425	312816	298728	17452.6	9313.55	2412.65
asmbl_49797	4	4	12.352	2.08496e-05	11.2258	AOSNuc	A1SNuc	gene=PYCR2 Refseq:XP_007626416	4.42183e+06	5.2365e+06	5.07448e+06	374252	512490	425668	5.51804e+06	4.47701e+06	5.19288e+06	418087	417849	408680
asmbl_25712	2	2	5.43439	0.000362611	9.88061	AOSNuc	A1SNuc	gene=SSR4 Refseq:XP_007626313	182979	212554	187019	13953.6	27728.5	17277	228340	181725	191383	15588	22607.9	16587.5
asmbl_16541	2	2	5.82816	2.8233e-05	9.15545	AOSNuc	A1SNuc	gene=USP3 Refseq:XP_007608156	799919	985776	828630	111132	86303.6	88112.8	998224	842802	847964	124149	70365.9	84596.3
asmbl_31386	6	6	21.379	8.19809e-06	8.65468	AOSNuc	A1SNuc	gene=FAM98B Refseq:XP_007632730	4.30847e+06	4.04216e+06	4.25563e+06	511619	525826	419139	5.37658e+06	3.4559e+06	4.35492e+06	571542	428722	402411
asmbl_70945	3	3	9.0494	3.20415e-05	8.58537	AOSNuc	A1SNuc	gene=RBMX Refseq:XP_007625783	3.34535e+06	4.33992e+06	3.51435e+06	449814	474011	380674	4.17469e+06	3.71047e+06	3.59634e+06	502499	386475	365482
asmbl_46386	8	8	23.6914	5.40885e-05	8.17251	AOSNuc	A1SNuc	gene=MFGE8 Refseq:XP_007628533	5.72522e+06	5.49341e+06	4.31469e+06	614408	724722	561548	7.14454e+06	4.69666e+06	4.41536e+06	686371	590888	539138
asmbl_37091	7	7	25.6039	2.53565e-07	7.57217	AOSNuc	A1SNuc	gene=PABPN1 Refseq:XP_007609284	1.39529e+07	1.37001e+07	1.32741e+07	1.71229e+06	1.84525e+06	1.84742e+06	1.74119e+07	1.17131e+07	1.35839e+07	1.91284e+06	1.50448e+06	1.77369e+06
asmbl_54053	2	2	7.16812	1.03511e-05	7.2842	AOSNuc	A1SNuc	gene=PLIN2 Refseq:XP_007630724	2.87443e+06	2.58228e+06	2.56902e+06	409027	329839	362934	3.58702e+06	2.20775e+06	2.62896e+06	456934	268927	348450
asmbl_48548	8	8	21.9323	1.57614e-05	6.88318	AOSNuc	A1SNuc	gene=H31_RAT Refseq:XP_007634643	1.4184e+07	1.72203e+07	1.59095e+07	2.05446e+06	2.37495e+06	2.44441e+06	1.77003e+07	1.47227e+07	1.62807e+07	2.29509e+06	1.93637e+06	2.34686e+06
asmbl_36507	3	3	8.45661	0.000445927	6.48407	AOSNuc	A1SNuc	gene=CLU Refseq:XP_007614430	1.16073e+06	818097	1.16495e+06	204849	148331	131667	1.44849e+06	699442	1.19213e+06	228842	120939	126412
asmbl_35567	2	2	4.6337	0.000264845	6.26905	AOSNuc	A1SNuc	gene=HMGCL Refseq:XP_007617247	368286	320962	331367	69882.3	42229.9	50689.9	459587	274410	339099	78067.3	34431.3	48666.9
asmbl_1336	3	3	8.87832	0.000310957	6.02604	AOSNuc	A1SNuc	gene=COL5A2 Refseq:XP_007635548	2.2413e+06	2.71592e+06	2.22404e+06	371760	507045	312900	2.79694e+06	2.32201e+06	2.27593e+06	415303	413409	300413
asmbl_5319	3	2	7.06603	0.000373432	5.90417	AOSNuc	A1SNuc	gene=SRBD1 Refseq:XP_007618740	342737	387256	360346	78342.6	60980.9	45348.9	427704	331089	368754	87518.6	49719.6	43539.1
asmbl_83953	3	3	9.57378	5.89321e-06	5.65996	AOSNuc	A1SNuc	gene=METAP1 Refseq:XP_007629007	909628	1.01136e+06	1.01591e+06	161044	185640	172206	1.13513e+06	864676	1.03961e+06	179907	151358	165333
asmbl_86015	2	2	7.52523	0.000290994	5.56569	AOSNuc	A1SNuc	gene=VDAC3 Refseq:XP_007621565	883261	1.11826e+06	969715	183145	137446	213257	1.10223e+06	956068	992341	204596	112064	204747
asmbl_39771	2	2	8.56246	0.00330713	5.3569	AOSNuc	A1SNuc	gene=WDR89 Refseq:XP_007614626	543394	860298	562349	74152.6	153462	139396	678106	735523	575470	82837.7	125122	133833
asmbl_5980	4	4	13.9121	8.74281e-06	5.31862	AOSNuc	A1SNuc	gene=RBPJ Refseq:XP_007622650	3.71952e+06	3.89399e+06	3.94598e+06	799000	659949	714454	4.64162e+06	3.32922e+06	4.03805e+06	892583	538076	685941
asmbl_66346	5	5	16.5498	3.10673e-05	5.17953	AOSNuc	A1SNuc	gene=PTGR1 Refseq:XP_007616607	1.47163e+06	1.45319e+06	1.24321e+06	238901	287589	278222	1.83646e+06	1.24242e+06	1.27221e+06	266882	234480	267118
asmbl_25002	2	2	6.52239	0.000957968	4.96877	AOSNuc	A1SNuc	gene=REXO2 Refseq:XP_007629378	1.12901e+06	1.35766e+06	1.22854e+06	292034	168928	286748	1.4089e+06	1.16074e+06	1.2572e+06	326239	137732	275304
asmbl_43569	9	9	27.2854	5.7153e-05	4.96648	AOSNuc	A1SNuc	gene=TRA2B Refseq:XP_007637488	3.02174e+07	3.53094e+07	3.22515e+07	5.98221e+06	7.61369e+06	6.09174e+06	3.77085e+07	3.01882e+07	3.3004e+07	6.68288e+06	6.20767e+06	5.84862e+06
asmbl_4616	5	5	20.4159	8.34859e-05	4.51452	AOSNuc	A1SNuc	gene=SNRPE Refseq:XP_007633896	1.40201e+07	1.71085e+07	1.54884e+07	2.96469e+06	3.74697e+06	3.61435e+06	1.74957e+07	1.46272e+07	1.58498e+07	3.31193e+06	3.05502e+06	3.4701e+06
asmbl_12120	2	2	6.4969	0.000270588	4.34083	AOSNuc	A1SNuc	gene=CEBPG Refseq:XP_007635633	3.88084e+06	4.28417e+06	4.10259e+06	747524	950288	1.12828e+06	4.84293e+06	3.66281e+06	4.19831e+06	835078	774799	1.08325e+06
asmbl_62574	3	3	12.4401	0.000107668	4.33769	AOSNuc	A1SNuc	gene=COL5A1 Refseq:XP_016823538	9.56264e+06	1.12034e+07	9.76286e+06	1.97538e+06	2.52747e+06	2.53521e+06	1.19333e+07	9.57852e+06	9.99064e+06	2.20674e+06	2.06073e+06	2.43403e+06
asmbl_23615	2	2	8.81077	0.00112698	4.195	AOSNuc	A1SNuc	gene=NFIX Refseq:XP_016824722	727400	751039	508484	149895	194014	129731	907728	642110	520348	167452	158186	124554
asmbl_69259	2	2	5.48062	0.000494401	4.15355	AOSNuc	A1SNuc	gene=DCTN1 Refseq:XP_007625881	884622	830355	969336	258321	222876	165072	1.10393e+06	709922	991952	288577	181718	158485
asmbl_22402	10	10	31.0061	3.79582e-05	4.08763	AOSNuc	A1SNuc	gene=CHTF8	2.13074e+07	2.51395e+07	2.22493e+07	6.06925e+06	5.09467e+06	5.64195e+06	2.65896e+07	2.14933e+07	2.27685e+07	6.78011e+06	4.15384e+06	5.41679e+06
asmbl_72426	4	4	12.4562	0.000268255	4.0095	AOSNuc	A1SNuc	gene=RFX5 Refseq:XP_007624149	1.56417e+06	2.12279e+06	1.64864e+06	390080	485375	455287	1.95193e+06	1.81491e+06	1.68711e+06	435768	395741	437117
asmbl_70012	4	4	14.2555	5.32468e-05	3.95344	AOSNuc	A1SNuc	gene=NARS Refseq:XP_007634896	3.67877e+06	3.99118e+06	4.14003e+06	942691	1.13194e+06	912633	4.59076e+06	3.41231e+06	4.23662e+06	1.0531e+06	922905	876211
asmbl_34505	2	2	7.08779	0.00211092	3.90358	AOSNuc	A1SNuc	gene=PPIH Refseq:XP_007617335	224334	307642	317625	64911.8	96293	56441.9	279948	263022	325036	72514.6	78510.6	54189.4
asmbl_1237	29	27	182.448	1.67322e-05	3.89184	AOSNuc	A1SNuc	gene=HNRNPA1 Refseq:XP_007610258	6.02078e+08	7.15901e+08	6.49985e+08	1.62398e+08	1.76304e+08	1.66962e+08	7.51337e+08	6.12069e+08	6.6515e+08	1.81419e+08	1.43746e+08	1.60299e+08
asmbl_83200	4	4	14.1105	4.25977e-05	3.76875	AOSNuc	A1SNuc	gene=SARS Refseq:XP_007624630	4.05626e+06	4.10969e+06	4.74715e+06	1.04131e+06	1.21818e+06	1.16688e+06	5.06183e+06	3.51363e+06	4.85791e+06	1.16327e+06	993217	1.12031e+06
asmbl_10544	4	4	18.9469	2.99946e-06	3.73156	AOSNuc	A1SNuc	gene=YY1 Refseq:XP_007629188	2.98953e+06	2.66958e+06	2.85378e+06	744987	777014	759317	3.73065e+06	2.28239e+06	2.92036e+06	832244	633523	729013
asmbl_24794	2	2	10.5771	0.000219199	3.68712	AOSNuc	A1SNuc	gene=DDX6 Refseq:XP_007618913	1.89559e+06	1.53095e+06	1.82796e+06	510541	511039	403518	2.36552e+06	1.30891e+06	1.87061e+06	570338	416665	387414
asmbl_14458	12	12	47.2902	1.69616e-05	3.59739	AOSNuc	A1SNuc	gene=PSAP Refseq:XP_007611754	2.10384e+07	2.42129e+07	2.31044e+07	5.96489e+06	6.67497e+06	6.36158e+06	2.62539e+07	2.07011e+07	2.36435e+07	6.66353e+06	5.44231e+06	6.10769e+06
asmbl_47684	4	4	13.1997	4.336e-05	3.52581	AOSNuc	A1SNuc	gene=AP2A2 Refseq:XP_007609845	1.62747e+06	1.94648e+06	1.81791e+06	471857	517570	539828	2.03093e+06	1.66417e+06	1.86032e+06	527123	421991	518284
asmbl_52316	2	2	6.36663	0.000155583	3.52522	AOSNuc	A1SNuc	gene=NAP1L1 Refseq:XP_007627789	1.00963e+06	1.05459e+06	1.05596e+06	247866	299510	337727	1.25993e+06	901636	1.0806e+06	276898	244200	324249
asmbl_65083	6	6	29.0559	4.92504e-05	3.52029	AOSNuc	A1SNuc	gene=CIRBP Refseq:NP_001231002	2.46947e+07	2.83317e+07	2.75069e+07	7.07374e+06	8.43821e+06	7.36497e+06	3.08168e+07	2.42226e+07	2.81487e+07	7.90226e+06	6.87993e+06	7.07104e+06
asmbl_34886	2	2	4.56901	0.000146862	3.46721	AOSNuc	A1SNuc	gene=SFPQ Refseq:XP_007613154	2.59228e+07	2.21459e+07	2.56571e+07	7.45252e+06	6.11052e+06	7.70067e+06	3.23492e+07	1.89339e+07	2.62557e+07	8.3254e+06	4.98209e+06	7.39334e+06
asmbl_71950	5	5	22.6275	0.000279885	3.41905	AOSNuc	A1SNuc	gene=DNAJC3 Refseq:XP_007620775	5.89011e+06	7.79454e+06	7.23854e+06	1.84859e+06	2.26478e+06	2.00622e+06	7.3503e+06	6.66404e+06	7.40743e+06	2.0651e+06	1.84654e+06	1.92615e+06
asmbl_68419	2	2	7.55202	0.00110902	3.32699	AOSNuc	A1SNuc	gene=INTS3 Refseq:XP_007612738	1.58465e+06	1.95526e+06	1.84638e+06	442541	683690	492741	1.97749e+06	1.67168e+06	1.88946e+06	494374	557434	473076
asmbl_16145	18	18	64.4707	6.48776e-05	3.2876	AOSNuc	A1SNuc	gene=COL12A1 Refseq:XP_016821399	1.12749e+07	1.27206e+07	1.18117e+07	3.2791e+06	4.02238e+06	3.59012e+06	1.407e+07	1.08757e+07	1.20873e+07	3.66317e+06	3.27957e+06	3.44684e+06
asmbl_80412	2	2	9.45687	0.000171389	3.27594	AOSNuc	A1SNuc	gene=PCBP3 Refseq:XP_016823387	1.68988e+06	1.76065e+06	1.57957e+06	436422	520956	578090	2.10882e+06	1.50529e+06	1.61642e+06	487538	424751	555019
asmbl_3955	4	4	12.5374	0.000391415	3.25826	AOSNuc	A1SNuc	gene=PRDX6 Refseq:XP_007610882	1.37616e+06	1.12321e+06	1.31451e+06	354655	462233	353641	1.71732e+06	960304	1.34518e+06	396194	376873	339527
asmbl_14639	2	2	6.9728	0.000100507	3.24641	AOSNuc	A1SNuc	gene=MTHFD2L Refseq:XP_007628808	979072	1.06405e+06	1.12117e+06	348540	341898	284270	1.22179e+06	909724	1.14733e+06	389363	278759	272925
asmbl_80287	8	8	39.0681	0.000297746	3.24007	AOSNuc	A1SNuc	gene=SNRPD3 Refseq:XP_007619953	4.57262e+07	5.5495e+07	5.08555e+07	1.32781e+07	1.76067e+07	1.60514e+07	5.70621e+07	4.74461e+07	5.2042e+07	1.48333e+07	1.43553e+07	1.54108e+07
asmbl_36605	3	3	9.22254	0.000142338	3.22535	AOSNuc	A1SNuc	gene=CTSB Refseq:XP_016828063	4.76393e+06	6.14994e+06	5.75e+06	1.70757e+06	1.64076e+06	1.81819e+06	5.94495e+06	5.25797e+06	5.88416e+06	1.90758e+06	1.33776e+06	1.74563e+06
asmbl_64043	2	2	6.32692	0.000710186	3.20874	AOSNuc	A1SNuc	gene=CEBPB Refseq:XP_007609290	5.29294e+06	7.14705e+06	6.35985e+06	1.74196e+06	2.30634e+06	1.81065e+06	6.6051e+06	6.11046e+06	6.50824e+06	1.94599e+06	1.88043e+06	1.73839e+06
asmbl_4218	3	3	12.8168	3.48842e-05	3.18348	AOSNuc	A1SNuc	gene=TRMT1L Refseq:XP_007628630	2.63633e+06	3.10117e+06	2.81332e+06	869708	953419	862872	3.28989e+06	2.65138e+06	2.87896e+06	971573	777351	828436
asmbl_55435	2	2	10.5003	0.00145555	3.15328	AOSNuc	A1SNuc	gene=ZMAT2 Refseq:XP_007629909	1.26681e+06	1.52295e+06	967119	432593	407126	351699	1.58087e+06	1.30206e+06	989684	483261	331942	337663
asmbl_22428	4	4	17.5774	1.00954e-05	3.11733	AOSNuc	A1SNuc	gene=TERF2 Refseq:XP_007625536	5.06679e+06	5.38831e+06	5.71138e+06	1.69777e+06	1.683e+06	1.80524e+06	6.32289e+06	4.60681e+06	5.84464e+06	1.89662e+06	1.3722e+06	1.73319e+06
asmbl_72736	4	4	13.6615	0.00013176	3.08662	AOSNuc	A1SNuc	gene=RBM8A Refseq:XP_007608975	6.78794e+06	8.62949e+06	7.923e+06	2.40222e+06	2.68155e+06	2.47803e+06	8.47071e+06	7.37789e+06	8.10786e+06	2.68358e+06	2.18634e+06	2.37914e+06
asmbl_18325	7	7	25.1291	7.6624e-05	3.07702	AOSNuc	A1SNuc	gene=DNM2 Refseq:XP_007624348	8.80934e+06	1.05683e+07	9.58981e+06	3.10843e+06	3.38286e+06	2.92285e+06	1.09932e+07	9.03551e+06	9.81356e+06	3.47251e+06	2.75815e+06	2.8062e+06
asmbl_77179	2	2	9.93617	0.000128049	3.07338	AOSNuc	A1SNuc	gene=NLE1 Refseq:XP_007608655	2.64315e+06	2.6073e+06	3.07292e+06	814946	989612	903656	3.2984e+06	2.22914e+06	3.14461e+06	910397	806861	867592
asmbl_75972	6	6	36.7736	0.000509995	3.07297	AOSNuc	A1SNuc	gene=SNRPD1 Refseq:XP_007622634	7.7963e+07	1.0207e+08	9.14664e+07	2.58013e+07	3.36136e+07	2.89361e+07	9.72906e+07	8.72663e+07	9.36005e+07	2.88233e+07	2.74062e+07	2.77812e+07
asmbl_63810	19	19	109.118	3.90498e-05	3.06784	AOSNuc	A1SNuc	gene=PRDX1 Refseq:NP_001233694	4.06183e+08	4.6809e+08	4.60081e+08	1.37773e+08	1.4222e+08	1.54955e+08	5.06878e+08	4.002e+08	4.70815e+08	1.5391e+08	1.15956e+08	1.48771e+08
asmbl_46487	2	2	5.70114	9.65977e-05	3.04379	AOSNuc	A1SNuc	gene=PRC1 Refseq:XP_007620048	1.16866e+06	1.3064e+06	1.08221e+06	355189	407432	406077	1.45837e+06	1.11692e+06	1.10746e+06	396790	332192	389871
asmbl_33057	8	8	25.1226	8.16256e-05	3.04211	AOSNuc	A1SNuc	gene=PSAT1 Refseq:XP_007628743	1.01975e+07	1.23933e+07	1.15426e+07	3.48145e+06	3.79479e+06	3.94408e+06	1.27256e+07	1.05958e+07	1.18119e+07	3.88921e+06	3.09401e+06	3.78668e+06
asmbl_55426	2	2	8.1596	0.000718136	3.04163	AOSNuc	A1SNuc	gene=HARS Refseq:XP_016827045	1.2793e+06	1.25485e+06	1.0594e+06	421398	442287	317766	1.59645e+06	1.07285e+06	1.08411e+06	470755	360610	305084
asmbl_72358	3	3	7.47255	0.0048894	3.01375	AOSNuc	A1SNuc	gene=ENV Refseq:XP_007633987	334255	553493	326001	113108	141415	148214	417119	473216	333607	126356	115300	142299
asmbl_9800	36	35	220.502	6.16969e-06	3.0096	AOSNuc	A1SNuc	gene=HNRNPA3 Refseq:XP_007613445	1.10453e+09	1.2293e+09	1.17909e+09	3.76794e+08	3.97419e+08	3.93028e+08	1.37835e+09	1.05101e+09	1.2066e+09	4.20926e+08	3.24028e+08	3.77342e+08
asmbl_7492	13	13	63.5504	2.5866e-05	2.99455	AOSNuc	A1SNuc	gene=ACAA2 Refseq:XP_007612988	2.52031e+07	2.76388e+07	2.71208e+07	8.37517e+06	9.62713e+06	8.70045e+06	3.14511e+07	2.36302e+07	2.77536e+07	9.35612e+06	7.84929e+06	8.35323e+06
asmbl_47693	3	3	8.94931	0.000225897	2.98663	AOSNuc	A1SNuc	gene=CHID1 Refseq:XP_007609789	423627	540877	505597	157926	179496	154805	528647	462429	517393	176423	146349	148627
asmbl_17986	3	3	9.09096	6.45467e-05	2.97115	AOSNuc	A1SNuc	gene=CLIC1 Refseq:XP_007612872	1.50218e+06	1.24186e+06	1.46503e+06	467119	489419	460104	1.87458e+06	1.06174e+06	1.49921e+06	521830	399038	441742
asmbl_30004	2	2	9.81803	0.000607657	2.95514	AOSNuc	A1SNuc	gene=CSNK2A1 Refseq:XP_007620456	2.43449e+06	2.33178e+06	2.33656e+06	736610	983473	683468	3.03801e+06	1.99358e+06	2.39107e+06	822885	801855	656191
asmbl_48632	8	8	28.8235	0.000625237	2.95251	AOSNuc	A1SNuc	gene=H2B1_PONAB Refseq:XP_007634671	2.09964e+07	2.94733e+07	2.64206e+07	7.99962e+06	9.41858e+06	8.62413e+06	2.62016e+07	2.51985e+07	2.70371e+07	8.93658e+06	7.67925e+06	8.27995e+06
asmbl_28167	2	2	6.7415	0.000111374	2.94443	AOSNuc	A1SNuc	gene=NECAP1 Refseq:XP_007634072	1.02645e+06	1.00414e+06	1.06149e+06	305438	357149	387558	1.28092e+06	858503	1.08626e+06	341213	291194	372091
asmbl_22533	7	7	24.008	2.4142e-05	2.89573	AOSNuc	A1SNuc	gene=AARS Refseq:XP_007634482	4.83145e+06	5.56641e+06	5.09959e+06	1.73986e+06	1.87056e+06	1.74142e+06	6.02921e+06	4.75907e+06	5.21858e+06	1.94364e+06	1.52512e+06	1.67192e+06
asmbl_1161	11	10	41.9679	5.57599e-05	2.89124	AOSNuc	A1SNuc	gene=PCBP2 Refseq:XP_007631658	8.4578e+07	8.83051e+07	9.76072e+07	2.9367e+07	3.05061e+07	3.36821e+07	1.05546e+08	7.54976e+07	9.98846e+07	3.28067e+07	2.48725e+07	3.23379e+07
asmbl_50516	16	15	94.5832	2.52432e-05	2.8544	AOSNuc	A1SNuc	gene=HNRNPA0 Refseq:XP_016821913	1.10851e+08	1.21743e+08	1.23245e+08	3.8806e+07	4.32597e+07	4.25978e+07	1.38332e+08	1.04086e+08	1.2612e+08	4.33512e+07	3.52709e+07	4.08978e+07
asmbl_66987	4	4	15.1447	3.28859e-05	2.85164	AOSNuc	A1SNuc	gene=SMU1 Refseq:NP_001231781	2.82262e+06	3.05749e+06	3.13339e+06	971643	1.10371e+06	1.08547e+06	3.52237e+06	2.61404e+06	3.2065e+06	1.08545e+06	899886	1.04215e+06
asmbl_31218	9	8	26.8927	0.000132088	2.81043	AOSNuc	A1SNuc	gene=EHD4 Refseq:XP_007610691	1.43379e+07	1.68939e+07	1.51589e+07	5.14506e+06	6.09063e+06	5.27096e+06	1.78923e+07	1.44437e+07	1.55126e+07	5.74768e+06	4.96587e+06	5.0606e+06
asmbl_1244	4	4	16.3526	0.000857678	2.80447	AOSNuc	A1SNuc	gene=CBX5 Refseq:NP_001231436	2.71654e+06	3.6012e+06	3.26763e+06	1.05943e+06	1.32724e+06	1.03122e+06	3.38999e+06	3.07889e+06	3.34387e+06	1.18352e+06	1.08214e+06	990064
asmbl_42165	2	2	7.18012	9.90078e-07	2.80231	AOSNuc	A1SNuc	gene=APP Refseq:XP_007637998	660339	619029	640893	231516	229259	224466	824042	529247	655846	258633	186922	215508
asmbl_30283	2	2	8.8638	0.00104813	2.79714	AOSNuc	A1SNuc	gene=SNRPB2 Refseq:XP_007629065	5.27879e+06	4.46074e+06	4.07595e+06	1.79333e+06	1.3506e+06	1.79522e+06	6.58745e+06	3.81376e+06	4.17105e+06	2.00337e+06	1.10119e+06	1.72357e+06
asmbl_55918	2	2	5.01389	0.00128054	2.79673	AOSNuc	A1SNuc	gene=SRFBP1 Refseq:XP_007629428	906225	1.07489e+06	879395	289554	419247	314005	1.13088e+06	918992	899913	323468	341825	301473
asmbl_19693	3	3	9.02552	5.23057e-05	2.79174	AOSNuc	A1SNuc	gene=LONP1 Refseq:XP_007616111	2.24226e+06	2.48915e+06	2.15558e+06	850256	852469	764196	2.79813e+06	2.12813e+06	2.20588e+06	949842	695043	733698
asmbl_17080	4	4	18.0503	2.43485e-05	2.78898	AOSNuc	A1SNuc	gene=AP2A1 Refseq:XP_007623373	7.30662e+06	7.91323e+06	7.02023e+06	2.50702e+06	2.77124e+06	2.69601e+06	9.11798e+06	6.76552e+06	7.18402e+06	2.80066e+06	2.25948e+06	2.58841e+06
asmbl_43686	6	6	18.2433	2.56971e-05	2.78312	AOSNuc	A1SNuc	gene=AP2M1 Refseq:XP_007637451	5.97856e+06	6.50062e+06	6.56928e+06	2.18313e+06	2.44746e+06	2.21368e+06	7.46069e+06	5.55779e+06	6.72255e+06	2.43883e+06	1.99549e+06	2.12534e+06
asmbl_79765	7	7	33.0135	7.04235e-05	2.77894	AOSNuc	A1SNuc	gene=HMOX1 Refseq:XP_016826436	1.93811e+07	2.24217e+07	2.12592e+07	7.03057e+06	8.1446e+06	7.51769e+06	2.41858e+07	1.91697e+07	2.17552e+07	7.85403e+06	6.64054e+06	7.21767e+06
asmbl_57514	2	2	10.4044	0.00623439	2.75797	AOSNuc	A1SNuc	gene=NDRG1 Refseq:XP_007632423	2.68199e+06	2.69258e+06	2.02782e+06	889117	1.15775e+06	637136	3.34688e+06	2.30205e+06	2.07513e+06	993255	943946	611708
asmbl_77182	5	5	17.5515	4.61991e-05	2.73914	AOSNuc	A1SNuc	gene=LIG3 Refseq:XP_007609462	2.48046e+06	2.31582e+06	2.31933e+06	898977	914155	784622	3.09538e+06	1.97994e+06	2.37344e+06	1.00427e+06	745338	753309
asmbl_7612	7	7	32.6716	0.000157693	2.73058	AOSNuc	A1SNuc	gene=HTRA1 Refseq:XP_007623132	1.15286e+07	1.34949e+07	1.25734e+07	4.15512e+06	5.05429e+06	4.55944e+06	1.43866e+07	1.15377e+07	1.28668e+07	4.6418e+06	4.12092e+06	4.37748e+06
asmbl_714	10	10	34.6829	1.65378e-05	2.72589	AOSNuc	A1SNuc	gene=DDX23 Refseq:XP_016828485	8.54972e+06	8.55745e+06	9.21334e+06	3.02234e+06	3.37707e+06	3.25634e+06	1.06693e+07	7.3163e+06	9.4283e+06	3.37633e+06	2.75343e+06	3.12638e+06
asmbl_81525	16	16	72.5699	1.79724e-05	2.72552	AOSNuc	A1SNuc	gene=TPM4 Refseq:XP_016823460	5.0182e+07	5.70744e+07	5.13911e+07	1.89823e+07	1.93406e+07	1.98853e+07	6.26224e+07	4.87964e+07	5.25902e+07	2.12056e+07	1.5769e+07	1.90917e+07
asmbl_85547	4	4	14.7779	3.16987e-05	2.70739	AOSNuc	A1SNuc	gene=HNRNPH3 Refseq:XP_007632490	4.66713e+06	5.47512e+06	5.1841e+06	1.85455e+06	1.91738e+06	1.88901e+06	5.82414e+06	4.68103e+06	5.30506e+06	2.07177e+06	1.56329e+06	1.81362e+06
asmbl_3846	4	4	18.6935	0.000199166	2.70328	AOSNuc	A1SNuc	gene=PRRX1 Refseq:XP_016826385	8.18176e+06	9.73918e+06	8.95676e+06	2.95909e+06	3.58848e+06	3.39505e+06	1.02101e+07	8.32664e+06	9.16573e+06	3.30567e+06	2.9258e+06	3.25956e+06
asmbl_32097	6	6	23.3302	0.000203876	2.67566	AOSNuc	A1SNuc	gene=CELF1 Refseq:XP_007611001	9.96674e+06	1.13963e+07	1.13482e+07	3.63752e+06	4.50844e+06	4.0795e+06	1.24376e+07	9.74337e+06	1.1613e+07	4.06356e+06	3.67587e+06	3.91669e+06
asmbl_18056	18	18	77.2277	1.28547e-05	2.66808	AOSNuc	A1SNuc	gene=DDX39B Refseq:XP_007612805	1.59808e+08	1.7182e+08	1.60276e+08	5.84538e+07	6.12294e+07	6.46827e+07	1.99426e+08	1.46899e+08	1.64015e+08	6.53002e+07	4.99222e+07	6.21013e+07
asmbl_79222	2	2	7.14215	0.00028821	2.66801	AOSNuc	A1SNuc	gene=RACK1 Refseq:XP_007618481	713803	796647	666993	246800	306702	262628	890760	681103	682555	275707	250063	252147
asmbl_43106	4	4	12.6693	2.3806e-05	2.66731	AOSNuc	A1SNuc	gene=PDIA5 Refseq:XP_007617782	1.61432e+06	1.6526e+06	1.859e+06	635504	642668	643583	2.01452e+06	1.41291e+06	1.90238e+06	709937	523987	617898
asmbl_66325	9	9	30.6355	2.40717e-05	2.66025	AOSNuc	A1SNuc	gene=PTBP3 Refseq:XP_007616630	3.44962e+07	3.28293e+07	3.26092e+07	1.3274e+07	1.27112e+07	1.15807e+07	4.3048e+07	2.80678e+07	3.337e+07	1.48287e+07	1.03638e+07	1.11185e+07
asmbl_53688	3	3	10.1921	0.00131753	2.66002	AOSNuc	A1SNuc	gene=TRPS1 Refseq:XP_016827242	1.26553e+06	1.68524e+06	1.48027e+06	524558	655654	485583	1.57927e+06	1.44082e+06	1.51481e+06	585997	534574	466203
asmbl_39358	8	7	43.9623	0.000123701	2.65143	AOSNuc	A1SNuc	gene=HNRNPH2 Refseq:XP_016820998	2.01294e+07	2.21673e+07	2.11915e+07	7.34476e+06	8.95041e+06	7.64969e+06	2.51196e+07	1.89522e+07	2.1686e+07	8.20501e+06	7.29754e+06	7.34439e+06
asmbl_38725	6	6	28.3767	0.000159793	2.64724	AOSNuc	A1SNuc	gene=EIF1AX Refseq:XP_007612156	1.63924e+07	1.97823e+07	1.79971e+07	6.54502e+06	7.4462e+06	6.47232e+06	2.04562e+07	1.69131e+07	1.8417e+07	7.31161e+06	6.07111e+06	6.21401e+06
asmbl_36968	2	2	6.3521	0.00167102	2.63789	AOSNuc	A1SNuc	gene=IPO4 Refseq:XP_007609319	1.9462e+06	2.69992e+06	2.2449e+06	835419	1.01911e+06	757799	2.42867e+06	2.30833e+06	2.29728e+06	933268	830909	727556
asmbl_85171	22	22	85.8723	4.44245e-05	2.63553	AOSNuc	A1SNuc	gene=EFTUD2 Refseq:XP_007635907	4.60751e+07	4.98053e+07	5.10482e+07	1.71593e+07	1.89549e+07	1.96348e+07	5.74974e+07	4.25817e+07	5.22392e+07	1.91691e+07	1.54545e+07	1.88512e+07
asmbl_65646	8	8	30.029	3.46195e-07	2.60973	AOSNuc	A1SNuc	gene=PARP3 Refseq:XP_007617603	7.42764e+06	7.3837e+06	7.4089e+06	2.77388e+06	2.82314e+06	2.91735e+06	9.269e+06	6.31279e+06	7.58176e+06	3.09877e+06	2.30179e+06	2.80092e+06
asmbl_29576	2	2	8.85726	0.00280972	2.60192	AOSNuc	A1SNuc	gene=RPN2 Refseq:XP_007623819	1.54558e+06	1.95463e+06	1.40067e+06	759835	597807	525927	1.92874e+06	1.67114e+06	1.43335e+06	848830	487410	504937
asmbl_6031	6	6	20.868	0.000405757	2.59985	AOSNuc	A1SNuc	gene=DHX15 Refseq:XP_007618842	1.48197e+07	1.33538e+07	1.54881e+07	5.62062e+06	4.8524e+06	6.32088e+06	1.84936e+07	1.1417e+07	1.58494e+07	6.27893e+06	3.95631e+06	6.06862e+06
asmbl_46761	28	28	131.415	0.000263539	2.59211	AOSNuc	A1SNuc	gene=HNRNPUL2 Refseq:XP_007608258	1.18207e+08	1.35246e+08	1.24478e+08	4.27593e+07	5.41068e+07	4.89344e+07	1.47512e+08	1.1563e+08	1.27382e+08	4.77675e+07	4.41149e+07	4.69815e+07
asmbl_22453	2	2	9.09241	0.00104192	2.58739	AOSNuc	A1SNuc	gene=PSMD7 Refseq:XP_007609718	2.18135e+06	1.84099e+06	1.98167e+06	629979	806279	884229	2.72213e+06	1.57398e+06	2.02791e+06	703766	657384	848940
asmbl_12629	34	34	220.283	0.000227039	2.56608	AOSNuc	A1SNuc	gene=HNRNPL Refseq:XP_007611525	7.28891e+08	8.69303e+08	7.99053e+08	2.84744e+08	3.43572e+08	3.05888e+08	9.09588e+08	7.43222e+08	8.17696e+08	3.18095e+08	2.80125e+08	2.9368e+08
asmbl_72724	3	3	13.4608	3.76031e-05	2.56552	AOSNuc	A1SNuc	gene=RPL32 Refseq:XP_007627031	5.7899e+06	5.54329e+06	5.9365e+06	2.32739e+06	2.0556e+06	2.34846e+06	7.22526e+06	4.73931e+06	6.07501e+06	2.59999e+06	1.676e+06	2.25474e+06
asmbl_77649	2	2	7.04128	0.000182465	2.56388	AOSNuc	A1SNuc	gene=MNT Refseq:XP_007621478	1.06633e+06	1.15755e+06	1.1418e+06	464571	466424	381737	1.33068e+06	989664	1.16844e+06	518984	380289	366502
asmbl_68716	8	8	24.4047	9.56115e-05	2.56279	AOSNuc	A1SNuc	gene=UACA Refseq:XP_007620470	2.91343e+07	3.39784e+07	3.20799e+07	1.16084e+07	1.32991e+07	1.22365e+07	3.63569e+07	2.90502e+07	3.28284e+07	1.2968e+07	1.08432e+07	1.17482e+07
asmbl_59051	2	2	4.0229	0.0333174	2.56104	AOSNuc	A1SNuc	gene=DHFR Refseq:NP_001230945	279972	375125	280803	169974	62170.8	133293	349379	320718	287354	189882	50689.8	127974
asmbl_65621	2	2	6.36001	0.00186783	2.55901	AOSNuc	A1SNuc	gene=TWF2 Refseq:XP_007628073	863004	1.12328e+06	820934	322882	426878	347236	1.07695e+06	960364	840088	360700	348047	333378
asmbl_77143	3	3	9.33177	3.80676e-05	2.55719	AOSNuc	A1SNuc	gene=AP2B1 Refseq:XP_016820511	1.99348e+06	2.07848e+06	1.8015e+06	792015	767561	737259	2.48767e+06	1.77702e+06	1.84353e+06	884780	625816	707835
asmbl_80935	3	3	17.669	0.00267336	2.54625	AOSNuc	A1SNuc	gene=NFYA Refseq:XP_007637958	2.51867e+06	3.47166e+06	3.40052e+06	1.14256e+06	1.07711e+06	1.46844e+06	3.14306e+06	2.96814e+06	3.47987e+06	1.27638e+06	878203	1.40983e+06
asmbl_9074	2	2	8.19264	0.00217977	2.53171	AOSNuc	A1SNuc	gene=GNAS Refseq:NP_001230982	1.5022e+06	1.90406e+06	1.56747e+06	521969	760083	682519	1.87461e+06	1.6279e+06	1.60404e+06	583105	619718	655280
asmbl_35232	10	10	44.5047	5.39777e-07	2.52791	AOSNuc	A1SNuc	gene=RCC1 Refseq:XP_007634557	3.58043e+07	3.71646e+07	3.67271e+07	1.42538e+07	1.43383e+07	1.48018e+07	4.46805e+07	3.17743e+07	3.7584e+07	1.59233e+07	1.16905e+07	1.42111e+07
asmbl_77117	6	6	47.925	0.000173986	2.52116	AOSNuc	A1SNuc	gene=TAF15 Refseq:XP_007608644	2.688e+07	3.20058e+07	2.92557e+07	1.10044e+07	1.27494e+07	1.12069e+07	3.35437e+07	2.73637e+07	2.99383e+07	1.22933e+07	1.03949e+07	1.07597e+07
asmbl_56916	5	5	14.5902	0.00108603	2.5196	AOSNuc	A1SNuc	gene=MTHFD1L Refseq:XP_007623975	2.78713e+06	3.27245e+06	2.87902e+06	1.02542e+06	1.42126e+06	1.10094e+06	3.47807e+06	2.79782e+06	2.94619e+06	1.14552e+06	1.1588e+06	1.057e+06
asmbl_14127	9	9	28.1042	5.86546e-05	2.51848	AOSNuc	A1SNuc	gene=PHB Refseq:XP_007631108	9.73127e+06	1.15204e+07	1.06054e+07	4.14048e+06	4.36605e+06	4.14284e+06	1.21437e+07	9.84955e+06	1.08528e+07	4.62543e+06	3.55977e+06	3.97751e+06
asmbl_17077	2	2	10.0553	2.13371e-05	2.51763	AOSNuc	A1SNuc	gene=NUP62 Refseq:XP_016824986	1.60441e+06	1.6948e+06	1.7248e+06	660681	628483	706367	2.00215e+06	1.44899e+06	1.76505e+06	738064	512421	678177
asmbl_39719	2	2	5.88703	0.0198503	2.50025	AOSNuc	A1SNuc	gene=MNAT1 Refseq:XP_007629859	213122	255105	179770	112118	51950.1	95105	265956	218106	183965	125250	42356.5	91309.4
asmbl_8923	7	7	28.8765	0.000482856	2.48044	AOSNuc	A1SNuc	gene=RPL22 Refseq:XP_007631720	3.35417e+07	3.94157e+07	3.75445e+07	1.28946e+07	1.6595e+07	1.50597e+07	4.18569e+07	3.36989e+07	3.84204e+07	1.44048e+07	1.35304e+07	1.44587e+07
asmbl_28525	3	3	8.092	2.19019e-05	2.46949	AOSNuc	A1SNuc	gene=SF3B6 Refseq:XP_007636588	7.279e+06	6.91518e+06	7.49529e+06	2.98101e+06	2.74807e+06	3.0539e+06	9.08351e+06	5.91222e+06	7.67017e+06	3.33016e+06	2.24058e+06	2.93202e+06
asmbl_34491	3	3	12.9154	0.000238543	2.46559	AOSNuc	A1SNuc	gene=ZNF691 Refseq:XP_007617342	1.30272e+06	1.26054e+06	1.34307e+06	575573	551260	457504	1.62568e+06	1.07771e+06	1.3744e+06	642987	449459	439245
asmbl_62565	8	8	36.3649	3.37519e-06	2.45546	AOSNuc	A1SNuc	gene=WDR5 Refseq:XP_007618592	2.87388e+07	2.92911e+07	3.06863e+07	1.16831e+07	1.22173e+07	1.22297e+07	3.58633e+07	2.50428e+07	3.14023e+07	1.30515e+07	9.96116e+06	1.17417e+07
asmbl_7578	6	6	19.502	0.000311273	2.45273	AOSNuc	A1SNuc	gene=ATP5A1 Refseq:XP_016825535	4.40297e+06	4.43036e+06	3.62041e+06	1.56869e+06	1.78808e+06	1.72073e+06	5.4945e+06	3.78779e+06	3.70488e+06	1.75242e+06	1.45787e+06	1.65206e+06
asmbl_17939	3	3	11.9172	0.000726274	2.45211	AOSNuc	A1SNuc	gene=NELFE Refseq:XP_007615499	953738	1.19227e+06	955264	391693	473723	399317	1.19018e+06	1.01934e+06	977552	437570	386241	383381
asmbl_7067	3	3	24.5261	9.01956e-05	2.44208	AOSNuc	A1SNuc	gene=HNRNPC Refseq:XP_007612287	8.14652e+07	9.58458e+07	8.78106e+07	3.4416e+07	3.82009e+07	3.5947e+07	1.01661e+08	8.19446e+07	8.98594e+07	3.8447e+07	3.11464e+07	3.45124e+07
asmbl_82510	2	2	5.15339	0.000409519	2.43334	AOSNuc	A1SNuc	gene=CMAS	5.59748e+06	7.02042e+06	6.32607e+06	2.38851e+06	2.82909e+06	2.56757e+06	6.98513e+06	6.00219e+06	6.47367e+06	2.66826e+06	2.30664e+06	2.4651e+06
asmbl_15155	5	5	14.8873	0.000339391	2.43257	AOSNuc	A1SNuc	gene=SLC25A5 Refseq:XP_007610149	7.76271e+06	9.36066e+06	8.00083e+06	3.17319e+06	3.78909e+06	3.36596e+06	9.68714e+06	8.00301e+06	8.18751e+06	3.54485e+06	3.08936e+06	3.23163e+06
asmbl_62562	6	6	26.4107	8.64085e-06	2.42761	AOSNuc	A1SNuc	gene=BRD3 Refseq:XP_016823543	4.88036e+06	4.70002e+06	4.64108e+06	2.04149e+06	1.86039e+06	1.95633e+06	6.09024e+06	4.01834e+06	4.74937e+06	2.2806e+06	1.51683e+06	1.87826e+06
asmbl_21426	3	3	7.70358	0.00338084	2.42431	AOSNuc	A1SNuc	gene=ILK Refseq:NP_001233743	1.03589e+06	1.21522e+06	1.05342e+06	490460	341890	530727	1.29269e+06	1.03897e+06	1.07799e+06	547906	278753	509546
asmbl_75513	16	16	66.6633	1.22513e-05	2.41855	AOSNuc	A1SNuc	gene=HNRNPLL Refseq:XP_007611525	3.05914e+07	3.2679e+07	3.27004e+07	1.28342e+07	1.3896e+07	1.29509e+07	3.81753e+07	2.79393e+07	3.34634e+07	1.43374e+07	1.13299e+07	1.24341e+07
asmbl_54219	3	3	11.4984	0.000897482	2.4152	AOSNuc	A1SNuc	gene=JUN Refseq:XP_007608298	9.63057e+06	1.16623e+07	1.05514e+07	3.69764e+06	4.80115e+06	4.68611e+06	1.20181e+07	9.97079e+06	1.07975e+07	4.13072e+06	3.91452e+06	4.49909e+06
asmbl_64052	3	3	9.36103	0.00298823	2.41453	AOSNuc	A1SNuc	gene=UBE2V1 Refseq:XP_007608513	1.64851e+06	2.31635e+06	2.12336e+06	736813	994993	789684	2.05718e+06	1.98039e+06	2.1729e+06	823112	811248	758169
asmbl_28436	3	3	8.1346	0.000438047	2.4133	AOSNuc	A1SNuc	gene=HADHB Refseq:XP_007613650	1.82303e+06	2.21638e+06	2.09138e+06	752251	914053	874122	2.27498e+06	1.89492e+06	2.14018e+06	840359	745255	839236
asmbl_67969	18	18	112.696	0.000126771	2.40666	AOSNuc	A1SNuc	gene=HDGF Refseq:XP_016828638	2.09749e+08	2.50108e+08	2.31512e+08	9.12398e+07	1.01552e+08	9.44812e+07	2.61748e+08	2.13833e+08	2.36913e+08	1.01926e+08	8.27982e+07	9.07106e+07
asmbl_12630	5	5	44.1583	0.000924104	2.40521	AOSNuc	A1SNuc	gene=HNRNPL Refseq:XP_007625306	1.81168e+08	1.61727e+08	1.88233e+08	7.79473e+07	6.11827e+07	8.1694e+07	2.26081e+08	1.38271e+08	1.92625e+08	8.70769e+07	4.98841e+07	7.84337e+07
asmbl_10310	2	2	6.91164	0.00118362	2.39546	AOSNuc	A1SNuc	gene=GPD2 Refseq:XP_007613228	1.95016e+06	2.54033e+06	2.00362e+06	840952	1.02295e+06	847104	2.43362e+06	2.17188e+06	2.05037e+06	939449	834041	813297
asmbl_47352	7	7	39.4666	3.2936e-06	2.39158	AOSNuc	A1SNuc	gene=GSTP1 Refseq:NP_001233673	6.03871e+07	6.14576e+07	6.19092e+07	2.44746e+07	2.62991e+07	2.60601e+07	7.53575e+07	5.2544e+07	6.33537e+07	2.73412e+07	2.14424e+07	2.50201e+07
asmbl_35605	27	27	114.398	0.000359984	2.38913	AOSNuc	A1SNuc	gene=HNRNPR Refseq:XP_007617225	1.51895e+08	1.83499e+08	1.66594e+08	6.36634e+07	7.70705e+07	6.93793e+07	1.8955e+08	1.56885e+08	1.70481e+08	7.112e+07	6.28379e+07	6.66104e+07
asmbl_53946	4	4	18.7116	4.36485e-05	2.38726	AOSNuc	A1SNuc	gene=RPL30 Refseq:XP_016826809	6.29404e+06	5.83408e+06	5.56588e+06	2.56345e+06	2.33808e+06	2.51031e+06	7.85438e+06	4.98792e+06	5.69575e+06	2.86369e+06	1.90631e+06	2.41013e+06
asmbl_76613	6	6	23.4346	0.000248445	2.38676	AOSNuc	A1SNuc	gene=DDX47 Refseq:XP_007625028	7.62216e+06	7.062e+06	8.401e+06	3.00404e+06	3.54111e+06	3.12703e+06	9.51175e+06	6.03774e+06	8.59701e+06	3.35589e+06	2.88717e+06	3.00223e+06
asmbl_70146	2	2	6.08999	0.0070283	2.3807	AOSNuc	A1SNuc	gene=RBM22 Refseq:XP_007615694	1.39074e+06	1.93038e+06	1.62128e+06	663560	878911	533557	1.73551e+06	1.6504e+06	1.65911e+06	741280	716602	512264
asmbl_23505	18	18	83.1199	2.4691e-05	2.38028	AOSNuc	A1SNuc	gene=DDX39A Refseq:XP_007612805	2.29929e+08	2.56744e+08	2.3915e+08	9.75447e+07	1.02102e+08	1.05285e+08	2.8693e+08	2.19507e+08	2.4473e+08	1.0897e+08	8.32466e+07	1.01083e+08
asmbl_59895	7	7	29.9358	0.000199089	2.37182	AOSNuc	A1SNuc	gene=PDS5B Refseq:XP_016820868	7.32789e+06	8.10965e+06	8.28631e+06	3.39314e+06	2.99965e+06	3.6096e+06	9.14453e+06	6.93345e+06	8.47964e+06	3.79056e+06	2.44571e+06	3.46554e+06
asmbl_35080	2	2	6.20884	0.00632722	2.36685	AOSNuc	A1SNuc	gene=COL16A1 Refseq:XP_016829262	3.29868e+06	2.5509e+06	2.52157e+06	1.52902e+06	968759	1.03904e+06	4.11644e+06	2.18092e+06	2.5804e+06	1.70811e+06	789859	997571
asmbl_64917	7	7	28.9947	0.00013737	2.36611	AOSNuc	A1SNuc	gene=SF3A2 Refseq:XP_016822426	1.08606e+07	1.29359e+07	1.2461e+07	4.85234e+06	5.33678e+06	5.13453e+06	1.3553e+07	1.10597e+07	1.27517e+07	5.42067e+06	4.35123e+06	4.92962e+06
asmbl_36370	6	6	26.3997	0.00026663	2.35503	AOSNuc	A1SNuc	gene=CCAR2 Refseq:XP_007607259	1.07915e+07	1.30052e+07	1.22486e+07	4.67901e+06	5.19119e+06	5.4355e+06	1.34668e+07	1.11189e+07	1.25344e+07	5.22704e+06	4.23253e+06	5.21857e+06
asmbl_3732	3	3	9.43942	0.000114699	2.35181	AOSNuc	A1SNuc	gene=POU2F1 Refseq:XP_016821572	1.20253e+06	1.21504e+06	1.22623e+06	505994	572345	471019	1.50065e+06	1.03881e+06	1.25484e+06	565259	466651	452221
asmbl_11519	5	5	20.5459	0.000313501	2.34909	AOSNuc	A1SNuc	gene=CN166_MOUSE Refseq:XP_007621628	8.19788e+06	1.00855e+07	9.38156e+06	3.65301e+06	4.21201e+06	3.91186e+06	1.02302e+07	8.62273e+06	9.60045e+06	4.08087e+06	3.43418e+06	3.75574e+06
asmbl_4728	5	5	23.2284	1.95727e-05	2.33649	AOSNuc	A1SNuc	gene=NUCKS1 Refseq:XP_007622644	4.80133e+06	4.58094e+06	4.42693e+06	1.93178e+06	2.07812e+06	1.90035e+06	5.99161e+06	3.91653e+06	4.53022e+06	2.15804e+06	1.69435e+06	1.82451e+06
asmbl_72855	3	3	10.7368	0.00178943	2.32125	AOSNuc	A1SNuc	gene=PHGDH Refseq:XP_007632509	2.31743e+06	3.15178e+06	2.71439e+06	1.01499e+06	1.25855e+06	1.25197e+06	2.89194e+06	2.69465e+06	2.77772e+06	1.13387e+06	1.02613e+06	1.20201e+06
asmbl_35653	8	8	31.9923	0.0021322	2.32001	AOSNuc	A1SNuc	gene=HSPG2 Refseq:XP_007617255	3.78202e+06	5.26287e+06	4.42906e+06	1.82784e+06	2.21545e+06	1.76442e+06	4.71961e+06	4.49955e+06	4.5324e+06	2.04193e+06	1.80632e+06	1.694e+06
asmbl_64320	5	4	19.894	1.14827e-05	2.31588	AOSNuc	A1SNuc	gene=TOMM34 Refseq:XP_007617833	5.14077e+06	5.37149e+06	5.65882e+06	2.37323e+06	2.26243e+06	2.34705e+06	6.4152e+06	4.59243e+06	5.79086e+06	2.65119e+06	1.84462e+06	2.25338e+06
asmbl_51808	4	4	18.0304	2.95746e-08	2.31533	AOSNuc	A1SNuc	gene=NACA Refseq:XP_007627871	5.12257e+06	5.16336e+06	5.14668e+06	2.21334e+06	2.20145e+06	2.25061e+06	6.39249e+06	4.41448e+06	5.26676e+06	2.47258e+06	1.79491e+06	2.16079e+06
asmbl_33455	4	4	33.9914	0.000897503	2.31371	AOSNuc	A1SNuc	gene=SLC1A5 Refseq:XP_016820425	1.36219e+07	1.76318e+07	1.5209e+07	6.09338e+06	7.42729e+06	6.56086e+06	1.69989e+07	1.50745e+07	1.55639e+07	6.80707e+06	6.05569e+06	6.29902e+06
asmbl_16552	23	23	104.945	0.000484965	2.30676	AOSNuc	A1SNuc	gene=PPIB Refseq:XP_007608107	2.95187e+08	3.67769e+08	3.32903e+08	1.32135e+08	1.56607e+08	1.42972e+08	3.68366e+08	3.14429e+08	3.40671e+08	1.47611e+08	1.27687e+08	1.37266e+08
asmbl_37669	3	3	13.9037	0.000257331	2.3031	AOSNuc	A1SNuc	gene=GSTO1 Refseq:XP_007615943	5.16842e+06	5.41219e+06	6.40586e+06	2.39384e+06	2.43192e+06	2.54972e+06	6.44971e+06	4.62722e+06	6.55532e+06	2.67422e+06	1.98282e+06	2.44797e+06
asmbl_13351	5	5	20.2093	0.000132782	2.29151	AOSNuc	A1SNuc	gene=CCT4 Refseq:XP_007612462	1.09748e+07	1.15837e+07	1.26282e+07	4.72353e+06	5.24036e+06	5.39136e+06	1.36955e+07	9.90363e+06	1.29228e+07	5.27677e+06	4.27263e+06	5.1762e+06
asmbl_33287	14	14	82.935	0.000204242	2.27834	AOSNuc	A1SNuc	gene=PRPF19 Refseq:XP_007629271	1.35579e+08	1.57622e+08	1.48229e+08	5.91927e+07	6.93478e+07	6.52108e+07	1.6919e+08	1.34761e+08	1.51688e+08	6.61256e+07	5.65414e+07	6.26083e+07
asmbl_57053	3	2	11.8797	0.000736658	2.26726	AOSNuc	A1SNuc	gene=ARID1B Refseq:XP_016825140	1.24682e+06	1.50069e+06	1.36636e+06	585925	686916	541631	1.55591e+06	1.28304e+06	1.39824e+06	654552	560064	520015
asmbl_19493	3	3	11.7666	0.00195036	2.26364	AOSNuc	A1SNuc	gene=MTA1 Refseq:XP_007621026	3.06813e+06	3.8131e+06	3.77075e+06	1.39736e+06	1.85614e+06	1.45218e+06	3.82875e+06	3.26006e+06	3.85872e+06	1.56103e+06	1.51336e+06	1.39423e+06
asmbl_23648	7	7	29.9337	0.000271325	2.26094	AOSNuc	A1SNuc	gene=PRDX2 Refseq:NP_001233709	2.89338e+07	2.53032e+07	2.64979e+07	1.31947e+07	1.09596e+07	1.15542e+07	3.61067e+07	2.16333e+07	2.71161e+07	1.47401e+07	8.93567e+06	1.10931e+07
asmbl_8741	12	12	55.2965	0.000343177	2.25397	AOSNuc	A1SNuc	gene=ENO1 Refseq:XP_007631689	5.16335e+07	6.49743e+07	5.95854e+07	2.53157e+07	2.73251e+07	2.55295e+07	6.44338e+07	5.55506e+07	6.09756e+07	2.82808e+07	2.2279e+07	2.45106e+07
asmbl_13042	2	2	5.24438	0.000837456	2.25346	AOSNuc	A1SNuc	gene=ARGLU1 Refseq:XP_007634004	2.21448e+06	2.46159e+06	2.1583e+06	890704	1.17243e+06	969691	2.76346e+06	2.10457e+06	2.20865e+06	995028	955922	930991
asmbl_84906	3	3	12.0636	0.0022225	2.25235	AOSNuc	A1SNuc	gene=SMARCD2 Refseq:XP_007628941	3.01254e+06	4.3091e+06	3.85124e+06	1.73125e+06	1.7233e+06	1.50599e+06	3.75936e+06	3.68412e+06	3.9411e+06	1.93402e+06	1.40506e+06	1.44589e+06
asmbl_55144	7	7	27.8651	0.000283736	2.25228	AOSNuc	A1SNuc	gene=WDR33 Refseq:XP_007636389	6.72613e+06	5.45303e+06	6.28613e+06	2.80894e+06	2.58217e+06	2.80739e+06	8.39358e+06	4.66214e+06	6.4328e+06	3.13794e+06	2.10532e+06	2.69535e+06
asmbl_65941	7	7	29.0201	7.30977e-05	2.24797	AOSNuc	A1SNuc	gene=IMPDH2 Refseq:NP_001233751	5.76864e+06	6.63022e+06	5.83341e+06	2.78647e+06	2.70331e+06	2.62078e+06	7.19872e+06	5.66859e+06	5.96951e+06	3.11283e+06	2.20409e+06	2.51619e+06
asmbl_22051	7	7	28.9403	0.000227738	2.2447	AOSNuc	A1SNuc	gene=GOT2 Refseq:XP_007637330	1.81613e+07	1.73169e+07	2.01756e+07	7.55342e+06	8.79815e+06	8.4419e+06	2.26637e+07	1.48053e+07	2.06463e+07	8.43812e+06	7.1734e+06	8.10499e+06
asmbl_65251	2	2	8.64999	0.000198378	2.24393	AOSNuc	A1SNuc	gene=AKAP8 Refseq:XP_007620486	2.32694e+06	2.72311e+06	2.51943e+06	1.0642e+06	1.21952e+06	1.0896e+06	2.90381e+06	2.32815e+06	2.57821e+06	1.18884e+06	994309	1.04612e+06
asmbl_4154	34	34	123.371	0.00025125	2.24387	AOSNuc	A1SNuc	gene=DHX9 Refseq:XP_007609040	1.08705e+08	1.33148e+08	1.20004e+08	5.08302e+07	5.4237e+07	5.6197e+07	1.35653e+08	1.13837e+08	1.22803e+08	5.67837e+07	4.42211e+07	5.39543e+07
asmbl_4840	4	4	11.6937	0.00163652	2.23094	AOSNuc	A1SNuc	gene=DARS Refseq:XP_016828858	1.85942e+06	2.66891e+06	2.24628e+06	1.01016e+06	1.02655e+06	999950	2.32039e+06	2.28182e+06	2.29869e+06	1.12847e+06	836980	960043
asmbl_27391	5	5	17.1941	2.46079e-05	2.22728	AOSNuc	A1SNuc	gene=GLUD1 Refseq:XP_016822061	2.56767e+06	2.50916e+06	2.41508e+06	1.19e+06	1.07056e+06	1.10314e+06	3.20421e+06	2.14524e+06	2.47142e+06	1.32938e+06	872862	1.05912e+06
asmbl_31041	7	7	27.5968	0.00011574	2.20369	AOSNuc	A1SNuc	gene=MFAP1 Refseq:XP_007621723	6.39768e+06	6.46419e+06	6.33256e+06	2.68252e+06	3.20254e+06	2.82506e+06	7.98371e+06	5.52664e+06	6.48031e+06	2.99671e+06	2.61112e+06	2.71232e+06
asmbl_82693	17	17	80.2397	0.000288162	2.19567	AOSNuc	A1SNuc	gene=ELAVL1 Refseq:XP_007607836	1.87701e+08	2.15402e+08	2.11049e+08	8.46204e+07	1.006e+08	9.44899e+07	2.34233e+08	1.84161e+08	2.15973e+08	9.45316e+07	8.20219e+07	9.07189e+07
asmbl_51722	4	4	10.7945	0.000510842	2.19292	AOSNuc	A1SNuc	gene=CS Refseq:XP_016820239	4.31439e+06	4.9924e+06	4.54675e+06	1.90901e+06	2.36914e+06	2.03925e+06	5.38395e+06	4.26831e+06	4.65284e+06	2.13261e+06	1.93163e+06	1.95787e+06
asmbl_4164	2	2	9.57832	0.000254095	2.18732	AOSNuc	A1SNuc	gene=LAMC1 Refseq:XP_007614327	946198	1.01277e+06	965149	498857	406375	431621	1.18077e+06	865884	987668	557286	331330	414395
asmbl_86491	10	10	29.3173	5.11877e-05	2.18271	AOSNuc	A1SNuc	gene=NSUN5 Refseq:XP_007622455	1.12017e+07	1.25991e+07	1.16755e+07	5.26007e+06	5.68701e+06	5.30629e+06	1.39787e+07	1.07718e+07	1.19479e+07	5.87616e+06	4.63679e+06	5.09452e+06
asmbl_50956	16	16	57.4073	6.96367e-06	2.16928	AOSNuc	A1SNuc	gene=DEK Refseq:XP_016820674	9.54148e+07	9.83899e+07	9.19693e+07	4.41797e+07	4.49955e+07	4.25619e+07	1.19069e+08	8.41197e+07	9.41152e+07	4.93543e+07	3.66862e+07	4.08633e+07
asmbl_29805	14	14	53.4324	6.64381e-05	2.16922	AOSNuc	A1SNuc	gene=RALY Refseq:XP_007609860	4.06158e+07	4.41597e+07	4.13434e+07	1.84744e+07	2.08242e+07	1.88415e+07	5.06848e+07	3.77549e+07	4.2308e+07	2.06383e+07	1.69786e+07	1.80896e+07
asmbl_28312	5	5	16.9385	0.00250076	2.16397	AOSNuc	A1SNuc	gene=ZNF512 Refseq:XP_007613706	2.89185e+06	3.88033e+06	3.43609e+06	1.39644e+06	1.80499e+06	1.51595e+06	3.60876e+06	3.31753e+06	3.51626e+06	1.56e+06	1.47167e+06	1.45545e+06
asmbl_86573	4	4	14.4261	0.00241617	2.16352	AOSNuc	A1SNuc	gene=PLOD3 Refseq:XP_007626863	6.59254e+06	8.08196e+06	7.8437e+06	2.92639e+06	4.05986e+06	3.42188e+06	8.22688e+06	6.90977e+06	8.02671e+06	3.26915e+06	3.31013e+06	3.28531e+06
asmbl_43514	5	5	17.9296	4.03883e-05	2.15828	AOSNuc	A1SNuc	gene=EIF4A2 Refseq:XP_007606935	3.74797e+06	3.65701e+06	3.97374e+06	1.67601e+06	1.7355e+06	1.86061e+06	4.67712e+06	3.1266e+06	4.06645e+06	1.87231e+06	1.415e+06	1.78636e+06
asmbl_7886	2	2	5.27538	2.23412e-05	2.15578	AOSNuc	A1SNuc	gene=ZNF629 Refseq:XP_007609384	174716	156769	169285	75865	78489.3	77937.1	218030	134031	173235	84750.7	63994.7	74826.7
asmbl_32943	2	2	5.11723	0.00290321	2.15143	AOSNuc	A1SNuc	gene=ALDH1A1 Refseq:XP_007620411	242898	185143	249389	91244.2	109621	114008	303114	158290	255207	101931	89377.7	109458
asmbl_70466	3	3	12.9414	0.000365687	2.14969	AOSNuc	A1SNuc	gene=PQBP1 Refseq:XP_016828969	2.74896e+06	2.99526e+06	2.99953e+06	1.38522e+06	1.48263e+06	1.19959e+06	3.43044e+06	2.56083e+06	3.06952e+06	1.54747e+06	1.20884e+06	1.15171e+06
asmbl_3692	2	2	9.21648	0.00113053	2.14627	AOSNuc	A1SNuc	gene=MGST3 Refseq:XP_007618204	3.37626e+06	3.99326e+06	2.99807e+06	1.49434e+06	1.65971e+06	1.67646e+06	4.21326e+06	3.41409e+06	3.06802e+06	1.66936e+06	1.35321e+06	1.60956e+06
asmbl_52440	15	15	65.4222	2.8634e-05	2.14488	AOSNuc	A1SNuc	gene=RTCB Refseq:XP_016822111	4.48233e+07	4.62077e+07	4.57766e+07	2.04464e+07	2.27592e+07	2.05778e+07	5.59353e+07	3.95058e+07	4.68447e+07	2.28412e+07	1.85563e+07	1.97565e+07
asmbl_22967	11	11	48.2334	0.000522065	2.144	AOSNuc	A1SNuc	gene=RUVBL1 Refseq:XP_007622749	2.33791e+07	2.88354e+07	2.50472e+07	1.11101e+07	1.28386e+07	1.20875e+07	2.91749e+07	2.46532e+07	2.56316e+07	1.24114e+07	1.04677e+07	1.16051e+07
asmbl_1709	12	12	60.4106	1.68448e-05	2.13615	AOSNuc	A1SNuc	gene=NOP58 Refseq:XP_007611137	2.79399e+07	3.05434e+07	2.88935e+07	1.32633e+07	1.40694e+07	1.35712e+07	3.48664e+07	2.61135e+07	2.95677e+07	1.48167e+07	1.14712e+07	1.30296e+07
asmbl_27799	6	6	20.6051	0.00430874	2.13126	AOSNuc	A1SNuc	gene=CCT7 Refseq:XP_007628592	7.64788e+06	1.06187e+07	9.31764e+06	3.63593e+06	4.9072e+06	4.39955e+06	9.54384e+06	9.07855e+06	9.53504e+06	4.06179e+06	4.00099e+06	4.22397e+06
asmbl_79632	5	5	12.6753	7.5598e-06	2.12507	AOSNuc	A1SNuc	gene=LDHA Refseq:NP_001230979	1.35782e+07	1.44141e+07	1.3997e+07	6.4437e+06	6.48409e+06	6.83128e+06	1.69444e+07	1.23235e+07	1.43235e+07	7.19842e+06	5.28668e+06	6.55865e+06
asmbl_85739	2	2	5.90095	0.000780137	2.12261	AOSNuc	A1SNuc	gene=TFAM Refseq:XP_007632371	988471	1.23946e+06	1.1e+06	487864	573788	506199	1.23352e+06	1.05969e+06	1.12567e+06	545005	467826	485997
asmbl_27250	19	18	66.1757	0.000765373	2.12133	AOSNuc	A1SNuc	gene=TOP2B Refseq:XP_007609211	1.97356e+07	2.41534e+07	2.12074e+07	9.12073e+06	1.06961e+07	1.08698e+07	2.46282e+07	2.06503e+07	2.17022e+07	1.0189e+07	8.72086e+06	1.0436e+07
asmbl_55329	2	2	7.32679	0.000144523	2.12101	AOSNuc	A1SNuc	gene=ETF1 Refseq:XP_007634292	1.18376e+06	1.29937e+06	1.28168e+06	550912	641680	582413	1.47723e+06	1.11091e+06	1.31159e+06	615438	523181	559170
asmbl_29228	10	10	50.3961	0.000791105	2.11533	AOSNuc	A1SNuc	gene=MTHFD2 Refseq:XP_007623752	3.56003e+07	4.33936e+07	4.14604e+07	1.73746e+07	1.85541e+07	2.10149e+07	4.44259e+07	3.70999e+07	4.24277e+07	1.94096e+07	1.51277e+07	2.01762e+07
asmbl_77567	2	2	3.73313	0.000105277	2.11409	AOSNuc	A1SNuc	gene=MYO1C Refseq:XP_007621459	803873	910501	846056	420079	377986	413064	1.00316e+06	778444	865796	469281	308184	396579
asmbl_23202	2	2	8.11285	6.52098e-05	2.1124	AOSNuc	A1SNuc	gene=SNRPC Refseq:XP_007630175	1.19027e+07	1.21938e+07	1.30626e+07	5.52895e+06	6.19867e+06	5.86337e+06	1.48535e+07	1.04253e+07	1.33674e+07	6.17654e+06	5.05397e+06	5.62937e+06
asmbl_22525	19	18	78.6458	1.3845e-05	2.10641	AOSNuc	A1SNuc	gene=SF3B3 Refseq:XP_007634477	5.43938e+07	5.61381e+07	5.33771e+07	2.68865e+07	2.62252e+07	2.47027e+07	6.78784e+07	4.79959e+07	5.46224e+07	3.00356e+07	2.13822e+07	2.37168e+07
asmbl_9943	9	9	48.8223	0.000393799	2.10334	AOSNuc	A1SNuc	gene=DYNC1I2 Refseq:XP_007609892	1.61758e+07	1.39653e+07	1.6808e+07	7.0347e+06	7.97951e+06	7.30704e+06	2.01859e+07	1.19398e+07	1.72001e+07	7.85864e+06	6.50594e+06	7.01542e+06
asmbl_75128	5	5	16.9031	0.0021156	2.1009	AOSNuc	A1SNuc	gene=PHF5A Refseq:XP_007619868	1.2077e+07	1.59965e+07	1.45065e+07	6.05758e+06	7.56881e+06	6.64102e+06	1.50709e+07	1.36764e+07	1.48449e+07	6.76708e+06	6.17108e+06	6.37598e+06
asmbl_52101	2	2	8.57147	0.00175948	2.09895	AOSNuc	A1SNuc	gene=HMGA2 Refseq:XP_007634983	2.63081e+06	3.05297e+06	3.22235e+06	1.21636e+06	1.6024e+06	1.42437e+06	3.28301e+06	2.61018e+06	3.29753e+06	1.35882e+06	1.30649e+06	1.36753e+06
asmbl_61669	2	2	8.06459	1.82673e-05	2.09815	AOSNuc	A1SNuc	gene=ZCCHC8 Refseq:XP_007623188	1.57376e+06	1.68514e+06	1.51863e+06	753373	756561	767088	1.96391e+06	1.44073e+06	1.55406e+06	841612	616847	736474
asmbl_16859	7	7	24.9425	9.58265e-05	2.09365	AOSNuc	A1SNuc	gene=RUVBL2 Refseq:XP_007636901	1.2007e+07	1.36676e+07	1.31122e+07	5.90061e+06	6.48482e+06	6.14047e+06	1.49837e+07	1.16853e+07	1.34181e+07	6.59172e+06	5.28727e+06	5.89541e+06
asmbl_22472	3	3	12.2054	0.00148356	2.08345	AOSNuc	A1SNuc	gene=DHODH Refseq:XP_007634457	1.54733e+06	1.88816e+06	2.01037e+06	785736	899244	928889	1.93093e+06	1.61431e+06	2.05728e+06	877765	733181	891817
asmbl_55139	2	2	7.1113	0.00113847	2.07526	AOSNuc	A1SNuc	gene=SAP130 Refseq:XP_007636386	503767	527433	507870	267905	267711	206011	628655	450935	519719	299283	218273	197789
asmbl_43238	2	2	5.71959	0.00121054	2.072	AOSNuc	A1SNuc	gene=PCYT1A Refseq:NP_001233666	727890	681428	584219	313104	357906	291122	908339	582595	597850	349776	291811	279504
asmbl_35613	2	2	5.72358	0.000374271	2.06839	AOSNuc	A1SNuc	gene=KDM1A Refseq:XP_016823140	1.28642e+06	1.33049e+06	1.37878e+06	569322	703863	658604	1.60533e+06	1.13752e+06	1.41095e+06	636004	573881	632320
asmbl_35245	8	8	38.3659	0.000157154	2.06546	AOSNuc	A1SNuc	gene=DNAJC8 Refseq:XP_007634550	2.31102e+07	2.72234e+07	2.39944e+07	1.18049e+07	1.17899e+07	1.23913e+07	2.88394e+07	2.3275e+07	2.45542e+07	1.31876e+07	9.61265e+06	1.18967e+07
asmbl_12516	10	10	44.9758	0.000164254	2.05588	AOSNuc	A1SNuc	gene=FBL Refseq:XP_007616227	3.88303e+07	4.42016e+07	4.33834e+07	1.93522e+07	2.04018e+07	2.17356e+07	4.84566e+07	3.77907e+07	4.43956e+07	2.16188e+07	1.66342e+07	2.08681e+07
asmbl_24012	7	7	27.7313	0.000107314	2.05519	AOSNuc	A1SNuc	gene=PPIF Refseq:XP_007635102	1.70386e+07	1.82567e+07	1.92633e+07	8.48967e+06	9.39609e+06	8.661e+06	2.12626e+07	1.56088e+07	1.97127e+07	9.48402e+06	7.66092e+06	8.31535e+06
asmbl_25037	8	8	39.6462	7.68574e-06	2.05145	AOSNuc	A1SNuc	gene=NCAM1 Refseq:XP_007619092	1.51859e+07	1.52685e+07	1.52165e+07	7.15028e+06	7.34897e+06	7.76343e+06	1.89506e+07	1.3054e+07	1.55716e+07	7.98776e+06	5.99184e+06	7.4536e+06
asmbl_52508	9	9	34.8031	5.50629e-06	2.0419	AOSNuc	A1SNuc	gene=TXNRD1 Refseq:NP_001243811	1.75607e+07	1.85905e+07	1.87869e+07	9.03791e+06	8.84279e+06	9.02468e+06	2.19141e+07	1.58942e+07	1.92252e+07	1.00965e+07	7.20979e+06	8.66452e+06
asmbl_19636	5	5	19.9565	5.25678e-06	2.04132	AOSNuc	A1SNuc	gene=KHSRP Refseq:XP_007627395	2.1395e+07	2.04054e+07	2.00941e+07	1.00428e+07	1.03246e+07	9.95345e+06	2.6699e+07	1.74458e+07	2.05629e+07	1.1219e+07	8.41798e+06	9.55622e+06
asmbl_13909	3	3	11.0041	0.000604576	2.03819	AOSNuc	A1SNuc	gene=RPL23 Refseq:XP_007615524	1.38167e+06	1.28535e+06	1.09032e+06	630758	617537	595169	1.72419e+06	1.09892e+06	1.11576e+06	704635	503496	571416
asmbl_55210	10	10	39.9778	0.000117138	2.03175	AOSNuc	A1SNuc	gene=BIN1 Refseq:XP_007636401	1.40492e+07	1.6133e+07	1.52451e+07	7.11856e+06	7.76689e+06	7.47328e+06	1.75321e+07	1.37931e+07	1.56008e+07	7.95233e+06	6.33258e+06	7.17503e+06
asmbl_47129	24	24	111.217	0.00157163	2.02928	AOSNuc	A1SNuc	gene=SF3B2 Refseq:XP_007608908	8.10098e+07	1.00243e+08	8.87598e+07	3.95088e+07	5.01206e+07	4.34286e+07	1.01093e+08	8.57036e+07	9.08307e+07	4.41363e+07	4.08648e+07	4.16954e+07
asmbl_74915	8	8	30.8213	3.01545e-05	2.01895	AOSNuc	A1SNuc	gene=H1F0 Refseq:XP_007622833	3.81605e+07	3.74434e+07	3.53307e+07	1.91035e+07	1.75787e+07	1.82643e+07	4.76207e+07	3.20127e+07	3.6155e+07	2.1341e+07	1.43325e+07	1.75354e+07
asmbl_48176	6	6	24.5812	0.000289491	2.01536	AOSNuc	A1SNuc	gene=BUB3 Refseq:XP_007628780	1.07762e+07	1.19303e+07	1.26266e+07	5.50587e+06	5.78331e+06	6.24273e+06	1.34477e+07	1.01999e+07	1.29212e+07	6.15075e+06	4.71531e+06	5.99359e+06
asmbl_18982	7	7	23.8643	5.98287e-05	2.01177	AOSNuc	A1SNuc	gene=PDIA4 Refseq:XP_007625093	7.25034e+06	6.87379e+06	6.57089e+06	3.56843e+06	3.25232e+06	3.46622e+06	9.04775e+06	5.87683e+06	6.72421e+06	3.98639e+06	2.65172e+06	3.32788e+06
asmbl_62516	2	2	6.02994	0.00243624	2.00983	AOSNuc	A1SNuc	gene=REXO4 Refseq:XP_016823551	381256	314706	405991	161855	204822	181605	475773	269062	415464	180812	166997	174358
asmbl_57144	5	5	18.4978	4.83723e-05	2.00387	AOSNuc	A1SNuc	gene=TCP1 Refseq:NP_001233662	4.75984e+06	4.88674e+06	4.61347e+06	2.41199e+06	2.4829e+06	2.22136e+06	5.93984e+06	4.17798e+06	4.72111e+06	2.6945e+06	2.02439e+06	2.13271e+06
asmbl_69418	2	2	4.83997	0.0105237	2.0014	AOSNuc	A1SNuc	gene=SUCLG1 Refseq:XP_007625515	832412	1.10447e+06	862582	358037	540581	500133	1.03877e+06	944282	882708	399972	440752	480174
asmbl_58051	2	2	6.73539	0.00283677	2.00044	AOSNuc	A1SNuc	gene=SUB1 Refseq:XP_007618305	4.14167e+06	5.16995e+06	4.47258e+06	2.03853e+06	2.69071e+06	2.16134e+06	5.16842e+06	4.42011e+06	4.57693e+06	2.27729e+06	2.19382e+06	2.07508e+06
asmbl_33344	3	3	8.90542	0.000536789	1.9948	AOSNuc	A1SNuc	gene=CPSF7 Refseq:XP_007629246	1.84223e+06	2.30878e+06	1.95463e+06	1.03112e+06	1.01586e+06	1.0138e+06	2.29894e+06	1.97392e+06	2.00023e+06	1.15189e+06	828262	973339
asmbl_35847	16	16	70.4479	3.19457e-05	1.98882	AOSNuc	A1SNuc	gene=RCC2 Refseq:XP_016828179	6.81998e+07	7.29434e+07	7.40255e+07	3.46756e+07	3.61654e+07	3.73483e+07	8.5107e+07	6.23639e+07	7.57527e+07	3.8737e+07	2.94868e+07	3.58578e+07
asmbl_55624	3	3	11.5466	0.000312914	1.9885	AOSNuc	A1SNuc	gene=SUCLG2 Refseq:XP_007631835	1.42929e+06	1.22918e+06	1.4088e+06	705178	704348	635868	1.78362e+06	1.0509e+06	1.44167e+06	787772	574277	610491
asmbl_59446	2	2	7.34287	0.00508784	1.98762	AOSNuc	A1SNuc	gene=INTS1 Refseq:XP_007611863	742729	787907	654126	302507	445080	351601	926857	673631	669389	337938	362887	337569
asmbl_11602	14	13	82.1708	0.000904116	1.98188	AOSNuc	A1SNuc	gene=HNRNPD Refseq:XP_007609672	1.70927e+08	2.15095e+08	2.02517e+08	9.39544e+07	1.05601e+08	9.74044e+07	2.13301e+08	1.83898e+08	2.07242e+08	1.04959e+08	8.60996e+07	9.35171e+07
asmbl_72676	2	2	8.94527	0.00455472	1.97466	AOSNuc	A1SNuc	gene=SF3B4 Refseq:XP_007624063	1.27357e+07	1.68918e+07	1.46654e+07	6.42836e+06	8.65886e+06	7.34343e+06	1.5893e+07	1.44418e+07	1.50076e+07	7.18128e+06	7.05983e+06	7.05036e+06
asmbl_23704	10	10	59.6619	0.00104389	1.96903	AOSNuc	A1SNuc	gene=U2AF2 Refseq:XP_007614343	4.74036e+07	5.60123e+07	5.70026e+07	2.45965e+07	2.95994e+07	2.72749e+07	5.91553e+07	4.78884e+07	5.83326e+07	2.74774e+07	2.41333e+07	2.61864e+07
asmbl_75001	14	14	54.2165	5.67218e-05	1.96834	AOSNuc	A1SNuc	gene=SUN2 Refseq:XP_016822729	2.18909e+07	2.46929e+07	2.31585e+07	1.14752e+07	1.20258e+07	1.19311e+07	2.73178e+07	2.11115e+07	2.36989e+07	1.28193e+07	9.80498e+06	1.14549e+07
asmbl_67757	16	16	72.5617	0.000240407	1.96165	AOSNuc	A1SNuc	gene=PLRG1 Refseq:XP_007635373	2.5631e+07	2.82164e+07	2.77999e+07	1.29355e+07	1.50874e+07	1.35989e+07	3.19851e+07	2.4124e+07	2.84485e+07	1.44506e+07	1.23012e+07	1.30562e+07
asmbl_64204	3	3	11.0925	0.00329174	1.96112	AOSNuc	A1SNuc	gene=NCOA5 Refseq:XP_007608537	4.55677e+06	5.46916e+06	4.8274e+06	2.1948e+06	3.00191e+06	2.37718e+06	5.68642e+06	4.67593e+06	4.94003e+06	2.45186e+06	2.44755e+06	2.28231e+06
asmbl_11489	4	4	10.3958	0.000797051	1.95977	AOSNuc	A1SNuc	gene=DNAJC9 Refseq:XP_007621607	4.1132e+06	4.81957e+06	4.46123e+06	2.04156e+06	2.49157e+06	2.30133e+06	5.13289e+06	4.12055e+06	4.56532e+06	2.28068e+06	2.03145e+06	2.20949e+06
asmbl_2124	2	2	5.71636	0.00302133	1.9559	AOSNuc	A1SNuc	gene=ARPC2 Refseq:XP_007614286	1.32976e+06	1.04798e+06	1.04978e+06	665828	541930	544647	1.65942e+06	895986	1.07427e+06	743813	441852	522911
asmbl_30607	16	16	63.2037	0.000197944	1.95408	AOSNuc	A1SNuc	gene=NOP56 Refseq:XP_007636105	3.69626e+07	4.20207e+07	3.94239e+07	1.90044e+07	2.14843e+07	2.01062e+07	4.61259e+07	3.59261e+07	4.03437e+07	2.12303e+07	1.75168e+07	1.93038e+07
asmbl_42515	2	2	6.15842	8.06803e-05	1.95124	AOSNuc	A1SNuc	gene=CMSS1 Refseq:XP_016826907	935088	969948	875089	450783	479038	494980	1.1669e+06	829269	895507	503581	390574	475225
asmbl_48684	3	3	11.7163	0.0012548	1.95075	AOSNuc	A1SNuc	gene=ZSCAN26 Refseq:XP_007620840	1.40525e+06	1.60152e+06	1.55731e+06	687906	884196	767557	1.75363e+06	1.36924e+06	1.59365e+06	768477	720912	736925
asmbl_46060	3	3	11.1631	0.00143656	1.95016	AOSNuc	A1SNuc	gene=MPHOSPH10 Refseq:XP_007630507	1.2904e+06	1.46998e+06	1.63016e+06	685649	819784	745952	1.6103e+06	1.25678e+06	1.6682e+06	765956	668395	716182
asmbl_72998	5	5	21.138	0.00188309	1.94763	AOSNuc	A1SNuc	gene=BCAS2 Refseq:XP_007635849	7.75996e+06	9.96516e+06	8.09501e+06	4.03932e+06	4.76379e+06	4.45407e+06	9.6837e+06	8.51983e+06	8.28388e+06	4.51242e+06	3.88406e+06	4.27631e+06
asmbl_24758	21	21	105.188	0.000922489	1.94759	AOSNuc	A1SNuc	gene=HYOU1 Refseq:NP_001233670	7.41979e+07	8.95065e+07	8.09183e+07	3.77965e+07	4.52844e+07	4.25217e+07	9.25921e+07	7.65247e+07	8.28063e+07	4.22234e+07	3.69217e+07	4.08247e+07
asmbl_49636	4	4	12.4902	0.000200941	1.94507	AOSNuc	A1SNuc	gene=EPRS Refseq:XP_007636777	1.13814e+06	1.18649e+06	1.04509e+06	551737	617835	562874	1.4203e+06	1.01441e+06	1.06948e+06	616360	503740	540411
asmbl_31669	3	3	12.9862	0.0047588	1.93595	AOSNuc	A1SNuc	gene=CSTF3 Refseq:XP_007627456	1.59667e+06	1.76442e+06	1.39728e+06	952827	684160	820916	1.99249e+06	1.50852e+06	1.42988e+06	1.06443e+06	557816	788154
asmbl_28360	2	2	7.23833	0.00066322	1.93439	AOSNuc	A1SNuc	gene=CAD Refseq:XP_007613682	3.10788e+06	3.12004e+06	3.46467e+06	1.62519e+06	1.86229e+06	1.52318e+06	3.87834e+06	2.66752e+06	3.54551e+06	1.81554e+06	1.51838e+06	1.4624e+06
asmbl_47532	2	2	5.76324	0.00699466	1.93396	AOSNuc	A1SNuc	gene=CARS Refseq:XP_007625450	260090	254704	312186	161946	153341	112323	324568	217763	319470	180914	125024	107841
asmbl_86610	5	5	18.6831	0.000129148	1.92057	AOSNuc	A1SNuc	gene=SRRT Refseq:NP_001233648	4.06105e+06	3.54784e+06	3.79863e+06	2.05393e+06	1.90396e+06	1.98176e+06	5.06781e+06	3.03327e+06	3.88726e+06	2.29449e+06	1.55235e+06	1.90267e+06
asmbl_60341	2	2	8.68802	0.00218279	1.91668	AOSNuc	A1SNuc	gene=FOXK2 Refseq:XP_007623222	5.53663e+06	6.6792e+06	5.53625e+06	2.67971e+06	3.25884e+06	3.32335e+06	6.9092e+06	5.71046e+06	5.66542e+06	2.99357e+06	2.65703e+06	3.19072e+06
asmbl_68041	8	8	26.8838	3.82016e-05	1.91657	AOSNuc	A1SNuc	gene=CCT3 Refseq:XP_007635262	1.49484e+07	1.6431e+07	1.60025e+07	7.96713e+06	8.39419e+06	8.36089e+06	1.86542e+07	1.40479e+07	1.63759e+07	8.90029e+06	6.84404e+06	8.02722e+06
asmbl_890	2	2	6.95597	0.00249592	1.9156	AOSNuc	A1SNuc	gene=ATF1 Refseq:XP_007618081	5.53207e+06	6.86057e+06	6.50871e+06	2.84946e+06	3.60988e+06	3.40772e+06	6.90351e+06	5.86553e+06	6.66058e+06	3.18321e+06	2.94325e+06	3.27172e+06
asmbl_28882	3	3	11.7002	0.00969507	1.91431	AOSNuc	A1SNuc	gene=PXDN Refseq:XP_007635129	1.83841e+06	2.43994e+06	1.90055e+06	886033	1.28979e+06	1.05193e+06	2.29417e+06	2.08606e+06	1.9449e+06	989810	1.05161e+06	1.00995e+06
asmbl_23650	6	6	23.5081	7.29768e-05	1.91063	AOSNuc	A1SNuc	gene=JUNB Refseq:XP_007622475	7.72064e+06	8.63321e+06	8.00806e+06	4.17785e+06	4.42002e+06	4.15283e+06	9.63465e+06	7.38107e+06	8.19491e+06	4.66718e+06	3.60377e+06	3.98709e+06
asmbl_30826	23	23	86.6933	4.53836e-05	1.90698	AOSNuc	A1SNuc	gene=SNRNP200 Refseq:XP_007638032	4.41428e+07	4.84365e+07	4.57559e+07	2.32984e+07	2.50211e+07	2.42222e+07	5.50861e+07	4.14114e+07	4.68235e+07	2.60273e+07	2.04004e+07	2.32555e+07
asmbl_27208	3	3	8.4262	0.00292094	1.90525	AOSNuc	A1SNuc	gene=THOC7 Refseq:XP_007636439	878896	872897	843124	504544	489095	368342	1.09678e+06	746294	862796	563639	398774	353642
asmbl_35743	3	3	11.3137	0.000172186	1.90053	AOSNuc	A1SNuc	gene=DDOST Refseq:XP_007626026	3.37319e+06	3.28316e+06	3.68926e+06	1.73654e+06	1.92841e+06	1.77859e+06	4.20943e+06	2.80698e+06	3.77534e+06	1.93993e+06	1.57229e+06	1.70761e+06
asmbl_22840	2	2	8.73525	0.000303513	1.89887	AOSNuc	A1SNuc	gene=UBA1 Refseq:XP_007628326	2.31513e+06	1.99275e+06	1.96103e+06	1.07911e+06	1.09368e+06	1.12859e+06	2.88907e+06	1.70373e+06	2.00679e+06	1.20551e+06	891712	1.08355e+06
asmbl_35504	6	6	24.2792	6.1735e-05	1.89878	AOSNuc	A1SNuc	gene=CLIC4 Refseq:XP_016823127	1.55122e+07	1.65671e+07	1.53226e+07	8.10094e+06	8.78196e+06	8.08153e+06	1.93578e+07	1.41642e+07	1.56801e+07	9.04976e+06	7.1602e+06	7.759e+06
asmbl_46109	9	9	53.1531	0.00163228	1.89667	AOSNuc	A1SNuc	gene=SNRPA1 Refseq:XP_007633124	3.22709e+07	3.94923e+07	3.72141e+07	1.69569e+07	2.05251e+07	1.99753e+07	4.02711e+07	3.37644e+07	3.80824e+07	1.8943e+07	1.67347e+07	1.91781e+07
asmbl_16421	15	15	76.3123	0.000685634	1.8947	AOSNuc	A1SNuc	gene=SLTM Refseq:XP_016820330	3.37356e+07	4.12025e+07	3.83963e+07	1.8955e+07	2.11833e+07	1.96782e+07	4.20989e+07	3.52266e+07	3.92922e+07	2.11751e+07	1.72714e+07	1.88929e+07
asmbl_51356	6	6	29.1792	0.00358955	1.89335	AOSNuc	A1SNuc	gene=ACTL6A Refseq:XP_007607109	1.23951e+07	1.57553e+07	1.37727e+07	6.33372e+06	8.25635e+06	7.55224e+06	1.5468e+07	1.34702e+07	1.4094e+07	7.07555e+06	6.73165e+06	7.25084e+06
asmbl_34705	14	14	57.623	0.00135403	1.88889	AOSNuc	A1SNuc	gene=SF3A3 Refseq:XP_007616748	3.57241e+07	4.49718e+07	4.02034e+07	1.96314e+07	2.28243e+07	2.15498e+07	4.45804e+07	3.84492e+07	4.11415e+07	2.19307e+07	1.86093e+07	2.06897e+07
asmbl_49106	5	5	16.097	4.43829e-05	1.88879	AOSNuc	A1SNuc	gene=MBNL1 Refseq:XP_007635413	1.83103e+07	1.69532e+07	1.76029e+07	9.15178e+06	9.04381e+06	9.79399e+06	2.28496e+07	1.44944e+07	1.80136e+07	1.02237e+07	7.3737e+06	9.40312e+06
asmbl_65169	21	21	150.692	0.00267713	1.88744	AOSNuc	A1SNuc	gene=PTBP1 Refseq:XP_016822446	3.89797e+08	5.00051e+08	4.35464e+08	2.12342e+08	2.62672e+08	2.27161e+08	4.8643e+08	4.27525e+08	4.45624e+08	2.37212e+08	2.14164e+08	2.18095e+08
asmbl_9997	7	7	39.3588	0.00104312	1.88721	AOSNuc	A1SNuc	gene=SSB Refseq:XP_007628699	2.55509e+07	3.02465e+07	2.91831e+07	1.3469e+07	1.61199e+07	1.54407e+07	3.18852e+07	2.58596e+07	2.9864e+07	1.50465e+07	1.31431e+07	1.48245e+07
asmbl_14380	7	7	20.916	0.00102876	1.8864	AOSNuc	A1SNuc	gene=HK1 Refseq:XP_007611789	1.37843e+07	1.6096e+07	1.40576e+07	6.94964e+06	7.94665e+06	8.39562e+06	1.72015e+07	1.37614e+07	1.43856e+07	7.76362e+06	6.47914e+06	8.06055e+06
asmbl_15784	3	3	10.0589	0.00164927	1.88504	AOSNuc	A1SNuc	gene=ATP1B3 Refseq:XP_007619718	4.25427e+06	4.71684e+06	4.49629e+06	2.0556e+06	2.70422e+06	2.38452e+06	5.30894e+06	4.03272e+06	4.60119e+06	2.29637e+06	2.20483e+06	2.28935e+06
asmbl_35265	3	3	16.2634	0.00836666	1.8785	AOSNuc	A1SNuc	gene=PPP1R8 Refseq:XP_007634541	4.10495e+06	5.60457e+06	4.78881e+06	2.23405e+06	3.06073e+06	2.42327e+06	5.12259e+06	4.7917e+06	4.90055e+06	2.49571e+06	2.49551e+06	2.32656e+06
asmbl_9783	4	4	20.8395	0.000308358	1.8766	AOSNuc	A1SNuc	gene=HNRNPA3 Refseq:XP_007613445	1.34998e+08	1.30697e+08	1.40683e+08	7.71757e+07	6.53859e+07	7.39882e+07	1.68465e+08	1.11741e+08	1.43965e+08	8.6215e+07	5.33111e+07	7.10354e+07
asmbl_52198	6	6	24.1517	0.00365524	1.87611	AOSNuc	A1SNuc	gene=CCT2 Refseq:XP_007637016	6.7526e+06	8.11894e+06	8.76244e+06	3.70776e+06	4.69123e+06	4.19833e+06	8.42662e+06	6.94139e+06	8.96689e+06	4.14203e+06	3.8249e+06	4.03078e+06
asmbl_64562	12	12	49.2704	0.00229506	1.87573	AOSNuc	A1SNuc	gene=ZC3H14 Refseq:XP_007630587	1.65036e+07	2.11477e+07	1.82944e+07	9.06592e+06	1.09641e+07	9.79606e+06	2.05949e+07	1.80805e+07	1.87212e+07	1.01278e+07	8.93937e+06	9.4051e+06
asmbl_63493	2	2	5.95322	0.00317817	1.87194	AOSNuc	A1SNuc	gene=PRPF38A Refseq:XP_007611053	2.16169e+06	2.48954e+06	2.22135e+06	1.15174e+06	1.44662e+06	1.07301e+06	2.69758e+06	2.12847e+06	2.27318e+06	1.28664e+06	1.17947e+06	1.03019e+06
asmbl_51642	2	2	13.1402	0.0015755	1.87075	AOSNuc	A1SNuc	gene=SARNP Refseq:XP_016823704	1.54476e+07	1.99451e+07	1.8153e+07	1.00412e+07	9.60268e+06	8.97863e+06	1.92772e+07	1.70523e+07	1.85766e+07	1.12173e+07	7.82935e+06	8.6203e+06
asmbl_47650	2	2	5.87365	0.00220427	1.86925	AOSNuc	A1SNuc	gene=CTSD Refseq:XP_007609796	3.54838e+06	4.47212e+06	4.03656e+06	1.91237e+06	2.33361e+06	2.20423e+06	4.42805e+06	3.82349e+06	4.13074e+06	2.13636e+06	1.90266e+06	2.11626e+06
asmbl_39909	7	7	23.5362	0.000188823	1.86535	AOSNuc	A1SNuc	gene=EIF2S1 Refseq:XP_016828537	4.81433e+06	5.02005e+06	4.96025e+06	2.54142e+06	2.88886e+06	2.50101e+06	6.00784e+06	4.29195e+06	5.07599e+06	2.83908e+06	2.35537e+06	2.40119e+06
asmbl_39320	5	5	23.6065	0.000134939	1.86243	AOSNuc	A1SNuc	gene=CSTF2 Refseq:XP_007615187	9.07474e+06	9.25532e+06	1.01592e+07	4.92721e+06	5.35648e+06	5.01314e+06	1.13244e+07	7.91295e+06	1.03963e+07	5.50431e+06	4.3673e+06	4.81307e+06
asmbl_16467	18	18	84.9206	0.000888633	1.85856	AOSNuc	A1SNuc	gene=ANXA2 Refseq:XP_016820339	8.27463e+07	9.35685e+07	8.88356e+07	4.21052e+07	5.13478e+07	4.92113e+07	1.0326e+08	7.99976e+07	9.09084e+07	4.70368e+07	4.18654e+07	4.72473e+07
asmbl_74045	3	3	8.83167	0.00240743	1.85476	AOSNuc	A1SNuc	gene=TRA2A Refseq:XP_016826742	2.65726e+06	2.36448e+06	2.12001e+06	1.41535e+06	1.29469e+06	1.14046e+06	3.31602e+06	2.02154e+06	2.16947e+06	1.58112e+06	1.0556e+06	1.09495e+06
asmbl_28266	2	2	7.51373	0.00304985	1.85313	AOSNuc	A1SNuc	gene=WDR43 Refseq:XP_007613724	1.81637e+06	1.90488e+06	2.25233e+06	1.0226e+06	972504	1.22841e+06	2.26667e+06	1.6286e+06	2.30489e+06	1.14238e+06	792912	1.17939e+06
asmbl_23349	6	6	22.813	0.000604374	1.84879	AOSNuc	A1SNuc	gene=NME1 Refseq:XP_016821428	1.09729e+07	1.23681e+07	1.10818e+07	5.62712e+06	6.6468e+06	6.3452e+06	1.36932e+07	1.05742e+07	1.13404e+07	6.2862e+06	5.41934e+06	6.09197e+06
asmbl_85135	3	3	10.7798	0.00144302	1.848	AOSNuc	A1SNuc	gene=GRN Refseq:XP_007635904	4.32108e+06	4.89349e+06	4.63185e+06	2.47723e+06	2.20389e+06	2.81154e+06	5.39231e+06	4.18375e+06	4.73992e+06	2.76738e+06	1.7969e+06	2.69934e+06
asmbl_18297	39	39	183.049	7.74455e-05	1.84401	AOSNuc	A1SNuc	gene=ILF3 Refseq:XP_016825245	2.51583e+08	2.76366e+08	2.75322e+08	1.39776e+08	1.49927e+08	1.45909e+08	3.13952e+08	2.36282e+08	2.81746e+08	1.56147e+08	1.2224e+08	1.40086e+08
asmbl_49823	54	54	281.934	0.000369004	1.84047	AOSNuc	A1SNuc	gene=PARP1 Refseq:NP_001233650	4.57594e+08	5.27495e+08	4.90857e+08	2.48948e+08	2.80982e+08	2.72008e+08	5.71035e+08	4.50988e+08	5.02309e+08	2.78106e+08	2.29093e+08	2.61153e+08
asmbl_65144	2	2	6.61745	0.0107298	1.84034	AOSNuc	A1SNuc	gene=WDR18 Refseq:XP_007615016	1.13476e+06	1.34689e+06	1.21024e+06	573743	850825	581525	1.41607e+06	1.15154e+06	1.23847e+06	640943	693703	558317
asmbl_21020	21	21	73.1961	6.32136e-05	1.83739	AOSNuc	A1SNuc	gene=RBMXL1 Refseq:XP_007625784	1.05793e+08	1.06691e+08	1.1554e+08	5.82416e+07	5.82996e+07	6.19859e+07	1.32019e+08	9.12166e+07	1.18236e+08	6.50632e+07	4.75334e+07	5.95121e+07
asmbl_65045	11	11	71.9705	0.00439581	1.83194	AOSNuc	A1SNuc	gene=DAZAP1 Refseq:XP_007614942	1.14531e+08	1.50833e+08	1.355e+08	6.45828e+07	8.12652e+07	7.29714e+07	1.42924e+08	1.28956e+08	1.38661e+08	7.21471e+07	6.6258e+07	7.00592e+07
asmbl_76961	6	6	25.2676	3.14626e-05	1.8264	AOSNuc	A1SNuc	gene=CLTC Refseq:XP_007638201	4.48708e+06	4.63241e+06	4.59035e+06	2.36726e+06	2.57543e+06	2.56381e+06	5.59946e+06	3.96054e+06	4.69745e+06	2.64452e+06	2.09982e+06	2.46149e+06
asmbl_83699	6	6	17.3002	0.000424459	1.82456	AOSNuc	A1SNuc	gene=GAR1 Refseq:XP_016821511	1.4041e+07	1.5133e+07	1.44735e+07	7.17567e+06	8.45677e+06	8.28973e+06	1.75218e+07	1.29381e+07	1.48112e+07	8.01612e+06	6.89506e+06	7.95889e+06
asmbl_51859	10	10	33.0896	7.44093e-05	1.82405	AOSNuc	A1SNuc	gene=SHMT2 Refseq:XP_007631242	3.16938e+07	3.39186e+07	3.0015e+07	1.73033e+07	1.74804e+07	1.76421e+07	3.9551e+07	2.89991e+07	3.07153e+07	1.93299e+07	1.42523e+07	1.6938e+07
asmbl_69174	8	7	36.2287	0.000376415	1.82304	AOSNuc	A1SNuc	gene=ACAT1 Refseq:XP_007619997	1.52568e+07	1.67524e+07	1.6385e+07	8.71799e+06	9.62179e+06	8.20617e+06	1.90391e+07	1.43227e+07	1.67673e+07	9.73908e+06	7.84493e+06	7.87866e+06
asmbl_85266	4	4	22.0481	0.000593568	1.82081	AOSNuc	A1SNuc	gene=VAT1 Refseq:XP_007618722	6.06116e+06	6.8417e+06	6.40972e+06	3.20125e+06	3.77803e+06	3.62734e+06	7.56377e+06	5.8494e+06	6.55927e+06	3.5762e+06	3.08034e+06	3.48257e+06
asmbl_46773	3	3	14.796	0.000192941	1.81772	AOSNuc	A1SNuc	gene=SLC3A2 Refseq:NP_001233677	6.9909e+06	7.35418e+06	7.64521e+06	3.73765e+06	4.20044e+06	4.15961e+06	8.724e+06	6.28755e+06	7.82358e+06	4.17542e+06	3.42474e+06	3.99361e+06
asmbl_53407	5	5	17.4462	0.00128908	1.81687	AOSNuc	A1SNuc	gene=STK10 Refseq:XP_007627896	3.20037e+06	3.43068e+06	3.04347e+06	1.56903e+06	1.78562e+06	1.97016e+06	3.99377e+06	2.9331e+06	3.11448e+06	1.75281e+06	1.45587e+06	1.89153e+06
asmbl_15829	9	9	39.8392	0.00200803	1.81531	AOSNuc	A1SNuc	gene=U2SURP Refseq:XP_016823867	8.53173e+06	1.0745e+07	9.22545e+06	4.76661e+06	5.60193e+06	5.33243e+06	1.06468e+07	9.18656e+06	9.4407e+06	5.32491e+06	4.56742e+06	5.11962e+06
asmbl_14324	18	17	74.5992	0.000549755	1.81501	AOSNuc	A1SNuc	gene=CCAR1 Refseq:XP_007611797	3.4808e+07	3.82821e+07	3.74373e+07	1.82518e+07	2.15058e+07	2.11387e+07	4.34371e+07	3.27298e+07	3.83108e+07	2.03895e+07	1.75343e+07	2.02951e+07
asmbl_26745	14	14	73.2625	1.36353e-05	1.81157	AOSNuc	A1SNuc	gene=DKC1 Refseq:XP_007613952	3.48486e+07	3.40787e+07	3.59244e+07	1.91478e+07	1.87963e+07	1.99349e+07	4.34878e+07	2.9136e+07	3.67626e+07	2.13905e+07	1.53252e+07	1.91394e+07
asmbl_36165	2	2	10.0866	0.0235307	1.81144	AOSNuc	A1SNuc	gene=TPT1 Refseq:XP_007627545	3.27571e+07	5.00641e+07	4.34719e+07	1.86289e+07	2.69077e+07	2.41833e+07	4.08778e+07	4.28029e+07	4.44861e+07	2.08108e+07	2.19387e+07	2.32182e+07
asmbl_79108	14	13	71.7492	0.00124322	1.80242	AOSNuc	A1SNuc	gene=HNRNPH1 Refseq:XP_016827005	1.28254e+08	1.51461e+08	1.43974e+08	7.04839e+07	8.41791e+07	8.04033e+07	1.60049e+08	1.29493e+08	1.47333e+08	7.87394e+07	6.86338e+07	7.71945e+07
asmbl_86378	24	24	91.0195	8.02336e-06	1.79837	AOSNuc	A1SNuc	gene=GTF2I Refseq:XP_016824303	4.09796e+07	4.00819e+07	4.05466e+07	2.18145e+07	2.2512e+07	2.32947e+07	5.11387e+07	3.42685e+07	4.14926e+07	2.43695e+07	1.83547e+07	2.2365e+07
asmbl_20199	3	3	12.3427	0.0141031	1.79553	AOSNuc	A1SNuc	gene=SEPHS1 Refseq:XP_007638166	3.36941e+06	4.43035e+06	3.45377e+06	1.79475e+06	2.57201e+06	1.90078e+06	4.20471e+06	3.78778e+06	3.53436e+06	2.00496e+06	2.09704e+06	1.82492e+06
asmbl_74104	32	28	174.578	0.000642743	1.79551	AOSNuc	A1SNuc	gene=HNRNPA2B1 Refseq:XP_016826748	7.88089e+08	9.40228e+08	8.52353e+08	4.48644e+08	4.93818e+08	4.94829e+08	9.83462e+08	8.03859e+08	8.7224e+08	5.01191e+08	4.02625e+08	4.7508e+08
asmbl_9888	3	3	11.2951	0.000925002	1.79417	AOSNuc	A1SNuc	gene=OLA1 Refseq:XP_007609907	910199	954434	1.02476e+06	504429	599852	506154	1.13584e+06	816006	1.04867e+06	563511	489077	485954
asmbl_86511	19	18	72.2718	0.000260874	1.79335	AOSNuc	A1SNuc	gene=MDH2 Refseq:XP_007622426	1.04037e+08	1.17658e+08	1.08759e+08	5.8161e+07	6.4901e+07	6.12053e+07	1.29829e+08	1.00594e+08	1.11297e+08	6.49731e+07	5.29157e+07	5.87626e+07
asmbl_58700	4	4	14.9055	0.000541133	1.79333	AOSNuc	A1SNuc	gene=PPWD1 Refseq:XP_007613568	5.0854e+06	5.70142e+06	5.4176e+06	2.8291e+06	3.30104e+06	2.90581e+06	6.34611e+06	4.8745e+06	5.544e+06	3.16046e+06	2.69144e+06	2.78985e+06
asmbl_36866	19	19	77.5863	9.96651e-05	1.78855	AOSNuc	A1SNuc	gene=PSPC1 Refseq:XP_007609621	7.95353e+07	8.85854e+07	8.14177e+07	4.48537e+07	4.72904e+07	4.73757e+07	9.92526e+07	7.57372e+07	8.33174e+07	5.01072e+07	3.85573e+07	4.54849e+07
asmbl_24102	30	30	152.934	0.000265724	1.78799	AOSNuc	A1SNuc	gene=SEPT7 Refseq:XP_007626802	1.76489e+08	1.98295e+08	1.91081e+08	9.90877e+07	1.06242e+08	1.11151e+08	2.20242e+08	1.69535e+08	1.9554e+08	1.10693e+08	8.6622e+07	1.06715e+08
asmbl_78238	54	54	234.983	4.86218e-05	1.78685	AOSNuc	A1SNuc	gene=MYH10 Refseq:XP_007615143	1.87934e+08	2.03973e+08	2.00608e+08	1.09599e+08	1.07528e+08	1.14471e+08	2.34524e+08	1.74389e+08	2.05289e+08	1.22435e+08	8.7671e+07	1.09903e+08
asmbl_37733	11	11	42.4214	9.35229e-05	1.78569	AOSNuc	A1SNuc	gene=PDCD11 Refseq:XP_016826637	1.11977e+07	1.15103e+07	1.2071e+07	6.19342e+06	6.85078e+06	6.43236e+06	1.39737e+07	9.84086e+06	1.23527e+07	6.91882e+06	5.58565e+06	6.17565e+06
asmbl_12448	3	3	10.462	0.00133255	1.7821	AOSNuc	A1SNuc	gene=BLVRB Refseq:XP_007608006	1.2835e+06	1.07952e+06	1.26015e+06	636670	741791	654624	1.60169e+06	922948	1.28956e+06	711241	604805	628498
asmbl_37795	6	6	25.2106	0.00168328	1.78075	AOSNuc	A1SNuc	gene=ACTR1A Refseq:XP_007637883	8.28094e+06	1.06911e+07	9.30295e+06	5.09694e+06	5.39276e+06	5.38846e+06	1.03339e+07	9.14047e+06	9.52001e+06	5.69392e+06	4.39688e+06	5.17341e+06
asmbl_7073	25	25	111.393	0.00018611	1.77896	AOSNuc	A1SNuc	gene=HNRNPC Refseq:XP_007612287	4.4634e+08	4.7635e+08	4.76282e+08	2.56063e+08	2.48636e+08	2.81698e+08	5.5699e+08	4.07261e+08	4.87395e+08	2.86054e+08	2.02721e+08	2.70456e+08
asmbl_80551	7	7	29.7592	0.000768992	1.77677	AOSNuc	A1SNuc	gene=U2AF1 Refseq:XP_007628405	2.48794e+07	2.39685e+07	2.28251e+07	1.19638e+07	1.43998e+07	1.39752e+07	3.10472e+07	2.04922e+07	2.33577e+07	1.33651e+07	1.17406e+07	1.34175e+07
asmbl_57189	16	16	73.0161	0.00130989	1.7755	AOSNuc	A1SNuc	gene=QKI Refseq:XP_016824079	5.14049e+07	6.13446e+07	5.71086e+07	2.89775e+07	3.43564e+07	3.2334e+07	6.41485e+07	5.24473e+07	5.84411e+07	3.23715e+07	2.80118e+07	3.10436e+07
asmbl_68423	7	7	29.1645	0.00178688	1.7715	AOSNuc	A1SNuc	gene=ILF2 Refseq:XP_007612685	4.04387e+07	4.69487e+07	5.04848e+07	2.38701e+07	2.69347e+07	2.70229e+07	5.04637e+07	4.01394e+07	5.16627e+07	2.66659e+07	2.19607e+07	2.59444e+07
asmbl_56550	10	10	45.0583	0.00107874	1.7704	AOSNuc	A1SNuc	gene=HNRNPF Refseq:XP_016821654	2.94016e+07	3.42046e+07	3.05398e+07	1.66098e+07	1.95268e+07	1.70413e+07	3.66905e+07	2.92437e+07	3.12524e+07	1.85552e+07	1.59208e+07	1.63612e+07
asmbl_12361	21	20	88.4865	8.32633e-05	1.76917	AOSNuc	A1SNuc	gene=HNRNPUL1 Refseq:XP_016822401	6.40804e+07	6.92948e+07	7.04888e+07	3.77196e+07	3.76216e+07	3.989e+07	7.99663e+07	5.92444e+07	7.21334e+07	4.21376e+07	3.06741e+07	3.8298e+07
asmbl_15215	3	3	12.3094	0.00816312	1.76871	AOSNuc	A1SNuc	gene=CA174_MOUSE Refseq:XP_007606898	9.25135e+06	1.25958e+07	1.07424e+07	5.33072e+06	6.90137e+06	6.19345e+06	1.15448e+07	1.07689e+07	1.0993e+07	5.95508e+06	5.62689e+06	5.94628e+06
asmbl_26843	2	2	8.98711	0.00168619	1.76639	AOSNuc	A1SNuc	gene=PRPF31 Refseq:XP_007634522	2.84573e+06	2.94597e+06	3.14092e+06	1.45746e+06	1.7776e+06	1.82192e+06	3.5512e+06	2.51869e+06	3.2142e+06	1.62816e+06	1.44933e+06	1.74921e+06
asmbl_71293	2	2	4.78145	0.00723338	1.7657	AOSNuc	A1SNuc	gene=ZKSCAN1 Refseq:XP_007611284	399698	301621	344056	168587	205563	217897	498785	257875	352084	188333	167602	209201
asmbl_58059	2	2	5.45644	0.00327877	1.76484	AOSNuc	A1SNuc	gene=TARS Refseq:XP_007618308	650542	792623	669841	452525	380833	363918	811816	677663	685469	505527	310504	349394
asmbl_62619	3	3	11.5227	0.00313192	1.76273	AOSNuc	A1SNuc	gene=GTF3C4 Refseq:XP_007614217	2.37399e+06	2.34803e+06	2.19536e+06	1.33748e+06	1.48362e+06	1.10313e+06	2.96252e+06	2.00748e+06	2.24658e+06	1.49413e+06	1.20964e+06	1.05911e+06
asmbl_35868	2	2	6.6102	0.000385723	1.76052	AOSNuc	A1SNuc	gene=SDHB Refseq:XP_007633878	1.32898e+06	1.43005e+06	1.21896e+06	729287	744704	785559	1.65844e+06	1.22264e+06	1.2474e+06	814705	607179	754208
asmbl_40617	4	4	13.5386	3.63233e-05	1.76039	AOSNuc	A1SNuc	gene=RPL9 Refseq:XP_007612768	6.0841e+06	6.32648e+06	6.30892e+06	3.40256e+06	3.71082e+06	3.52035e+06	7.59239e+06	5.40891e+06	6.45612e+06	3.80109e+06	3.02554e+06	3.37985e+06
asmbl_71070	2	2	5.58791	0.00257217	1.76038	AOSNuc	A1SNuc	gene=KIF11 Refseq:XP_007611852	534675	694680	653148	374098	354512	340766	667224	593925	668387	417914	289044	327166
asmbl_47240	13	13	62.9472	0.00157099	1.75855	AOSNuc	A1SNuc	gene=RBM14 Refseq:XP_007608934	8.009e+07	9.62771e+07	8.86767e+07	4.60329e+07	5.49232e+07	4.97608e+07	9.99449e+07	8.23133e+07	9.07457e+07	5.14245e+07	4.47806e+07	4.77749e+07
asmbl_3544	27	27	89.4934	0.000206893	1.75467	AOSNuc	A1SNuc	gene=SMCHD1 Refseq:XP_007631177	2.43039e+07	2.76867e+07	2.57002e+07	1.47459e+07	1.53149e+07	1.42157e+07	3.0329e+07	2.36711e+07	2.62999e+07	1.64731e+07	1.24867e+07	1.36484e+07
asmbl_47317	13	13	45.0373	0.00209212	1.75061	AOSNuc	A1SNuc	gene=CORO1B Refseq:XP_016822043	3.16517e+07	3.90512e+07	3.63971e+07	1.85475e+07	2.19127e+07	2.07184e+07	3.94983e+07	3.33873e+07	3.72463e+07	2.07199e+07	1.78661e+07	1.98916e+07
asmbl_80164	2	2	8.01384	0.00100644	1.74967	AOSNuc	A1SNuc	gene=MPHOSPH6 Refseq:XP_007629639	562261	490465	571682	319270	283508	325632	701649	419329	585021	356664	231152	312636
asmbl_74818	2	2	7.48884	0.00511447	1.74945	AOSNuc	A1SNuc	gene=SARNP Refseq:XP_007610794	1.47031e+07	1.89941e+07	1.69661e+07	8.57182e+06	1.08364e+07	9.55132e+06	1.83481e+07	1.62393e+07	1.7362e+07	9.5758e+06	8.83523e+06	9.17013e+06
asmbl_69907	8	8	27.9233	0.000493356	1.74775	AOSNuc	A1SNuc	gene=TUBB6 Refseq:NP_001233720	5.34474e+07	6.15583e+07	5.98449e+07	3.17284e+07	3.29037e+07	3.54109e+07	6.66973e+07	5.263e+07	6.12412e+07	3.54446e+07	2.68273e+07	3.39977e+07
asmbl_59663	4	4	16.5194	0.00238206	1.73946	AOSNuc	A1SNuc	gene=BUD31 Refseq:XP_007615089	4.25929e+06	4.72244e+06	4.61501e+06	2.48335e+06	2.99882e+06	2.33446e+06	5.3152e+06	4.03751e+06	4.72269e+06	2.77421e+06	2.44503e+06	2.2413e+06
asmbl_29448	24	24	98.7898	6.42222e-06	1.73861	AOSNuc	A1SNuc	gene=TOP1 Refseq:NP_001230963	7.62606e+07	7.8864e+07	7.81508e+07	4.34348e+07	4.55664e+07	4.51726e+07	9.51661e+07	6.74257e+07	7.99742e+07	4.85221e+07	3.71517e+07	4.33698e+07
asmbl_39163	15	15	99.7473	0.00234562	1.73788	AOSNuc	A1SNuc	gene=HMGN5 Refseq:XP_007624386	2.19046e+08	2.58364e+08	2.44654e+08	1.2346e+08	1.54313e+08	1.37713e+08	2.73349e+08	2.20891e+08	2.50362e+08	1.37921e+08	1.25816e+08	1.32217e+08
asmbl_77058	2	2	8.28313	0.00179247	1.73438	AOSNuc	A1SNuc	gene=AATF Refseq:XP_007625534	1.96382e+06	2.0758e+06	2.1622e+06	1.04203e+06	1.32343e+06	1.21036e+06	2.45067e+06	1.77473e+06	2.21265e+06	1.16407e+06	1.07903e+06	1.16205e+06
asmbl_68433	5	5	24.8724	0.000777852	1.72941	AOSNuc	A1SNuc	gene=CHTOP Refseq:XP_007612687	2.33351e+07	2.15241e+07	2.06258e+07	1.3638e+07	1.15726e+07	1.26549e+07	2.91201e+07	1.84023e+07	2.1107e+07	1.52354e+07	9.43552e+06	1.21498e+07
asmbl_61324	8	8	27.8755	0.00137091	1.72311	AOSNuc	A1SNuc	gene=CCT6A Refseq:XP_007617582	1.32601e+07	1.50896e+07	1.36918e+07	7.32001e+06	8.90911e+06	8.16948e+06	1.65473e+07	1.2901e+07	1.40113e+07	8.17737e+06	7.26386e+06	7.84344e+06
asmbl_67499	3	3	10.4289	0.000964542	1.72103	AOSNuc	A1SNuc	gene=GSTA5 Refseq:XP_007632084	5.50475e+06	5.50047e+06	5.9155e+06	3.45689e+06	2.909e+06	3.46585e+06	6.86942e+06	4.7027e+06	6.05353e+06	3.86178e+06	2.37179e+06	3.32753e+06
asmbl_69182	2	2	7.49208	0.0208193	1.72064	AOSNuc	A1SNuc	gene=KDELC2 Refseq:XP_016823961	969918	1.4768e+06	1.32298e+06	652045	827385	711434	1.21037e+06	1.26261e+06	1.35384e+06	728416	674592	683041
asmbl_58721	6	6	28.0403	0.000185281	1.7191	AOSNuc	A1SNuc	gene=SREK1 Refseq:XP_016823077	1.02753e+07	1.14186e+07	1.0491e+07	5.94068e+06	6.33365e+06	6.44759e+06	1.28226e+07	9.76248e+06	1.07358e+07	6.63648e+06	5.16401e+06	6.19027e+06
asmbl_79030	4	4	30.7164	0.00221516	1.71666	AOSNuc	A1SNuc	gene=NHP2 Refseq:XP_007611236	1.84649e+07	2.31461e+07	2.10759e+07	1.15173e+07	1.31557e+07	1.18437e+07	2.30425e+07	1.9789e+07	2.15676e+07	1.28663e+07	1.07262e+07	1.13711e+07
asmbl_52173	4	4	12.8725	0.000259773	1.71598	AOSNuc	A1SNuc	gene=CPSF6 Refseq:XP_016829094	2.9519e+06	2.89613e+06	2.81852e+06	1.5755e+06	1.82004e+06	1.65495e+06	3.6837e+06	2.47608e+06	2.88429e+06	1.76003e+06	1.48394e+06	1.58891e+06
asmbl_81917	9	9	37.5613	0.00136162	1.70991	AOSNuc	A1SNuc	gene=RUNX1 Refseq:XP_007623057	1.79647e+07	2.04803e+07	1.97292e+07	1.02173e+07	1.23661e+07	1.14385e+07	2.24182e+07	1.75099e+07	2.01895e+07	1.1414e+07	1.00824e+07	1.0982e+07
asmbl_42410	4	4	14.4339	9.98275e-05	1.70675	AOSNuc	A1SNuc	gene=CGGBP1 Refseq:XP_016826542	5.97211e+06	5.42964e+06	5.97499e+06	3.30918e+06	3.45317e+06	3.41882e+06	7.45263e+06	4.64214e+06	6.1144e+06	3.69676e+06	2.81547e+06	3.28237e+06
asmbl_59572	5	5	15.9666	0.000599014	1.7055	AOSNuc	A1SNuc	gene=RAC1 Refseq:XP_007615070	2.51163e+07	2.97266e+07	2.67635e+07	1.52509e+07	1.61747e+07	1.64234e+07	3.13428e+07	2.54151e+07	2.73879e+07	1.70372e+07	1.31877e+07	1.57679e+07
asmbl_26665	5	5	18.7138	0.00544111	1.70401	AOSNuc	A1SNuc	gene=TCEA1 Refseq:XP_007632660	1.13411e+07	1.41144e+07	1.20505e+07	6.71378e+06	8.43499e+06	6.86158e+06	1.41526e+07	1.20673e+07	1.23316e+07	7.50014e+06	6.87731e+06	6.58774e+06
asmbl_76821	2	2	5.80368	0.0262548	1.70234	AOSNuc	A1SNuc	gene=COIL Refseq:XP_007632392	2.0165e+06	3.08246e+06	2.601e+06	1.2708e+06	1.7325e+06	1.51986e+06	2.51641e+06	2.63538e+06	2.66168e+06	1.41964e+06	1.41256e+06	1.45921e+06
asmbl_28289	2	2	6.28051	0.00101564	1.70022	AOSNuc	A1SNuc	gene=FOSL2 Refseq:XP_007613719	1.03934e+06	1.13e+06	965189	661747	609146	572712	1.297e+06	966107	987709	739254	496655	549856
asmbl_51696	5	5	21.4394	0.00177356	1.69799	AOSNuc	A1SNuc	gene=MYL6B Refseq:XP_016828134	1.08313e+07	1.3307e+07	1.32947e+07	7.54488e+06	7.08957e+06	7.41103e+06	1.35164e+07	1.1377e+07	1.36049e+07	8.42858e+06	5.78034e+06	7.11527e+06
asmbl_4919	7	7	23.313	0.0039539	1.69731	AOSNuc	A1SNuc	gene=ACTR3 Refseq:XP_007633173	1.01543e+07	1.31725e+07	1.06133e+07	6.53433e+06	7.12485e+06	6.3372e+06	1.26717e+07	1.1262e+07	1.08609e+07	7.29967e+06	5.80911e+06	6.08429e+06
asmbl_77927	4	4	14.1616	0.000351239	1.69102	AOSNuc	A1SNuc	gene=PELP1 Refseq:XP_016825479	1.98768e+06	2.08875e+06	2.20592e+06	1.1729e+06	1.32323e+06	1.21899e+06	2.48044e+06	1.7858e+06	2.25739e+06	1.31028e+06	1.07887e+06	1.17035e+06
asmbl_55514	4	4	16.1412	0.00409352	1.68797	AOSNuc	A1SNuc	gene=XPC Refseq:XP_016828841	1.04367e+06	1.3906e+06	1.2648e+06	705035	761925	724477	1.30241e+06	1.18891e+06	1.29431e+06	787613	621221	695563
asmbl_71629	47	47	234.322	0.000407649	1.68684	AOSNuc	A1SNuc	gene=HSPA5 Refseq:NP_001233668	7.35691e+08	8.15739e+08	8.03377e+08	4.34874e+08	4.9174e+08	4.6937e+08	9.18074e+08	6.97426e+08	8.22121e+08	4.85809e+08	4.0093e+08	4.50638e+08
asmbl_7707	3	3	12.2578	0.00406464	1.68487	AOSNuc	A1SNuc	gene=TIAL1 Refseq:XP_007630228	6.23066e+06	5.32421e+06	5.99608e+06	3.60129e+06	2.98556e+06	3.82995e+06	7.77528e+06	4.552e+06	6.13598e+06	4.02309e+06	2.43422e+06	3.6771e+06
asmbl_79118	9	8	33.1001	0.00193744	1.68416	AOSNuc	A1SNuc	gene=CANX Refseq:NP_001233705	1.32844e+07	1.37166e+07	1.45757e+07	7.98022e+06	9.3044e+06	7.40233e+06	1.65777e+07	1.17272e+07	1.49158e+07	8.91491e+06	7.58616e+06	7.10691e+06
asmbl_54697	2	2	5.34535	0.006628	1.68412	AOSNuc	A1SNuc	gene=RPS15A Refseq:XP_007632820	1.90269e+06	2.4611e+06	2.18784e+06	1.1615e+06	1.46427e+06	1.26446e+06	2.37438e+06	2.10415e+06	2.23888e+06	1.29754e+06	1.19387e+06	1.214e+06
asmbl_20985	5	5	20.7846	0.00118237	1.68199	AOSNuc	A1SNuc	gene=ABCE1 Refseq:XP_007621924	3.94421e+06	4.87177e+06	4.47338e+06	2.59816e+06	2.70141e+06	2.60142e+06	4.92201e+06	4.16518e+06	4.57775e+06	2.90247e+06	2.20254e+06	2.4976e+06
asmbl_34891	42	42	203.265	0.00047352	1.67946	AOSNuc	A1SNuc	gene=SFPQ Refseq:XP_007613154	3.45407e+08	4.06732e+08	3.86425e+08	2.22917e+08	2.30688e+08	2.2433e+08	4.31036e+08	3.47741e+08	3.95441e+08	2.49027e+08	1.88087e+08	2.15377e+08
asmbl_46670	12	12	59.0771	0.003332	1.67677	AOSNuc	A1SNuc	gene=EEF1G Refseq:XP_007608212	3.73052e+07	4.57484e+07	4.13802e+07	2.22042e+07	2.71212e+07	2.48852e+07	4.65535e+07	3.91132e+07	4.23457e+07	2.48048e+07	2.21127e+07	2.38921e+07
asmbl_31713	4	4	12.1853	0.000824128	1.67667	AOSNuc	A1SNuc	gene=NAT10 Refseq:XP_016823271	2.74274e+06	3.18985e+06	2.76956e+06	1.63339e+06	1.75568e+06	1.80106e+06	3.42268e+06	2.7272e+06	2.83418e+06	1.8247e+06	1.43146e+06	1.72918e+06
asmbl_76671	3	3	10.8549	0.00214523	1.67422	AOSNuc	A1SNuc	gene=WBP11 Refseq:XP_007623302	2.96019e+06	3.1974e+06	3.04799e+06	1.85942e+06	1.60105e+06	2.03795e+06	3.69404e+06	2.73366e+06	3.11911e+06	2.07721e+06	1.30539e+06	1.95662e+06
asmbl_75298	9	9	27.4595	0.0038736	1.67178	AOSNuc	A1SNuc	gene=ZNF326 Refseq:XP_007623041	1.18582e+07	1.54324e+07	1.33697e+07	7.69387e+06	8.70904e+06	7.91865e+06	1.47979e+07	1.31942e+07	1.36817e+07	8.59502e+06	7.10074e+06	7.60262e+06
asmbl_2601	32	32	158.795	1.50129e-05	1.67099	AOSNuc	A1SNuc	gene=NCL Refseq:XP_016825233	4.27982e+08	4.43969e+08	4.32711e+08	2.51336e+08	2.6544e+08	2.63994e+08	5.34082e+08	3.79577e+08	4.42807e+08	2.80774e+08	2.16421e+08	2.53458e+08
asmbl_1116	3	3	9.98696	0.00383624	1.6709	AOSNuc	A1SNuc	gene=SP1 Refseq:XP_007631654	538120	614547	550071	328308	389492	301257	671524	525415	562906	366761	317564	289234
asmbl_35656	4	4	12.9401	0.000898642	1.6635	AOSNuc	A1SNuc	gene=USP48 Refseq:XP_007617257	1.58569e+06	1.66997e+06	1.48606e+06	919915	1.03898e+06	891545	1.9788e+06	1.42776e+06	1.52073e+06	1.02766e+06	847113	855964
asmbl_51802	8	7	30.5281	0.00831938	1.66044	AOSNuc	A1SNuc	gene=ATP5B Refseq:XP_016826305	1.12365e+07	1.33898e+07	1.23592e+07	6.31506e+06	8.70148e+06	7.25803e+06	1.40222e+07	1.14477e+07	1.26476e+07	7.05471e+06	7.09458e+06	6.96837e+06
asmbl_75151	4	4	18.9924	0.0043979	1.6587	AOSNuc	A1SNuc	gene=SNU13 Refseq:XP_007618649	3.1487e+07	4.16472e+07	3.57487e+07	2.08448e+07	2.31186e+07	2.16803e+07	3.92929e+07	3.56068e+07	3.65828e+07	2.32863e+07	1.88493e+07	2.08151e+07
asmbl_60577	8	8	31.3251	0.000537129	1.65654	AOSNuc	A1SNuc	gene=EIF4A3 Refseq:XP_007608435	1.42989e+07	1.68365e+07	1.51638e+07	9.21285e+06	9.57024e+06	9.16623e+06	1.78437e+07	1.43946e+07	1.55176e+07	1.02919e+07	7.8029e+06	8.80042e+06
asmbl_72107	8	8	27.3139	0.000227329	1.65028	AOSNuc	A1SNuc	gene=RBM26 Refseq:XP_016827778	1.28574e+07	1.35646e+07	1.29531e+07	7.52285e+06	8.50458e+06	7.83217e+06	1.60449e+07	1.15972e+07	1.32553e+07	8.40397e+06	6.93404e+06	7.5196e+06
asmbl_44923	2	2	8.59244	0.000611549	1.64962	AOSNuc	A1SNuc	gene=GSR Refseq:XP_016821037	2.50753e+06	2.52502e+06	2.17194e+06	1.48509e+06	1.41836e+06	1.46392e+06	3.12917e+06	2.15879e+06	2.22261e+06	1.65903e+06	1.15643e+06	1.40549e+06
asmbl_19234	52	52	184.634	0.00107338	1.64305	AOSNuc	A1SNuc	gene=DYNC1H1 Refseq:XP_007624678	7.06852e+07	7.9214e+07	7.40429e+07	4.16854e+07	4.93511e+07	4.52599e+07	8.82086e+07	6.7725e+07	7.57705e+07	4.65678e+07	4.02375e+07	4.34536e+07
asmbl_67086	2	2	7.12763	0.00903197	1.64073	AOSNuc	A1SNuc	gene=SRSF12 Refseq:XP_016828677	4.14882e+06	5.35534e+06	4.80768e+06	2.559e+06	3.30156e+06	2.86232e+06	5.17734e+06	4.57862e+06	4.91986e+06	2.85872e+06	2.69186e+06	2.74809e+06
asmbl_2350	4	4	10.7001	0.000160262	1.6388	AOSNuc	A1SNuc	gene=FARSB Refseq:XP_007636012	1.36324e+06	1.40358e+06	1.34913e+06	800412	817264	893892	1.7012e+06	1.20001e+06	1.38061e+06	894160	666340	858217
asmbl_40165	6	6	19.1711	0.000824322	1.63696	AOSNuc	A1SNuc	gene=ACOT2 Refseq:XP_007624894	1.39752e+07	1.63837e+07	1.5768e+07	9.73144e+06	9.51025e+06	8.93674e+06	1.74397e+07	1.40075e+07	1.61359e+07	1.08712e+07	7.75399e+06	8.58009e+06
asmbl_79457	2	2	6.75929	0.00269395	1.63527	AOSNuc	A1SNuc	gene=UBE2N Refseq:XP_007622588	3.02192e+06	3.45332e+06	3.38085e+06	1.87165e+06	2.26525e+06	1.8903e+06	3.77108e+06	2.95246e+06	3.45974e+06	2.09086e+06	1.84693e+06	1.81486e+06
asmbl_60459	11	11	56.5502	0.00206955	1.63227	AOSNuc	A1SNuc	gene=P4HB Refseq:XP_007634117	3.97214e+07	4.44374e+07	4.61006e+07	2.38866e+07	2.80877e+07	2.7828e+07	4.95686e+07	3.79923e+07	4.71762e+07	2.66843e+07	2.29008e+07	2.67174e+07
asmbl_78949	8	8	29.9361	0.00386881	1.62824	AOSNuc	A1SNuc	gene=SEPT8 Refseq:XP_016821284	1.02557e+07	1.29672e+07	1.0702e+07	7.02628e+06	7.32381e+06	6.48518e+06	1.27981e+07	1.10865e+07	1.09517e+07	7.84923e+06	5.97132e+06	6.22637e+06
asmbl_65677	12	12	50.4464	5.27703e-05	1.62732	AOSNuc	A1SNuc	gene=MANF Refseq:XP_007630074	7.13325e+07	7.48641e+07	7.08356e+07	4.44417e+07	4.2908e+07	4.60182e+07	8.90163e+07	6.4006e+07	7.24883e+07	4.96469e+07	3.49842e+07	4.41816e+07
asmbl_45434	6	6	27.0242	0.00255738	1.62623	AOSNuc	A1SNuc	gene=CALU Refseq:XP_007636717	3.01662e+06	3.56647e+06	3.13148e+06	1.82586e+06	2.18168e+06	1.96613e+06	3.76446e+06	3.0492e+06	3.20454e+06	2.03971e+06	1.77879e+06	1.88766e+06
asmbl_68383	6	6	19.7233	8.43016e-05	1.62491	AOSNuc	A1SNuc	gene=TPM3 Refseq:XP_007612664	7.66146e+06	8.37508e+06	7.96598e+06	4.80888e+06	4.89876e+06	5.06395e+06	9.5608e+06	7.16038e+06	8.15184e+06	5.37213e+06	3.99411e+06	4.86186e+06
asmbl_19706	6	6	22.2644	0.000783895	1.62438	AOSNuc	A1SNuc	gene=SAFB2 Refseq:XP_007616114	3.69867e+06	4.19411e+06	4.00071e+06	2.27717e+06	2.59825e+06	2.44643e+06	4.6156e+06	3.58581e+06	4.09405e+06	2.54388e+06	2.11843e+06	2.34879e+06
asmbl_62496	3	3	10.8956	0.0192546	1.62309	AOSNuc	A1SNuc	gene=SURF6 Refseq:XP_007618616	652097	885130	711392	419158	548036	418198	813757	756752	727990	468253	446831	401508
asmbl_52529	25	25	108.32	0.000481605	1.6203	AOSNuc	A1SNuc	gene=HSP90B1 Refseq:XP_007619353	1.35814e+08	1.58227e+08	1.44025e+08	8.79394e+07	9.16352e+07	9.07871e+07	1.69483e+08	1.35279e+08	1.47385e+08	9.82393e+07	7.4713e+07	8.71638e+07
asmbl_77585	31	30	110.15	1.23999e-05	1.61776	AOSNuc	A1SNuc	gene=PRPF8 Refseq:XP_016824408	3.56417e+07	3.67459e+07	3.49786e+07	2.20695e+07	2.25804e+07	2.17172e+07	4.44776e+07	3.14164e+07	3.57947e+07	2.46544e+07	1.84105e+07	2.08505e+07
asmbl_44166	7	7	23.4377	0.00158567	1.61633	AOSNuc	A1SNuc	gene=CCT5 Refseq:XP_007611287	9.4367e+06	1.07456e+07	9.47644e+06	5.69653e+06	6.66608e+06	5.98683e+06	1.17761e+07	9.18707e+06	9.69755e+06	6.36374e+06	5.43506e+06	5.7479e+06
asmbl_38808	10	10	42.8798	0.00094137	1.61626	AOSNuc	A1SNuc	gene=RBBP7 Refseq:XP_007618280	3.45599e+07	3.90865e+07	3.7001e+07	2.15972e+07	2.47394e+07	2.21223e+07	4.31276e+07	3.34175e+07	3.78643e+07	2.41268e+07	2.01708e+07	2.12394e+07
asmbl_77651	2	2	7.88156	0.0301833	1.61603	AOSNuc	A1SNuc	gene=METTL16 Refseq:XP_007621447	2.11168e+06	3.17346e+06	2.94367e+06	1.78634e+06	1.47441e+06	1.83124e+06	2.63518e+06	2.71319e+06	3.01236e+06	1.99557e+06	1.20213e+06	1.75815e+06
asmbl_77978	2	2	6.61511	0.0138243	1.61521	AOSNuc	A1SNuc	gene=ACADVL Refseq:XP_007625166	513239	672932	501690	317674	391658	335644	640474	575331	513395	354882	319331	322249
asmbl_33	2	2	7.44437	0.00479975	1.61177	AOSNuc	A1SNuc	gene=ARFGAP3 Refseq:XP_016821016	582828	644154	619939	323398	412976	409520	727315	550728	634403	361277	336712	393177
asmbl_77868	2	2	7.15741	0.000195778	1.61115	AOSNuc	A1SNuc	gene=PFN1 Refseq:XP_007625123	7.37191e+06	8.17002e+06	7.79818e+06	4.74884e+06	5.03166e+06	4.70612e+06	9.19945e+06	6.98506e+06	7.98012e+06	5.30505e+06	4.10247e+06	4.51831e+06
asmbl_44294	2	2	6.96459	0.00595768	1.60893	AOSNuc	A1SNuc	gene=NSUN2 Refseq:XP_007632056	995087	1.11341e+06	994626	549994	649058	729642	1.24178e+06	951926	1.01783e+06	614413	529197	700523
asmbl_65240	7	7	29.0985	0.00691183	1.60549	AOSNuc	A1SNuc	gene=BRD4 Refseq:XP_016824089	9.46118e+06	1.18018e+07	1.08142e+07	5.91754e+06	7.45518e+06	6.60694e+06	1.18067e+07	1.00901e+07	1.10666e+07	6.61064e+06	6.07843e+06	6.34326e+06
asmbl_20973	7	7	22.5812	2.32817e-05	1.604	AOSNuc	A1SNuc	gene=SMARCA5 Refseq:XP_007611336	6.59506e+06	6.52193e+06	6.83154e+06	4.22194e+06	4.01689e+06	4.19788e+06	8.23002e+06	5.57601e+06	6.99094e+06	4.71644e+06	3.27509e+06	4.03034e+06
asmbl_49870	48	48	254.132	0.000441974	1.60002	AOSNuc	A1SNuc	gene=HNRNPU Refseq:XP_007621077	1.99599e+09	2.22628e+09	1.97908e+09	1.26948e+09	1.35025e+09	1.25608e+09	2.49081e+09	1.90338e+09	2.02526e+09	1.41817e+09	1.1009e+09	1.20595e+09
asmbl_63920	3	3	10.7462	0.00368869	1.59945	AOSNuc	A1SNuc	gene=CSTF1 Refseq:XP_007633456	2.29225e+06	2.89648e+06	2.44327e+06	1.55051e+06	1.69099e+06	1.53013e+06	2.86051e+06	2.47638e+06	2.50028e+06	1.73211e+06	1.37872e+06	1.46906e+06
asmbl_61843	5	5	14.513	0.00505286	1.59751	AOSNuc	A1SNuc	gene=ALDH2 Refseq:XP_007628867	3.24656e+06	4.06654e+06	3.75403e+06	2.078e+06	2.41969e+06	2.43003e+06	4.05141e+06	3.47674e+06	3.84162e+06	2.32139e+06	1.97285e+06	2.33305e+06
asmbl_75775	10	10	45.3778	0.000312556	1.59621	AOSNuc	A1SNuc	gene=AIFM1 Refseq:XP_007624614	1.75704e+07	1.56191e+07	1.64835e+07	1.06368e+07	9.93856e+06	1.0544e+07	2.19262e+07	1.33537e+07	1.68681e+07	1.18826e+07	8.1032e+06	1.01232e+07
asmbl_1534	27	27	122.412	3.97819e-05	1.59422	AOSNuc	A1SNuc	gene=SF3B1 Refseq:XP_007609541	1.11484e+08	1.17603e+08	1.18622e+08	7.08002e+07	7.31681e+07	7.41382e+07	1.39121e+08	1.00546e+08	1.2139e+08	7.90927e+07	5.96562e+07	7.11794e+07
asmbl_45650	3	3	9.54459	0.000542439	1.59332	AOSNuc	A1SNuc	gene=NUP205 Refseq:XP_016822848	845595	759515	818034	483779	496460	540574	1.05522e+06	649357	837121	540441	404779	519000
asmbl_15147	2	2	4.68614	0.000929213	1.59332	AOSNuc	A1SNuc	gene=PGRMC1 Refseq:XP_007610169	1.72677e+06	2.01306e+06	1.71467e+06	1.15562e+06	1.13021e+06	1.13753e+06	2.15484e+06	1.72109e+06	1.75468e+06	1.29097e+06	921492	1.09213e+06
asmbl_45597	3	3	9.50583	0.00208754	1.59252	AOSNuc	A1SNuc	gene=AKR1B1 Refseq:XP_007616241	2.72846e+06	2.54709e+06	2.28717e+06	1.47984e+06	1.70222e+06	1.56684e+06	3.40487e+06	2.17767e+06	2.34053e+06	1.65317e+06	1.38787e+06	1.50431e+06
asmbl_50489	41	41	195.928	0.00104907	1.58555	AOSNuc	A1SNuc	gene=HNRNPK Refseq:XP_007614331	6.4753e+08	7.54478e+08	6.99471e+08	4.1617e+08	4.63048e+08	4.46175e+08	8.08057e+08	6.4505e+08	7.15791e+08	4.64914e+08	3.77537e+08	4.28368e+08
asmbl_28769	7	7	31.7103	0.000161372	1.58428	AOSNuc	A1SNuc	gene=PDIA6 Refseq:XP_007607763	3.91347e+07	3.67581e+07	3.86615e+07	2.31467e+07	2.37756e+07	2.53845e+07	4.88364e+07	3.14268e+07	3.95635e+07	2.58577e+07	1.9385e+07	2.43715e+07
asmbl_13395	7	7	20.8816	0.0017013	1.58002	AOSNuc	A1SNuc	gene=MDH1 Refseq:XP_007632141	1.45493e+07	1.65828e+07	1.59556e+07	9.0282e+06	1.05217e+07	1.02521e+07	1.81562e+07	1.41777e+07	1.63279e+07	1.00856e+07	8.57869e+06	9.8429e+06
asmbl_29655	9	9	36.5829	0.000645047	1.57954	AOSNuc	A1SNuc	gene=RBM39 Refseq:XP_007616717	1.90121e+07	2.18209e+07	2.07171e+07	1.25238e+07	1.28259e+07	1.36175e+07	2.37254e+07	1.8656e+07	2.12005e+07	1.39907e+07	1.04573e+07	1.3074e+07
asmbl_43846	7	7	27.2273	0.00215733	1.57818	AOSNuc	A1SNuc	gene=SEPT5 Refseq:XP_007616297	9.86328e+06	1.08195e+07	1.01794e+07	5.76912e+06	6.91818e+06	6.86825e+06	1.23085e+07	9.25023e+06	1.04169e+07	6.44483e+06	5.6406e+06	6.59415e+06
asmbl_17974	4	4	12.0564	0.00162209	1.57713	AOSNuc	A1SNuc	gene=VARS Refseq:XP_007612886	3.94667e+06	4.06229e+06	3.76052e+06	2.25501e+06	2.73818e+06	2.4694e+06	4.92507e+06	3.4731e+06	3.84826e+06	2.51913e+06	2.23252e+06	2.37085e+06
asmbl_65648	3	3	8.60352	0.000206744	1.57489	AOSNuc	A1SNuc	gene=RRP9 Refseq:XP_007617602	2.91306e+06	3.06316e+06	3.26014e+06	1.9044e+06	1.97681e+06	1.98357e+06	3.63523e+06	2.61888e+06	3.3362e+06	2.12745e+06	1.61175e+06	1.90441e+06
asmbl_22598	2	2	8.18857	0.00548252	1.574	AOSNuc	A1SNuc	gene=TERF2IP Refseq:XP_007627886	2.04775e+06	2.19002e+06	1.98605e+06	1.12568e+06	1.46845e+06	1.36001e+06	2.55541e+06	1.87239e+06	2.03239e+06	1.25752e+06	1.19727e+06	1.30573e+06
asmbl_44003	2	2	8.63833	0.00178102	1.57358	AOSNuc	A1SNuc	gene=UBE2L3 Refseq:XP_007623036	7.67023e+06	8.141e+06	8.16451e+06	4.92679e+06	5.65905e+06	4.65055e+06	9.57174e+06	6.96025e+06	8.355e+06	5.50384e+06	4.61399e+06	4.46495e+06
asmbl_32955	4	4	12.3617	0.00101188	1.57296	AOSNuc	A1SNuc	gene=ANXA1 Refseq:XP_007620413	3.21536e+06	3.6339e+06	3.65037e+06	2.11488e+06	2.19814e+06	2.36207e+06	4.01247e+06	3.10685e+06	3.73555e+06	2.36259e+06	1.79221e+06	2.2678e+06
asmbl_21299	2	2	12.3298	0.000327084	1.57221	AOSNuc	A1SNuc	gene=HSD17B10 Refseq:XP_007627267	4.50402e+06	4.98983e+06	4.9677e+06	2.94063e+06	3.126e+06	3.13157e+06	5.62059e+06	4.26611e+06	5.08361e+06	3.28505e+06	2.54872e+06	3.00659e+06
asmbl_77768	53	53	290.394	0.000151829	1.57133	AOSNuc	A1SNuc	gene=MYBBP1A Refseq:XP_007615311	3.99343e+08	4.23075e+08	4.26312e+08	2.52057e+08	2.69325e+08	2.73314e+08	4.98343e+08	3.61713e+08	4.36259e+08	2.81579e+08	2.19588e+08	2.62406e+08
asmbl_77941	2	2	9.0965	0.00161961	1.57082	AOSNuc	A1SNuc	gene=BAP18 Refseq:XP_007625147	1.82455e+06	2.1607e+06	1.98988e+06	1.19536e+06	1.26474e+06	1.34373e+06	2.27687e+06	1.84732e+06	2.03631e+06	1.33537e+06	1.03118e+06	1.2901e+06
asmbl_37048	2	2	5.51687	0.000481232	1.56912	AOSNuc	A1SNuc	gene=NGDN Refseq:XP_007609271	2.34987e+06	2.68588e+06	2.61415e+06	1.60974e+06	1.67027e+06	1.59529e+06	2.93242e+06	2.29633e+06	2.67514e+06	1.79828e+06	1.36182e+06	1.53162e+06
asmbl_5118	2	2	6.17021	0.00253156	1.56866	AOSNuc	A1SNuc	gene=VPS4B Refseq:XP_016821340	866750	880835	794582	481323	550961	588319	1.08162e+06	753081	813121	537698	449215	564840
asmbl_16159	27	27	182.53	0.000820177	1.56816	AOSNuc	A1SNuc	gene=EEF1A1 Refseq:NP_001231331	1.16576e+09	1.2355e+09	1.2877e+09	7.26035e+08	7.92373e+08	8.34013e+08	1.45476e+09	1.05631e+09	1.31775e+09	8.11072e+08	6.46045e+08	8.00728e+08
asmbl_47126	17	17	75.6838	0.000620278	1.566	AOSNuc	A1SNuc	gene=SART1 Refseq:XP_007608903	3.40287e+07	3.81044e+07	3.72422e+07	2.2119e+07	2.45659e+07	2.31589e+07	4.24646e+07	3.25778e+07	3.81111e+07	2.47096e+07	2.00293e+07	2.22347e+07
asmbl_55347	13	13	56.8443	0.00109544	1.56586	AOSNuc	A1SNuc	gene=MATR3 Refseq:XP_007632543	3.81626e+07	4.30108e+07	3.89336e+07	2.45334e+07	2.75698e+07	2.46001e+07	4.76234e+07	3.67726e+07	3.9842e+07	2.74069e+07	2.24785e+07	2.36183e+07
asmbl_42127	13	13	42.7064	0.0086812	1.5647	AOSNuc	A1SNuc	gene=CCT8 Refseq:XP_007619252	2.81771e+07	3.49064e+07	3.2412e+07	1.79903e+07	2.28744e+07	2.01665e+07	3.51624e+07	2.98436e+07	3.31683e+07	2.00975e+07	1.86502e+07	1.93616e+07
asmbl_74824	84	84	397.314	0.000143328	1.56184	AOSNuc	A1SNuc	gene=MYH9 Refseq:XP_016824829	4.63772e+08	5.01508e+08	4.85429e+08	2.96327e+08	3.17023e+08	3.15496e+08	5.78744e+08	4.2877e+08	4.96755e+08	3.31034e+08	2.58479e+08	3.02905e+08
asmbl_11031	4	4	15.5254	0.000718405	1.56164	AOSNuc	A1SNuc	gene=GJA1 Refseq:NP_001231004	2.28212e+06	2.43039e+06	2.5187e+06	1.44018e+06	1.64135e+06	1.54899e+06	2.84788e+06	2.07789e+06	2.57747e+06	1.60886e+06	1.33824e+06	1.48717e+06
asmbl_16307	2	2	7.03979	0.0245875	1.55814	AOSNuc	A1SNuc	gene=ARPP19 Refseq:XP_007620603	2.7107e+06	3.76295e+06	3.98286e+06	2.12854e+06	2.27744e+06	2.30491e+06	3.3827e+06	3.21718e+06	4.07579e+06	2.37784e+06	1.85687e+06	2.21293e+06
asmbl_86149	2	2	4.73498	0.0269933	1.55486	AOSNuc	A1SNuc	gene=ASH2L Refseq:XP_007610922	1.67504e+06	2.2637e+06	2.17398e+06	1.09337e+06	1.4555e+06	1.3825e+06	2.0903e+06	1.93538e+06	2.2247e+06	1.22143e+06	1.18671e+06	1.32732e+06
asmbl_18	10	10	49.8871	0.000806593	1.55457	AOSNuc	A1SNuc	gene=POLDIP3 Refseq:XP_007627976	2.5272e+07	2.68667e+07	2.65718e+07	1.54153e+07	1.78162e+07	1.74004e+07	3.15371e+07	2.297e+07	2.71918e+07	1.72208e+07	1.45261e+07	1.67059e+07
asmbl_77563	8	8	35.4576	0.00645231	1.55007	AOSNuc	A1SNuc	gene=YWHAE Refseq:XP_007621458	2.41671e+07	3.00286e+07	2.75952e+07	1.58883e+07	1.92262e+07	1.76514e+07	3.01583e+07	2.56734e+07	2.82391e+07	1.77492e+07	1.56757e+07	1.6947e+07
asmbl_58085	9	8	35.4812	0.000873457	1.54965	AOSNuc	A1SNuc	gene=RAI14 Refseq:XP_007624214	8.56399e+06	9.85055e+06	9.16014e+06	5.71945e+06	6.25956e+06	5.81508e+06	1.06871e+07	8.42185e+06	9.37386e+06	6.38935e+06	5.10361e+06	5.58301e+06
asmbl_7938	5	5	21.6629	0.00107904	1.54659	AOSNuc	A1SNuc	gene=MAZ Refseq:XP_007612411	3.87849e+06	4.58707e+06	4.26629e+06	2.83686e+06	2.70345e+06	2.69187e+06	4.83999e+06	3.92177e+06	4.36583e+06	3.16913e+06	2.2042e+06	2.58444e+06
asmbl_57109	10	10	35.6966	0.000830386	1.5431	AOSNuc	A1SNuc	gene=EZR Refseq:XP_007627769	1.81436e+07	2.07315e+07	1.87913e+07	1.20387e+07	1.31165e+07	1.22153e+07	2.26415e+07	1.77247e+07	1.92297e+07	1.34487e+07	1.06943e+07	1.17278e+07
asmbl_41589	14	14	68.4834	0.000172268	1.54167	AOSNuc	A1SNuc	gene=SERPINH1 Refseq:NP_001233689	2.01357e+08	2.21651e+08	2.12892e+08	1.33306e+08	1.40331e+08	1.38839e+08	2.51275e+08	1.89504e+08	2.17859e+08	1.48919e+08	1.14416e+08	1.33298e+08
asmbl_76062	3	3	10.848	0.000305375	1.54144	AOSNuc	A1SNuc	gene=SS18 Refseq:XP_007607227	4.1131e+06	4.51291e+06	4.39897e+06	2.69708e+06	2.81642e+06	2.93634e+06	5.13276e+06	3.85837e+06	4.5016e+06	3.01298e+06	2.29632e+06	2.81916e+06
asmbl_81281	2	2	6.48106	0.0143293	1.53988	AOSNuc	A1SNuc	gene=CCDC124 Refseq:XP_016821247	1.25087e+06	1.10611e+06	1.42067e+06	715577	928373	809261	1.56097e+06	945678	1.45381e+06	799389	756931	776964
asmbl_22106	5	5	18.7753	0.000272184	1.53842	AOSNuc	A1SNuc	gene=DYNC1LI2 Refseq:XP_007632566	7.86366e+06	8.04818e+06	7.67209e+06	4.90238e+06	5.45006e+06	4.97756e+06	9.81312e+06	6.88089e+06	7.85109e+06	5.47658e+06	4.4436e+06	4.77891e+06
asmbl_6546	2	2	7.09619	0.00784389	1.53617	AOSNuc	A1SNuc	gene=CTBP1 Refseq:XP_007620906	2.98424e+06	2.6817e+06	3.07213e+06	1.68817e+06	2.18886e+06	1.81119e+06	3.72406e+06	2.29275e+06	3.14381e+06	1.8859e+06	1.78464e+06	1.73891e+06
asmbl_6759	9	9	34.126	0.000200745	1.53428	AOSNuc	A1SNuc	gene=THOC5 Refseq:XP_007620341	5.89983e+06	6.44069e+06	6.14627e+06	3.90815e+06	3.95755e+06	4.1835e+06	7.36244e+06	5.50655e+06	6.28968e+06	4.36589e+06	3.22671e+06	4.01654e+06
asmbl_14217	4	4	16.6404	0.00124273	1.53275	AOSNuc	A1SNuc	gene=EIF2S3 Refseq:XP_007607980	1.12739e+07	1.1207e+07	1.09082e+07	7.0286e+06	8.01046e+06	6.74477e+06	1.40688e+07	9.5816e+06	1.11627e+07	7.85182e+06	6.53117e+06	6.47559e+06
asmbl_69187	4	4	12.8384	0.0135235	1.53162	AOSNuc	A1SNuc	gene=DDX10 Refseq:XP_007619991	4.17879e+06	5.67664e+06	4.39579e+06	2.96254e+06	3.27134e+06	3.07077e+06	5.21474e+06	4.85332e+06	4.49835e+06	3.30953e+06	2.66723e+06	2.94821e+06
asmbl_58047	30	30	150.638	0.000713463	1.52858	AOSNuc	A1SNuc	gene=ZFR Refseq:XP_016823455	1.42861e+08	1.58671e+08	1.54347e+08	9.31198e+07	1.03271e+08	1.01846e+08	1.78277e+08	1.35657e+08	1.57949e+08	1.04027e+08	8.42e+07	9.77815e+07
asmbl_44546	6	6	20.2576	0.000355823	1.52754	AOSNuc	A1SNuc	gene=CDKN2AIP Refseq:XP_007627846	5.34174e+06	5.35326e+06	5.12811e+06	3.58196e+06	3.2153e+06	3.56129e+06	6.66599e+06	4.57684e+06	5.24776e+06	4.00149e+06	2.62153e+06	3.41916e+06
asmbl_22982	5	5	23.6798	0.0217394	1.52362	AOSNuc	A1SNuc	gene=RPN1 Refseq:XP_007622752	5.56351e+06	7.4814e+06	6.54829e+06	3.74099e+06	4.87783e+06	4.24078e+06	6.94275e+06	6.39632e+06	6.70108e+06	4.17915e+06	3.97704e+06	4.07154e+06
asmbl_51804	3	3	16.2484	0.00638731	1.52296	AOSNuc	A1SNuc	gene=PTGES3 Refseq:XP_016826308	3.34315e+06	4.12268e+06	3.20229e+06	2.36389e+06	2.37115e+06	2.26981e+06	4.17195e+06	3.52474e+06	3.27701e+06	2.64076e+06	1.93327e+06	2.17923e+06
asmbl_61031	2	2	5.67895	0.0115641	1.52164	AOSNuc	A1SNuc	gene=FDXR Refseq:XP_007623640	1.01583e+06	1.29249e+06	1.22673e+06	703409	863887	755886	1.26766e+06	1.10503e+06	1.25535e+06	785796	704353	725719
asmbl_37008	2	2	7.69767	6.11243e-05	1.51675	AOSNuc	A1SNuc	gene=PCK2 Refseq:XP_007609259	3.13406e+06	3.18075e+06	3.27024e+06	2.16166e+06	2.1338e+06	2.02398e+06	3.91102e+06	2.71942e+06	3.34654e+06	2.41485e+06	1.73975e+06	1.94321e+06
asmbl_16197	2	2	5.74004	0.0112529	1.51572	AOSNuc	A1SNuc	gene=GSTA4 Refseq:XP_007609148	905220	1.10835e+06	1.04425e+06	607014	770156	640237	1.12963e+06	947600	1.06862e+06	678111	627931	614685
asmbl_15943	11	11	61.3182	0.00740735	1.51397	AOSNuc	A1SNuc	gene=SYNCRIP Refseq:XP_007633437	3.61439e+07	4.27735e+07	3.86869e+07	2.26464e+07	2.83638e+07	2.66693e+07	4.51043e+07	3.65697e+07	3.95896e+07	2.52989e+07	2.31259e+07	2.56049e+07
asmbl_8061	9	9	34.2883	0.000262882	1.51267	AOSNuc	A1SNuc	gene=TUFM Refseq:XP_007624885	4.1591e+06	4.06422e+06	4.29145e+06	2.59875e+06	2.79937e+06	2.87517e+06	5.19017e+06	3.47475e+06	4.39158e+06	2.90313e+06	2.28241e+06	2.76042e+06
asmbl_34698	2	2	6.27231	0.00119442	1.5111	AOSNuc	A1SNuc	gene=MYCBP Refseq:XP_007625872	1.58061e+06	1.50062e+06	1.68335e+06	1.06454e+06	977341	1.11118e+06	1.97245e+06	1.28298e+06	1.72262e+06	1.18922e+06	796855	1.06684e+06
asmbl_39094	12	12	61.6577	0.00315933	1.51082	AOSNuc	A1SNuc	gene=PGK1 Refseq:NP_001233654	4.95388e+07	6.09168e+07	5.47941e+07	3.54937e+07	3.8274e+07	3.56097e+07	6.18199e+07	5.20816e+07	5.60726e+07	3.96509e+07	3.1206e+07	3.41885e+07
asmbl_39802	5	5	17.9705	0.00277172	1.50897	AOSNuc	A1SNuc	gene=MTHFD1 Refseq:XP_007614630	8.09367e+06	9.2698e+06	8.27653e+06	5.23104e+06	6.14284e+06	5.61789e+06	1.01002e+07	7.92533e+06	8.46964e+06	5.84373e+06	5.00844e+06	5.39368e+06
asmbl_66385	15	15	50.776	0.0025691	1.50856	AOSNuc	A1SNuc	gene=AKAP2 Refseq:XP_007616622	1.64622e+07	1.89779e+07	1.6764e+07	1.06006e+07	1.21366e+07	1.18681e+07	2.05433e+07	1.62254e+07	1.71552e+07	1.18422e+07	9.89536e+06	1.13945e+07
asmbl_29939	12	11	38.6502	0.000294005	1.50684	AOSNuc	A1SNuc	gene=TPX2 Refseq:XP_007618768	7.17267e+06	7.86683e+06	7.73539e+06	4.84295e+06	5.1034e+06	5.16801e+06	8.95082e+06	6.72584e+06	7.91588e+06	5.41019e+06	4.16095e+06	4.96176e+06
asmbl_71865	13	12	50.543	0.00106278	1.5063	AOSNuc	A1SNuc	gene=FUBP3 Refseq:XP_007631874	3.46731e+07	3.77563e+07	3.63597e+07	2.22686e+07	2.57129e+07	2.42413e+07	4.32688e+07	3.22802e+07	3.7208e+07	2.48768e+07	2.09645e+07	2.32738e+07
asmbl_74244	4	4	12.7591	0.000601006	1.50241	AOSNuc	A1SNuc	gene=GARS Refseq:XP_016828714	3.78947e+06	4.06489e+06	4.03961e+06	2.4607e+06	2.75747e+06	2.69843e+06	4.72891e+06	3.47532e+06	4.13386e+06	2.74891e+06	2.24825e+06	2.59074e+06
asmbl_64888	3	3	10.5068	0.00197506	1.50196	AOSNuc	A1SNuc	gene=LMNB2 Refseq:XP_007614997	2.43751e+07	2.49882e+07	2.13213e+07	1.49635e+07	1.64413e+07	1.56567e+07	3.04179e+07	2.1364e+07	2.18188e+07	1.67161e+07	1.34051e+07	1.50319e+07
asmbl_72693	4	4	13.426	0.00861428	1.50026	AOSNuc	A1SNuc	gene=HIST2H2AA3 Refseq:XP_007624057	2.08453e+07	1.92865e+07	2.31437e+07	1.3967e+07	1.2493e+07	1.57163e+07	2.6013e+07	1.64892e+07	2.36837e+07	1.56029e+07	1.01859e+07	1.50891e+07
asmbl_62071	12	12	79.7889	0.000345043	1.5	AOSNuc	A1SNuc	gene=RPLP0 Refseq:XP_007620795	8.50838e+07	9.3003e+07	8.84619e+07	5.67283e+07	5.91532e+07	6.18175e+07	1.06177e+08	7.95141e+07	9.05259e+07	6.33726e+07	4.82294e+07	5.93504e+07
asmbl_66659	5	5	25.7144	0.000440239	1.49859	AOSNuc	A1SNuc	gene=ANP32B Refseq:XP_007617682	1.71296e+07	1.63161e+07	1.54578e+07	1.10747e+07	1.1186e+07	1.03723e+07	2.13761e+07	1.39496e+07	1.58185e+07	1.23718e+07	9.12026e+06	9.95839e+06
asmbl_44756	2	2	6.39866	9.62522e-05	128.517	A1SNuc	AOSNuc	gene=PCM1 Refseq:XP_016824851	8751.42	6308.41	17816.1	1.26769e+06	1.61792e+06	1.3395e+06	10921	5393.45	18231.8	1.41617e+06	1.31914e+06	1.28604e+06
asmbl_46519	3	3	11.0612	0.00033726	19.568	A1SNuc	AOSNuc	gene=BLM Refseq:XP_016823969	54068.5	127522	74301	1.7037e+06	1.90048e+06	1.40312e+06	67472.5	109027	76034.6	1.90325e+06	1.54952e+06	1.34712e+06
asmbl_47292	2	2	9.71514	7.42446e-06	17.448	A1SNuc	AOSNuc	gene=PPP1CA Refseq:XP_007613917	292129	263757	249526	3.98807e+06	5.3126e+06	4.75217e+06	364550	225502	255348	4.45517e+06	4.33152e+06	4.56252e+06
asmbl_77329	2	2	7.27546	0.000498749	17.2422	A1SNuc	AOSNuc	gene=LGALS9 Refseq:XP_007616548	133799	124448	58302.8	1.60125e+06	2.16546e+06	1.69129e+06	166968	106398	59663.1	1.7888e+06	1.76557e+06	1.62379e+06
asmbl_62048	6	6	20.7579	5.71603e-05	12.4263	A1SNuc	AOSNuc	gene=CIT Refseq:XP_007620806	230641	156644	227266	2.24862e+06	2.7815e+06	2.60648e+06	287819	133924	232568	2.51199e+06	2.26784e+06	2.50246e+06
asmbl_26992	4	4	15.4149	6.93632e-05	9.66504	A1SNuc	AOSNuc	gene=NOP53 Refseq:XP_007628368	221329	268572	291434	2.03398e+06	2.88757e+06	2.63008e+06	276198	229619	298234	2.27221e+06	2.35433e+06	2.52511e+06
asmbl_2666	5	5	16.9695	3.02594e-06	9.2934	A1SNuc	AOSNuc	gene=GIGYF2 Refseq:XP_007629664	226319	192346	222659	1.91488e+06	2.10442e+06	1.94079e+06	282425	164449	227854	2.13916e+06	1.7158e+06	1.86333e+06
asmbl_1130	2	2	9.44907	6.51444e-05	8.6458	A1SNuc	AOSNuc	gene=ATF7 Refseq:XP_007631686	250381	197526	197886	1.60658e+06	2.21896e+06	1.75786e+06	312452	168877	202503	1.79475e+06	1.80918e+06	1.6877e+06
asmbl_84655	7	7	24.1377	1.98134e-05	8.09433	A1SNuc	AOSNuc	gene=MORC4 Refseq:XP_007612920	781581	1.00343e+06	882902	6.61042e+06	7.92483e+06	7.05968e+06	975340	857891	903501	7.38467e+06	6.46135e+06	6.77794e+06
asmbl_35202	2	2	14.1121	3.60223e-06	7.87855	A1SNuc	AOSNuc	gene=YTHDF2 Refseq:XP_007634567	509016	571225	512588	4.30059e+06	3.83059e+06	4.41801e+06	635204	488376	524548	4.8043e+06	3.12319e+06	4.24169e+06
asmbl_18360	5	5	19.0535	1.12309e-05	7.58254	A1SNuc	AOSNuc	gene=KANK2 Refseq:XP_007629772	661404	824426	658697	5.28481e+06	5.44866e+06	5.52747e+06	825371	704853	674065	5.9038e+06	4.44246e+06	5.30688e+06
asmbl_66966	2	2	7.3296	8.41224e-05	7.50882	A1SNuc	AOSNuc	gene=NOL6 Refseq:XP_007625563	37859	39590.1	37667.3	352165	281560	230663	47244.5	33848.1	38546.1	393413	229564	221457
asmbl_69176	4	4	16.5665	0.000144442	7.39675	A1SNuc	AOSNuc	gene=NPAT Refseq:XP_007619996	258676	403991	386729	2.51133e+06	2.62281e+06	2.62797e+06	322803	345397	395752	2.80547e+06	2.13846e+06	2.52309e+06
asmbl_65877	3	3	11.2252	1.25061e-06	7.36878	A1SNuc	AOSNuc	gene=GPX1 Refseq:NP_001243717	124980	142493	141307	993075	1.00864e+06	1.0105e+06	155964	121826	144604	1.10939e+06	822372	970170
asmbl_3546	3	3	9.20396	6.19349e-06	7.2107	A1SNuc	AOSNuc	gene=NDC80 Refseq:XP_007631174	165916	145853	167770	1.25233e+06	1.07892e+06	1.12656e+06	207048	124699	171685	1.39901e+06	879674	1.0816e+06
asmbl_2095	21	21	85.6137	1.33722e-05	7.13534	A1SNuc	AOSNuc	gene=TNS1 Refseq:XP_016822201	4.01878e+06	4.84562e+06	4.15775e+06	2.87605e+07	3.4006e+07	3.0151e+07	5.01506e+06	4.14282e+06	4.25476e+06	3.21291e+07	2.77261e+07	2.89477e+07
asmbl_65993	2	2	7.98551	0.000163584	6.78525	A1SNuc	AOSNuc	gene=PRKAR2A Refseq:XP_007633027	200089	262504	281656	1.46396e+06	1.99748e+06	1.58848e+06	249693	224431	288228	1.63543e+06	1.62861e+06	1.52508e+06
asmbl_38392	5	5	19.2784	2.16468e-05	6.5977	A1SNuc	AOSNuc	gene=HELLS Refseq:XP_016822295	595749	689081	622771	3.81916e+06	4.79452e+06	3.9721e+06	743440	589138	637301	4.26648e+06	3.90912e+06	3.81357e+06
asmbl_60876	2	2	5.57534	5.65124e-05	6.36755	A1SNuc	AOSNuc	gene=SAP30BP Refseq:XP_016822720	112102	137666	154723	800013	927050	848550	139892	117699	158333	893715	755852	814685
asmbl_65060	5	5	18.2914	1.35166e-07	6.36703	A1SNuc	AOSNuc	gene=MUM1 Refseq:XP_007614946	748691	770275	808320	4.92627e+06	4.91506e+06	4.97655e+06	934297	658556	827179	5.50326e+06	4.0074e+06	4.77794e+06
asmbl_27765	3	3	10.2257	1.23507e-05	6.0286	A1SNuc	AOSNuc	gene=MCPH1 Refseq:XP_016825168	214843	230226	192919	1.17008e+06	1.34589e+06	1.33021e+06	268105	196835	197421	1.30712e+06	1.09735e+06	1.27712e+06
asmbl_64386	2	2	11.2058	5.1003e-05	5.65701	A1SNuc	AOSNuc	gene=MYBL2 Refseq:XP_016823283	313013	432932	362478	2.04687e+06	2.09194e+06	2.13154e+06	390611	370141	370936	2.28661e+06	1.70562e+06	2.04647e+06
asmbl_6861	2	2	9.53144	3.57611e-05	5.63224	A1SNuc	AOSNuc	gene=WDHD1 Refseq:XP_007622242	95860.6	100089	102114	470532	600182	608049	119625	85572.1	104496	525643	489346	583782
asmbl_72984	3	3	10.2707	0.00051287	5.48493	A1SNuc	AOSNuc	gene=CSDE1 Refseq:XP_007635856	94285.5	163553	137706	675622	709510	784399	117660	139831	140919	754755	578485	753094
asmbl_77393	4	4	18.9746	1.56953e-05	5.43407	A1SNuc	AOSNuc	gene=RPL23A Refseq:XP_007620124	1.82944e+06	1.89061e+06	1.75908e+06	9.35683e+06	1.12447e+07	9.17246e+06	2.28297e+06	1.6164e+06	1.80012e+06	1.04528e+07	9.16814e+06	8.80639e+06
asmbl_64107	4	4	14.3348	0.00038099	5.05257	A1SNuc	AOSNuc	gene=STAU1 Refseq:XP_007608519	256324	375750	289278	1.36643e+06	1.85172e+06	1.43705e+06	319868	321252	296027	1.52647e+06	1.50976e+06	1.3797e+06
asmbl_43816	2	2	8.83318	1.46609e-05	4.69682	A1SNuc	AOSNuc	gene=HIRA Refseq:XP_016822875	441793	480161	449459	2.00226e+06	2.39074e+06	2.04828e+06	551317	410519	459946	2.23677e+06	1.94924e+06	1.96654e+06
asmbl_35642	2	2	7.61277	0.000295076	4.6027	A1SNuc	AOSNuc	gene=CDC42 Refseq:XP_007617238	326762	424099	338262	1.41505e+06	1.99236e+06	1.6055e+06	407768	362588	346154	1.58078e+06	1.62443e+06	1.54142e+06
asmbl_885	5	5	20.4876	0.000639679	4.57842	A1SNuc	AOSNuc	gene=LARP4 Refseq:XP_007618082	1.96996e+06	3.06092e+06	2.52685e+06	1.00232e+07	1.36924e+07	1.08869e+07	2.45832e+06	2.61697e+06	2.58581e+06	1.11971e+07	1.11638e+07	1.04524e+07
asmbl_65141	2	2	8.55582	0.00294162	4.51498	A1SNuc	AOSNuc	gene=CNN2 Refseq:XP_016822441	1.0816e+06	2.26895e+06	1.72222e+06	6.21467e+06	8.67076e+06	8.01801e+06	1.34973e+06	1.93986e+06	1.7624e+06	6.94256e+06	7.06953e+06	7.69801e+06
asmbl_86487	18	18	81.1291	1.15307e-05	4.43573	A1SNuc	AOSNuc	gene=POM121 Refseq:XP_007622437	7.41511e+06	8.82577e+06	7.83659e+06	3.43434e+07	3.69849e+07	3.54729e+07	9.25337e+06	7.5457e+06	8.01943e+06	3.83659e+07	3.01549e+07	3.40572e+07
asmbl_2953	3	3	12.0265	2.53976e-05	4.43423	A1SNuc	AOSNuc	gene=GPC1 Refseq:XP_016824322	376457	412015	356497	1.57134e+06	1.87162e+06	1.63409e+06	469784	352258	364814	1.75539e+06	1.52599e+06	1.56887e+06
asmbl_48814	3	3	9.89927	0.00562963	4.37041	A1SNuc	AOSNuc	gene=PSMA2 Refseq:XP_007622626	66877	157670	68466.4	456198	442893	381498	83456.2	134802	70063.8	509630	361104	366273
asmbl_32527	7	7	24.4449	2.39727e-06	4.35268	A1SNuc	AOSNuc	gene=KIF20B Refseq:XP_007608625	721084	756035	666144	3.09085e+06	3.12042e+06	3.11767e+06	899846	646382	681687	3.45287e+06	2.54417e+06	2.99324e+06
asmbl_51667	3	3	15.0551	8.86271e-05	4.28712	A1SNuc	AOSNuc	gene=CDK2 Refseq:NP_001230956	430354	435850	468761	1.59667e+06	2.0155e+06	2.11099e+06	537042	372636	479698	1.78368e+06	1.6433e+06	2.02674e+06
asmbl_80282	13	13	56.4179	2.38077e-05	4.25578	A1SNuc	AOSNuc	gene=SPECC1L Refseq:XP_007619949	3.58785e+06	4.17101e+06	3.56988e+06	1.48756e+07	1.62891e+07	1.70479e+07	4.4773e+06	3.56606e+06	3.65317e+06	1.66179e+07	1.3281e+07	1.63675e+07
asmbl_81695	2	2	5.91768	2.38661e-05	4.24758	A1SNuc	AOSNuc	gene=PSMA6 Refseq:XP_007632099	364608	411896	397323	1.48924e+06	1.76359e+06	1.7331e+06	454997	352156	406594	1.66367e+06	1.4379e+06	1.66393e+06
asmbl_16567	6	6	36.2916	6.22399e-05	4.15916	A1SNuc	AOSNuc	gene=PCLAF Refseq:XP_007608114	3.72232e+06	3.18895e+06	3.61204e+06	1.49483e+07	1.28089e+07	1.60109e+07	4.64512e+06	2.72643e+06	3.69631e+06	1.66992e+07	1.04435e+07	1.53719e+07
asmbl_77444	7	7	28.8484	4.01615e-06	4.11956	A1SNuc	AOSNuc	gene=NUFIP2 Refseq:XP_007620151	2.72514e+06	2.93381e+06	2.60558e+06	1.08871e+07	1.14736e+07	1.16855e+07	3.40072e+06	2.5083e+06	2.66637e+06	1.21623e+07	9.3548e+06	1.12191e+07
asmbl_80090	7	7	33.5496	2.62047e-05	4.07398	A1SNuc	AOSNuc	gene=USP10 Refseq:XP_007622146	4.08166e+06	4.83972e+06	4.70041e+06	1.72365e+07	1.95909e+07	1.86674e+07	5.09354e+06	4.13778e+06	4.81008e+06	1.92554e+07	1.59731e+07	1.79224e+07
asmbl_75321	2	2	7.61072	0.00667366	4.05428	A1SNuc	AOSNuc	gene=ZNF644 Refseq:XP_007611443	74270.8	183206	132661	492778	456664	632284	92683	156634	135756	550495	372332	607050
asmbl_34816	6	6	23.5508	0.000129456	3.93542	A1SNuc	AOSNuc	gene=MAP7D1 Refseq:XP_016823007	1.35137e+06	1.85762e+06	1.55808e+06	6.14462e+06	6.53136e+06	6.08441e+06	1.68638e+06	1.58819e+06	1.59443e+06	6.86431e+06	5.32521e+06	5.84159e+06
asmbl_17068	2	2	5.86017	0.000913281	3.9171	A1SNuc	AOSNuc	gene=MED25 Refseq:XP_016824969	210027	185443	242124	885753	980204	631563	262094	158547	247773	989497	799190	606358
asmbl_49009	2	2	6.48314	9.09844e-05	3.84643	A1SNuc	AOSNuc	gene=EIF2A Refseq:XP_007637054	472581	572397	574593	1.92688e+06	2.30566e+06	1.99702e+06	589738	489378	587999	2.15257e+06	1.87987e+06	1.91732e+06
asmbl_35031	7	6	25.8847	2.77912e-06	3.77169	A1SNuc	AOSNuc	gene=TXLNA Refseq:XP_007637077	2.74128e+06	2.86374e+06	2.76459e+06	1.00469e+07	1.11811e+07	1.03396e+07	3.42086e+06	2.44839e+06	2.82909e+06	1.12236e+07	9.11627e+06	9.92699e+06
asmbl_71319	2	2	5.01462	5.26235e-05	3.76853	A1SNuc	AOSNuc	gene=TAF6 Refseq:XP_007623929	3.75712e+06	3.22639e+06	3.34298e+06	1.35663e+07	1.37842e+07	1.15651e+07	4.68854e+06	2.75844e+06	3.42098e+06	1.51552e+07	1.12387e+07	1.11036e+07
asmbl_9145	5	5	18.9979	2.66593e-05	3.73657	A1SNuc	AOSNuc	gene=PSMA7 Refseq:XP_007613087	2.25389e+06	2.01741e+06	2.40824e+06	7.97356e+06	8.13248e+06	8.85256e+06	2.81265e+06	1.72481e+06	2.46443e+06	8.90747e+06	6.63066e+06	8.49927e+06
asmbl_19788	2	2	6.61284	0.0012393	3.70017	A1SNuc	AOSNuc	gene=SH3GL1 Refseq:XP_007616156	439464	423787	278342	1.22135e+06	1.45986e+06	1.54288e+06	548411	362322	284836	1.3644e+06	1.19027e+06	1.4813e+06
asmbl_14679	11	11	44.0086	1.46801e-07	3.64917	A1SNuc	AOSNuc	gene=G3BP2 Refseq:XP_016826627	4.03067e+06	4.18683e+06	4.18137e+06	1.53067e+07	1.47834e+07	1.51555e+07	5.02991e+06	3.57958e+06	4.27893e+06	1.70995e+07	1.20533e+07	1.45507e+07
asmbl_31018	5	5	16.1408	7.50474e-05	3.63439	A1SNuc	AOSNuc	gene=EIF3J1 Refseq:XP_016821440	1.25702e+06	1.46931e+06	1.24128e+06	4.38016e+06	5.29422e+06	4.74543e+06	1.56864e+06	1.2562e+06	1.27024e+06	4.89319e+06	4.31653e+06	4.55604e+06
asmbl_66953	7	7	29.8254	3.42662e-05	3.62389	A1SNuc	AOSNuc	gene=UBAP2 Refseq:XP_016825596	2.63224e+06	3.04701e+06	2.82986e+06	9.49561e+06	1.11669e+07	1.01736e+07	3.28479e+06	2.60508e+06	2.89589e+06	1.06078e+07	9.10468e+06	9.76763e+06
asmbl_81289	7	7	19.476	2.19171e-06	3.61429	A1SNuc	AOSNuc	gene=RPL18A Refseq:XP_007611098	1.65255e+06	1.62025e+06	1.71081e+06	6.08296e+06	5.69171e+06	6.23755e+06	2.06223e+06	1.38526e+06	1.75073e+06	6.79543e+06	4.64063e+06	5.98861e+06
asmbl_40801	2	2	11.733	0.000164057	3.61385	A1SNuc	AOSNuc	gene=OCIAD1 Refseq:XP_007612052	665047	871446	780107	2.61508e+06	3.08401e+06	2.67274e+06	829917	745053	798308	2.92137e+06	2.51449e+06	2.56608e+06
asmbl_56182	3	3	8.43985	3.51934e-05	3.61018	A1SNuc	AOSNuc	gene=RAD18 Refseq:XP_007625466	438086	403347	357134	1.50682e+06	1.42395e+06	1.39628e+06	546690	344847	365466	1.68331e+06	1.16099e+06	1.34055e+06
asmbl_4430	8	8	29.304	9.16689e-06	3.59881	A1SNuc	AOSNuc	gene=KIF14 Refseq:XP_007633958	1.51273e+06	1.37594e+06	1.45415e+06	4.87784e+06	5.51888e+06	5.2323e+06	1.88774e+06	1.17638e+06	1.48808e+06	5.44915e+06	4.49971e+06	5.02348e+06
asmbl_46087	15	15	66.1834	8.24561e-05	3.47013	A1SNuc	AOSNuc	gene=TJP1 Refseq:XP_016827333	6.85922e+06	8.5563e+06	7.78445e+06	2.46846e+07	2.82754e+07	2.75468e+07	8.55967e+06	7.31532e+06	7.96607e+06	2.75758e+07	2.30538e+07	2.64475e+07
asmbl_23404	7	6	34.7205	0.000311299	3.4576	A1SNuc	AOSNuc	gene=LRRC59 Refseq:XP_007626831	4.63784e+06	5.60056e+06	5.21271e+06	1.50356e+07	2.0586e+07	1.78022e+07	5.78759e+06	4.78827e+06	5.33433e+06	1.67967e+07	1.67844e+07	1.70917e+07
asmbl_3888	29	28	133.586	1.97721e-06	3.42187	A1SNuc	AOSNuc	gene=PRRC2C Refseq:XP_016826383	1.15136e+07	1.09319e+07	1.09688e+07	3.68148e+07	3.99235e+07	3.76011e+07	1.43679e+07	9.34638e+06	1.12247e+07	4.11267e+07	3.25508e+07	3.61005e+07
asmbl_85997	5	5	16.0707	1.22482e-05	3.41075	A1SNuc	AOSNuc	gene=CKAP2 Refseq:XP_007636328	1.38155e+06	1.42931e+06	1.57673e+06	4.91552e+06	4.82161e+06	5.22782e+06	1.72405e+06	1.22201e+06	1.61352e+06	5.49125e+06	3.93121e+06	5.01918e+06
asmbl_76826	4	4	12.2276	0.00035269	3.39757	A1SNuc	AOSNuc	gene=AKAP1 Refseq:XP_007632390	571973	461295	401293	1.73425e+06	1.60983e+06	1.52994e+06	713769	394390	410656	1.93737e+06	1.31255e+06	1.46888e+06
asmbl_32363	5	5	28.3102	0.000360397	3.38328	A1SNuc	AOSNuc	gene=SSRP1 Refseq:XP_007626181	2.58049e+06	3.41616e+06	2.803e+06	8.6951e+06	1.10801e+07	9.99646e+06	3.22021e+06	2.92069e+06	2.8684e+06	9.71351e+06	9.03396e+06	9.59751e+06
asmbl_82004	4	4	14.2179	8.21882e-07	3.37222	A1SNuc	AOSNuc	gene=CHAF1B Refseq:XP_007634739	1.73048e+06	1.87538e+06	1.81447e+06	6.07305e+06	6.11227e+06	6.09322e+06	2.15948e+06	1.60338e+06	1.85681e+06	6.78436e+06	4.98352e+06	5.85004e+06
asmbl_23097	8	8	41.4414	1.74884e-05	3.33309	A1SNuc	AOSNuc	gene=RPS18 Refseq:XP_007623241	7.95677e+06	8.56802e+06	8.20031e+06	2.54224e+07	2.96996e+07	2.72889e+07	9.92931e+06	7.32533e+06	8.39163e+06	2.84e+07	2.4215e+07	2.61998e+07
asmbl_23771	5	5	17.7917	0.000281189	3.29708	A1SNuc	AOSNuc	gene=RPL28 Refseq:XP_007635701	4.85042e+06	4.0377e+06	5.42545e+06	1.47212e+07	1.73662e+07	1.51056e+07	6.05288e+06	3.45208e+06	5.55203e+06	1.64454e+07	1.41592e+07	1.45027e+07
asmbl_46701	2	2	8.21621	0.000241069	3.29532	A1SNuc	AOSNuc	gene=CK098_MOUSE	554131	495634	455786	1.83459e+06	1.71026e+06	1.41643e+06	691503	423749	466420	2.04946e+06	1.39443e+06	1.3599e+06
asmbl_21993	2	2	8.74291	0.000736065	3.22671	A1SNuc	AOSNuc	gene=CCDC102A Refseq:XP_007610369	238813	314776	361510	932210	1.05249e+06	968055	298016	269121	369944	1.0414e+06	858126	929421
asmbl_8318	2	2	5.88573	0.00089925	3.21522	A1SNuc	AOSNuc	gene=RBM27 Refseq:XP_016824348	320765	507202	388548	1.26472e+06	1.34017e+06	1.30648e+06	400284	433639	397614	1.41285e+06	1.09268e+06	1.25434e+06
asmbl_25443	2	2	6.91077	0.00562324	3.20438	A1SNuc	AOSNuc	gene=GRSF1 Refseq:XP_016824677	62402.4	123372	95045.5	288473	355095	256287	77872.3	105478	97263.1	322260	289520	246058
asmbl_40923	3	3	13.2579	0.000366917	3.19357	A1SNuc	AOSNuc	gene=PAICS Refseq:XP_007633073	2.41628e+06	2.00694e+06	2.02655e+06	7.52068e+06	7.31343e+06	5.76371e+06	3.0153e+06	1.71586e+06	2.07383e+06	8.40155e+06	5.96286e+06	5.53368e+06
asmbl_64148	4	4	16.5535	3.40184e-05	3.10357	A1SNuc	AOSNuc	gene=ZMYND8 Refseq:XP_016820459	833763	853919	833297	2.39038e+06	2.88159e+06	2.55206e+06	1.04046e+06	730069	852740	2.67036e+06	2.34944e+06	2.45021e+06
asmbl_78819	14	14	65.2735	4.23039e-05	3.09456	A1SNuc	AOSNuc	gene=G3BP1 Refseq:XP_016823246	2.02686e+07	2.24667e+07	2.2009e+07	6.17779e+07	7.30715e+07	6.55056e+07	2.52934e+07	1.92081e+07	2.25225e+07	6.90137e+07	5.95774e+07	6.28913e+07
asmbl_34504	11	11	50.5696	0.000214951	3.07796	A1SNuc	AOSNuc	gene=YBX1 Refseq:XP_007617337	4.97835e+07	6.64884e+07	5.92773e+07	1.70578e+08	1.85884e+08	1.83872e+08	6.21252e+07	5.68451e+07	6.06604e+07	1.90557e+08	1.51557e+08	1.76533e+08
asmbl_23281	4	4	14.8338	1.36477e-06	3.07789	A1SNuc	AOSNuc	gene=SRPK1 Refseq:XP_007616891	1.62666e+06	1.68069e+06	1.71599e+06	5.04687e+06	5.35135e+06	5.06309e+06	2.02993e+06	1.43692e+06	1.75603e+06	5.63799e+06	4.36312e+06	4.86103e+06
asmbl_11089	5	5	20.5029	0.000251958	3.05667	A1SNuc	AOSNuc	gene=OGT Refseq:XP_007632584	784886	790017	905484	2.2149e+06	2.89498e+06	2.47185e+06	979465	675434	926610	2.47432e+06	2.36037e+06	2.3732e+06
asmbl_13748	8	8	29.2839	0.00017936	3.05159	A1SNuc	AOSNuc	gene=DBNL Refseq:XP_007625348	3.26833e+06	3.84226e+06	3.42343e+06	1.00269e+07	1.22103e+07	9.90831e+06	4.07857e+06	3.28499e+06	3.50331e+06	1.12013e+07	9.95546e+06	9.51288e+06
asmbl_61489	12	12	37.1122	1.00502e-06	3.01219	A1SNuc	AOSNuc	gene=NCOR2 Refseq:XP_007623139	1.42626e+06	1.41847e+06	1.34094e+06	4.12018e+06	4.21761e+06	4.27023e+06	1.77984e+06	1.21274e+06	1.37222e+06	4.60276e+06	3.43874e+06	4.09981e+06
asmbl_63950	2	2	10.6259	0.000218855	2.98677	A1SNuc	AOSNuc	gene=ZNF217 Refseq:XP_016825060	277021	311781	244551	869479	748956	870593	345696	266561	250257	971317	610646	835849
asmbl_32827	14	14	49.0903	6.05609e-05	2.9678	A1SNuc	AOSNuc	gene=TJP2 Refseq:XP_007618756	6.41962e+06	7.58945e+06	6.75212e+06	1.93286e+07	2.1936e+07	2.03504e+07	8.01109e+06	6.4887e+06	6.90966e+06	2.15924e+07	1.78851e+07	1.95383e+07
asmbl_64894	3	3	11.327	0.000716984	2.96327	A1SNuc	AOSNuc	gene=SGTA Refseq:XP_007614897	247303	246959	177856	618954	711200	661516	308612	211141	182006	691449	579863	635115
asmbl_84850	6	6	29.064	0.000122105	2.95242	A1SNuc	AOSNuc	gene=KPNA2 Refseq:XP_007629228	1.57557e+07	1.83388e+07	1.77465e+07	4.58054e+07	5.56926e+07	5.15584e+07	1.96617e+07	1.5679e+07	1.81605e+07	5.11704e+07	4.54078e+07	4.95007e+07
asmbl_49753	7	7	33.6464	1.9853e-07	2.94073	A1SNuc	AOSNuc	gene=LBR Refseq:XP_007617911	1.30529e+07	1.31981e+07	1.30274e+07	3.89885e+07	3.74353e+07	3.90835e+07	1.62888e+07	1.12839e+07	1.33313e+07	4.3555e+07	3.05222e+07	3.75238e+07
asmbl_6879	3	3	11.1093	0.00168558	2.94047	A1SNuc	AOSNuc	gene=KTN1 Refseq:XP_007622251	551780	555071	372827	1.28584e+06	1.47957e+06	1.58554e+06	688570	474565	381526	1.43644e+06	1.20634e+06	1.52226e+06
asmbl_34665	11	11	35.4024	0.000134864	2.94016	A1SNuc	AOSNuc	gene=PABPC4 Refseq:XP_007633727	1.83853e+06	2.26847e+06	2.01071e+06	5.50652e+06	6.3868e+06	6.09372e+06	2.29431e+06	1.93946e+06	2.05762e+06	6.15147e+06	5.20735e+06	5.85052e+06
asmbl_84149	3	3	9.15632	0.00184578	2.92673	A1SNuc	AOSNuc	gene=GAG Refseq:XP_016828234	218494	327993	262947	665996	905188	797809	272660	280422	269082	744001	738027	765969
asmbl_53001	3	3	13.0849	0.000142423	2.90407	A1SNuc	AOSNuc	gene=RNPS1 Refseq:XP_016819826	1.96847e+06	2.39062e+06	1.8843e+06	5.99503e+06	6.25539e+06	5.88079e+06	2.45647e+06	2.04389e+06	1.92826e+06	6.6972e+06	5.10021e+06	5.64609e+06
asmbl_51324	13	13	68.0593	5.53075e-05	2.90255	A1SNuc	AOSNuc	gene=FXR1 Refseq:NP_001233685	1.22303e+07	1.44288e+07	1.33726e+07	3.60896e+07	4.01372e+07	3.99674e+07	1.52622e+07	1.23361e+07	1.36846e+07	4.03166e+07	3.27251e+07	3.83723e+07
asmbl_79978	10	10	49.2173	4.83275e-06	2.90173	A1SNuc	AOSNuc	gene=ZC3H18 Refseq:XP_016824620	6.20509e+06	6.73164e+06	6.35303e+06	1.79168e+07	1.92217e+07	1.88352e+07	7.74338e+06	5.7553e+06	6.50126e+06	2.00153e+07	1.56721e+07	1.80835e+07
asmbl_58244	2	2	9.08266	0.000407198	2.90101	A1SNuc	AOSNuc	gene=DAB2 Refseq:XP_007637791	635711	850970	702379	1.91693e+06	2.1953e+06	2.23826e+06	793309	727547	718767	2.14145e+06	1.78989e+06	2.14893e+06
asmbl_60598	3	3	10.7043	5.15088e-05	2.89869	A1SNuc	AOSNuc	gene=CBX4 Refseq:XP_007625758	296893	306948	311777	832338	986182	835577	370495	262429	319051	929826	804064	802230
asmbl_69289	2	2	9.35264	5.86474e-05	2.89459	A1SNuc	AOSNuc	gene=HTRA2 Refseq:XP_007625895	557494	599532	682921	1.77799e+06	1.74859e+06	1.79932e+06	695701	512578	698855	1.98624e+06	1.42568e+06	1.72751e+06
asmbl_59465	6	6	47.6554	0.000148561	2.88909	A1SNuc	AOSNuc	gene=EIF3B Refseq:XP_007631404	1.04018e+07	1.29589e+07	1.21651e+07	3.26629e+07	3.68559e+07	3.31186e+07	1.29805e+07	1.10794e+07	1.2449e+07	3.64885e+07	3.00497e+07	3.17969e+07
asmbl_45329	7	7	31.1799	0.000181754	2.87508	A1SNuc	AOSNuc	gene=PRPF4 Refseq:XP_016827626	3.42697e+06	3.19057e+06	3.64547e+06	8.62396e+06	1.09243e+07	9.95876e+06	4.27654e+06	2.72782e+06	3.73052e+06	9.63405e+06	8.9069e+06	9.56132e+06
asmbl_68957	3	3	17.1192	3.81074e-05	2.86011	A1SNuc	AOSNuc	gene=COX5A Refseq:XP_007613389	4.29378e+06	4.79077e+06	4.70464e+06	1.21538e+07	1.33266e+07	1.39583e+07	5.35824e+06	4.09593e+06	4.8144e+06	1.35773e+07	1.08656e+07	1.34012e+07
asmbl_19785	14	14	49.5397	6.17868e-05	2.83617	A1SNuc	AOSNuc	gene=CHAF1A Refseq:XP_016822819	9.93678e+06	1.15753e+07	1.02389e+07	2.78707e+07	3.13516e+07	3.08291e+07	1.24002e+07	9.89648e+06	1.04778e+07	3.11351e+07	2.55619e+07	2.95987e+07
asmbl_699	4	4	16.2689	0.000978038	2.82666	A1SNuc	AOSNuc	gene=CCNT1 Refseq:XP_007634821	440269	477218	511659	1.16236e+06	1.65555e+06	1.22179e+06	549414	408004	523597	1.2985e+06	1.34982e+06	1.17303e+06
asmbl_78985	2	2	7.12463	0.000207728	2.82329	A1SNuc	AOSNuc	gene=VDAC1 Refseq:XP_007611210	3.8338e+06	4.31171e+06	4.21332e+06	1.00291e+07	1.24708e+07	1.23926e+07	4.78423e+06	3.68635e+06	4.31163e+06	1.12038e+07	1.01678e+07	1.1898e+07
asmbl_51650	3	3	12.8763	0.000309086	2.79601	A1SNuc	AOSNuc	gene=PYM1 Refseq:XP_016823708	3.01057e+06	2.70667e+06	3.33775e+06	7.39719e+06	9.03876e+06	8.88193e+06	3.75692e+06	2.31411e+06	3.41563e+06	8.26359e+06	7.36957e+06	8.52746e+06
asmbl_84830	5	5	27.8438	0.00072568	2.76723	A1SNuc	AOSNuc	gene=BPTF Refseq:XP_016826781	776667	971154	915999	2.33989e+06	2.87392e+06	2.15759e+06	969208	830300	937371	2.61395e+06	2.34319e+06	2.07148e+06
asmbl_47006	4	4	17.811	0.000162141	2.74609	A1SNuc	AOSNuc	gene=DPF2 Refseq:XP_007608852	631865	775282	725663	1.79115e+06	2.04111e+06	2.02464e+06	788509	662837	742594	2.00094e+06	1.66418e+06	1.94384e+06
asmbl_54528	3	3	12.7155	2.37243e-05	2.74202	A1SNuc	AOSNuc	gene=EIF4G2 Refseq:XP_007620609	1.8706e+06	1.79711e+06	1.92577e+06	5.27081e+06	5.35582e+06	4.7108e+06	2.33434e+06	1.53646e+06	1.9707e+06	5.88816e+06	4.36676e+06	4.5228e+06
asmbl_42975	2	2	6.62701	0.00198229	2.74069	A1SNuc	AOSNuc	gene=ADPRH Refseq:XP_007620203	144189	204587	231728	519490	524626	546867	179934	174914	237135	580336	427744	525042
asmbl_13884	6	6	38.4666	5.1648e-06	2.7264	A1SNuc	AOSNuc	gene=RPL19 Refseq:XP_007618496	1.27587e+07	1.41706e+07	1.35245e+07	3.65062e+07	3.67678e+07	3.7019e+07	1.59217e+07	1.21153e+07	1.38401e+07	4.0782e+07	2.99779e+07	3.55416e+07
asmbl_61341	2	2	6.38006	0.00414439	2.72578	A1SNuc	AOSNuc	gene=SFSWAP Refseq:XP_016823226	420346	735697	585932	1.52487e+06	1.77705e+06	1.44632e+06	524553	628993	599603	1.70347e+06	1.44888e+06	1.3886e+06
asmbl_9964	2	2	7.92137	5.24624e-06	2.72402	A1SNuc	AOSNuc	gene=TLK1 Refseq:XP_007609884	320832	317118	321672	924530	838963	850535	400369	271124	329177	1.03282e+06	684031	816591
asmbl_61636	2	2	6.80018	0.00860595	2.71875	A1SNuc	AOSNuc	gene=HIP1R Refseq:XP_016824907	160453	266468	305251	619939	589728	780926	200230	227821	312373	692550	480823	749760
asmbl_52109	3	3	11.1993	0.000546485	2.71175	A1SNuc	AOSNuc	gene=LLPH Refseq:XP_007634985	1.83137e+06	2.42221e+06	2.05634e+06	5.15524e+06	6.28895e+06	5.66673e+06	2.28538e+06	2.0709e+06	2.10432e+06	5.75905e+06	5.12757e+06	5.44057e+06
asmbl_73080	5	5	23.7559	0.00014406	2.68505	A1SNuc	AOSNuc	gene=CTTNBP2NL Refseq:XP_007616386	1.64493e+06	1.99623e+06	1.94994e+06	4.67651e+06	5.10038e+06	5.23549e+06	2.05272e+06	1.7067e+06	1.99544e+06	5.22424e+06	4.15849e+06	5.02655e+06
asmbl_83446	4	4	12.8074	0.000130813	2.68297	A1SNuc	AOSNuc	gene=CNN3 Refseq:XP_007625924	1.00687e+06	1.26184e+06	1.06081e+06	2.99388e+06	2.97587e+06	2.96326e+06	1.25647e+06	1.07883e+06	1.08556e+06	3.34453e+06	2.42632e+06	2.845e+06
asmbl_37677	2	2	7.01578	0.0111195	2.64027	A1SNuc	AOSNuc	gene=SFR1 Refseq:XP_007615941	341372	603083	347931	1.0969e+06	1.39574e+06	919609	426001	515613	356048	1.22537e+06	1.13799e+06	882908
asmbl_51685	3	3	8.36707	0.000576642	2.63721	A1SNuc	AOSNuc	gene=MYL6B Refseq:XP_016828134	282755	228963	212683	643141	580997	686262	352852	195755	217645	718469	473705	658874
asmbl_72929	5	5	15.8256	3.27939e-06	2.62734	A1SNuc	AOSNuc	gene=ATP1A1 Refseq:XP_007611827	1.34942e+06	1.3665e+06	1.35491e+06	3.45304e+06	3.75158e+06	3.49085e+06	1.68395e+06	1.16831e+06	1.38652e+06	3.85748e+06	3.05878e+06	3.35154e+06
asmbl_54726	3	3	8.94756	0.000138338	2.62245	A1SNuc	AOSNuc	gene=KNOP1 Refseq:XP_007632835	453278	556637	516442	1.26104e+06	1.40351e+06	1.33823e+06	565648	475904	528492	1.40874e+06	1.14433e+06	1.28483e+06
asmbl_5577	2	2	5.90407	3.82118e-05	2.61993	A1SNuc	AOSNuc	gene=FHL2 Refseq:XP_007616424	117783	122395	108625	321874	286625	305341	146983	104643	111159	359574	233694	293155
asmbl_35270	2	2	7.0471	0.0119215	2.58477	A1SNuc	AOSNuc	gene=FAM76A Refseq:XP_007612943	91845.6	94363.2	95606.9	187330	350756	190343	114615	80677	97837.6	209271	285982	182746
asmbl_32358	11	11	49.0712	6.48967e-05	2.56789	A1SNuc	AOSNuc	gene=TNKS1BP1 Refseq:XP_007626183	2.36956e+06	2.74309e+06	2.5329e+06	6.7554e+06	6.77309e+06	6.10443e+06	2.95699e+06	2.34524e+06	2.592e+06	7.54663e+06	5.5223e+06	5.8608e+06
asmbl_35900	2	2	6.20086	0.0023987	2.5644	A1SNuc	AOSNuc	gene=NECAP2 Refseq:XP_007633881	1.29976e+06	1.95385e+06	1.57108e+06	3.5739e+06	4.60346e+06	4.19504e+06	1.62198e+06	1.67047e+06	1.60773e+06	3.9925e+06	3.75334e+06	4.02762e+06
asmbl_22576	2	2	5.96683	0.000323586	2.55792	A1SNuc	AOSNuc	gene=CFDP1 Refseq:XP_007634512	396290	501311	479970	1.08688e+06	1.22965e+06	1.20718e+06	494533	428602	491168	1.21418e+06	1.00257e+06	1.15901e+06
asmbl_67838	13	13	71	0.000300119	2.53619	A1SNuc	AOSNuc	gene=RPS3A Refseq:XP_007635341	3.20809e+07	3.7549e+07	3.76333e+07	8.11976e+07	9.9499e+07	9.13433e+07	4.0034e+07	3.2103e+07	3.85113e+07	9.07079e+07	8.11245e+07	8.76978e+07
asmbl_29426	8	8	28.5997	6.01239e-08	2.5282	A1SNuc	AOSNuc	gene=LIG1 Refseq:XP_007620988	1.80377e+06	1.78844e+06	1.7917e+06	4.56628e+06	4.45763e+06	4.58771e+06	2.25094e+06	1.52905e+06	1.83351e+06	5.10111e+06	3.63444e+06	4.40462e+06
asmbl_60971	4	4	39.9771	7.62151e-05	2.5252	A1SNuc	AOSNuc	gene=SUMO2 Refseq:NP_001231073	1.74714e+07	1.68618e+07	1.86852e+07	4.11811e+07	4.83988e+07	4.43024e+07	2.18027e+07	1.44162e+07	1.91212e+07	4.60044e+07	3.9461e+07	4.25344e+07
asmbl_47272	6	6	28.4975	0.000778699	2.51532	A1SNuc	AOSNuc	gene=KDM2A Refseq:XP_007613881	7.16017e+06	7.82678e+06	8.15151e+06	1.64025e+07	2.25556e+07	1.92426e+07	8.93523e+06	6.6916e+06	8.3417e+06	1.83237e+07	1.83903e+07	1.84747e+07
asmbl_84903	10	10	35.6404	0.000147547	2.51247	A1SNuc	AOSNuc	gene=FTSJ3 Refseq:XP_007628943	5.65826e+06	6.78875e+06	6.50041e+06	1.50117e+07	1.69541e+07	1.56391e+07	7.06098e+06	5.80413e+06	6.65208e+06	1.677e+07	1.38232e+07	1.50149e+07
asmbl_43636	17	17	75.1463	7.76431e-05	2.50236	A1SNuc	AOSNuc	gene=EIF4G1 Refseq:XP_016829234	3.47697e+07	3.85119e+07	3.62807e+07	8.41334e+07	9.88872e+07	9.1144e+07	4.33894e+07	3.29262e+07	3.71272e+07	9.39876e+07	8.06258e+07	8.75065e+07
asmbl_69042	16	16	65.8464	0.000177687	2.50094	A1SNuc	AOSNuc	gene=CSPG4 Refseq:XP_007613417	7.07729e+06	8.21417e+06	7.41938e+06	1.71592e+07	2.05309e+07	1.91083e+07	8.8318e+06	7.02281e+06	7.59249e+06	1.9169e+07	1.67394e+07	1.83457e+07
asmbl_59074	4	4	14.9946	0.000760156	2.49863	A1SNuc	AOSNuc	gene=RPS23 Refseq:XP_007634345	471031	450142	507485	1.28191e+06	982456	1.30532e+06	587803	384855	519325	1.43205e+06	801026	1.25322e+06
asmbl_70803	6	6	33.7693	1.29491e-05	2.47972	A1SNuc	AOSNuc	gene=RPS12 Refseq:XP_007628030	1.77301e+07	1.69391e+07	1.70534e+07	4.04531e+07	4.2638e+07	4.51666e+07	2.21256e+07	1.44823e+07	1.74513e+07	4.51912e+07	3.4764e+07	4.33641e+07
asmbl_21157	3	3	11.8736	0.00122655	2.47213	A1SNuc	AOSNuc	gene=PHF6 Refseq:XP_007621350	343315	468677	343427	878695	1.0163e+06	961347	428426	400701	351440	981612	828621	922981
asmbl_50158	2	2	9.76319	6.1635e-05	2.45935	A1SNuc	AOSNuc	gene=PFDN2 Refseq:XP_007625795	1.09e+06	1.08155e+06	1.14749e+06	2.56448e+06	2.98395e+06	2.61426e+06	1.36022e+06	924686	1.17427e+06	2.86485e+06	2.4329e+06	2.50993e+06
asmbl_1610	2	2	5.38668	0.000264997	2.45325	A1SNuc	AOSNuc	gene=BZW1 Refseq:XP_007611177	975375	844623	839495	2.3369e+06	1.94623e+06	2.24127e+06	1.21718e+06	722121	859082	2.61061e+06	1.58682e+06	2.15182e+06
asmbl_23180	3	3	15.3399	2.34328e-06	2.44624	A1SNuc	AOSNuc	gene=HMGA1 Refseq:NP_001230957	4.04915e+07	3.7978e+07	4.06678e+07	9.64745e+07	9.73837e+07	9.75802e+07	5.05297e+07	3.24698e+07	4.16166e+07	1.07774e+08	7.93999e+07	9.36858e+07
asmbl_13620	5	5	14.9871	6.23518e-06	2.4403	A1SNuc	AOSNuc	gene=RPS11 Refseq:XP_007613547	4.74861e+06	4.58993e+06	4.66276e+06	1.09935e+07	1.19964e+07	1.11775e+07	5.92583e+06	3.92422e+06	4.77155e+06	1.22811e+07	9.78104e+06	1.07314e+07
asmbl_18014	3	3	12.0371	0.000289607	2.42851	A1SNuc	AOSNuc	gene=BAG6 Refseq:XP_016821759	1.85837e+06	2.20992e+06	2.03274e+06	4.51195e+06	5.45895e+06	4.84553e+06	2.31907e+06	1.8894e+06	2.08017e+06	5.04042e+06	4.45084e+06	4.65215e+06
asmbl_15416	8	8	33.4996	1.76915e-05	2.41362	A1SNuc	AOSNuc	gene=ATAD3 Refseq:XP_007606859	4.84087e+06	5.33364e+06	5.05965e+06	1.16871e+07	1.25838e+07	1.24985e+07	6.04096e+06	4.56006e+06	5.1777e+06	1.3056e+07	1.02599e+07	1.19997e+07
asmbl_34901	4	4	19.6172	0.000812311	2.39639	A1SNuc	AOSNuc	gene=ZMYM4 Refseq:XP_016826806	1.82591e+06	2.10921e+06	2.02752e+06	4.27432e+06	5.60122e+06	4.41326e+06	2.27856e+06	1.8033e+06	2.07482e+06	4.77495e+06	4.56684e+06	4.23713e+06
asmbl_68348	17	17	77.1334	2.00631e-05	2.39618	A1SNuc	AOSNuc	gene=UBAP2L Refseq:XP_007612646	1.97002e+07	2.09653e+07	1.8955e+07	4.70113e+07	4.97908e+07	4.60591e+07	2.4584e+07	1.79245e+07	1.93973e+07	5.25175e+07	4.0596e+07	4.42209e+07
asmbl_30041	3	3	18.5917	0.000163552	2.38785	A1SNuc	AOSNuc	gene=FKBP1A Refseq:XP_007624782	5.34254e+06	5.95567e+06	6.35721e+06	1.34683e+07	1.35437e+07	1.51466e+07	6.667e+06	5.09188e+06	6.50554e+06	1.50457e+07	1.10426e+07	1.45421e+07
asmbl_84030	6	6	25.9032	0.00170252	2.38064	A1SNuc	AOSNuc	gene=PDLIM5 Refseq:XP_007629017	5.28735e+06	6.98575e+06	6.28707e+06	1.2696e+07	1.69003e+07	1.45889e+07	6.59812e+06	5.97255e+06	6.43376e+06	1.4183e+07	1.37793e+07	1.40066e+07
asmbl_66308	2	2	8.29626	0.000574959	2.37092	A1SNuc	AOSNuc	gene=INIP Refseq:XP_007616596	628050	834705	668532	1.64432e+06	1.73051e+06	1.67828e+06	783749	713641	684130	1.83692e+06	1.41094e+06	1.6113e+06
asmbl_54065	8	8	31.66	4.46024e-05	2.37059	A1SNuc	AOSNuc	gene=RPS6 Refseq:XP_007634539	1.07735e+07	1.22085e+07	1.17619e+07	2.62153e+07	2.8692e+07	2.74564e+07	1.34444e+07	1.04378e+07	1.20363e+07	2.92857e+07	2.33935e+07	2.63607e+07
asmbl_19631	2	2	8.38828	0.000343239	2.36683	A1SNuc	AOSNuc	gene=GTF2F1 Refseq:XP_007627377	494426	403246	458629	1.01737e+06	1.01933e+06	1.17344e+06	616998	344760	469330	1.13653e+06	831091	1.12661e+06
asmbl_78074	2	2	9.437	0.000702797	2.3619	A1SNuc	AOSNuc	gene=FXR2 Refseq:XP_007625207	388143	519936	429012	986805	1.09881e+06	1.07245e+06	484366	444526	439022	1.10238e+06	895894	1.02965e+06
asmbl_46557	5	5	32.9651	0.00124035	2.34854	A1SNuc	AOSNuc	gene=RPS17 Refseq:NP_001230969	1.03599e+07	1.32006e+07	1.31319e+07	2.55707e+07	3.23607e+07	2.82421e+07	1.29282e+07	1.1286e+07	1.34383e+07	2.85656e+07	2.63846e+07	2.7115e+07
asmbl_64615	8	8	45.7531	0.000270187	2.34286	A1SNuc	AOSNuc	gene=CALM2-B Refseq:XP_007633801	1.47949e+07	1.67214e+07	1.54307e+07	3.36358e+07	4.10968e+07	3.52576e+07	1.84627e+07	1.42961e+07	1.57907e+07	3.75754e+07	3.35075e+07	3.38505e+07
asmbl_40014	6	6	20.1562	0.000841208	2.34271	A1SNuc	AOSNuc	gene=SRSF5 Refseq:XP_007617851	4.97204e+06	6.51958e+06	6.17189e+06	1.26722e+07	1.48979e+07	1.38105e+07	6.20464e+06	5.574e+06	6.3159e+06	1.41564e+07	1.21467e+07	1.32593e+07
asmbl_68109	4	4	11.1443	0.000151308	2.33498	A1SNuc	AOSNuc	gene=ARHGEF2 Refseq:XP_016828625	717995	745667	731639	1.60437e+06	1.91715e+06	1.60447e+06	895991	637517	748710	1.79229e+06	1.56311e+06	1.54043e+06
asmbl_43234	2	2	6.76757	0.000100298	2.32707	A1SNuc	AOSNuc	gene=TFRC Refseq:NP_001233748	879483	960574	899185	1.93106e+06	2.19094e+06	2.25241e+06	1.09751e+06	821254	920165	2.15723e+06	1.78634e+06	2.16251e+06
asmbl_46539	2	2	8.31778	0.0275154	2.32504	A1SNuc	AOSNuc	gene=ZNF592 Refseq:XP_007620027	135071	342697	198869	514317	539509	519379	168556	292993	203509	574556	439878	498651
asmbl_9619	4	4	12.202	0.000778648	2.32086	A1SNuc	AOSNuc	gene=ZC3H15 Refseq:XP_016825791	614200	687964	502440	1.36988e+06	1.42167e+06	1.39668e+06	766464	588183	514163	1.53033e+06	1.15913e+06	1.34094e+06
asmbl_81755	5	5	29.3198	0.0015415	2.31457	A1SNuc	AOSNuc	gene=SOD1 Refseq:XP_007619294	3.51396e+07	2.94478e+07	3.96171e+07	7.10535e+07	8.98175e+07	8.03176e+07	4.38509e+07	2.51768e+07	4.05415e+07	7.93757e+07	7.3231e+07	7.71122e+07
asmbl_27919	2	2	10.1216	0.000522459	2.30787	A1SNuc	AOSNuc	gene=SBSN Refseq:XP_007622533	1.0071e+06	1.165e+06	1.15848e+06	2.30424e+06	2.89115e+06	2.49117e+06	1.25677e+06	996033	1.18551e+06	2.57412e+06	2.35725e+06	2.39175e+06
asmbl_18207	2	2	7.60117	0.000176997	2.29337	A1SNuc	AOSNuc	gene=PPAN Refseq:XP_016825242	956539	1.04199e+06	1.07587e+06	2.12891e+06	2.52765e+06	2.39418e+06	1.19367e+06	890865	1.10097e+06	2.37825e+06	2.06087e+06	2.29863e+06
asmbl_58399	7	7	32.8189	0.00138467	2.29102	A1SNuc	AOSNuc	gene=HMGCS1 Refseq:XP_007632908	1.41427e+07	1.8596e+07	1.63079e+07	3.44407e+07	4.27805e+07	3.51454e+07	1.76488e+07	1.58989e+07	1.66884e+07	3.84746e+07	3.48802e+07	3.37428e+07
asmbl_17691	8	8	30.7369	0.000309445	2.28758	A1SNuc	AOSNuc	gene=PPP1R18 Refseq:XP_016822141	3.32186e+06	3.94324e+06	3.64695e+06	7.57397e+06	9.02666e+06	8.36155e+06	4.14537e+06	3.37132e+06	3.73204e+06	8.46107e+06	7.35971e+06	8.02784e+06
asmbl_81327	7	7	27.1159	0.00194302	2.28288	A1SNuc	AOSNuc	gene=BST2 Refseq:NP_001231044	5.71553e+06	7.8311e+06	7.12939e+06	1.42639e+07	1.7823e+07	1.5114e+07	7.13244e+06	6.69529e+06	7.29573e+06	1.59346e+07	1.45316e+07	1.45108e+07
asmbl_86674	4	4	23.016	0.000136049	2.27574	A1SNuc	AOSNuc	gene=MEPCE Refseq:XP_007617532	1.62689e+06	1.77642e+06	1.98075e+06	4.14616e+06	4.05672e+06	4.04982e+06	2.03021e+06	1.51877e+06	2.02697e+06	4.63178e+06	3.30757e+06	3.88819e+06
asmbl_75112	3	3	10.1546	0.000164912	2.26724	A1SNuc	AOSNuc	gene=EP300 Refseq:XP_007619878	502711	528165	502550	1.09888e+06	1.2947e+06	1.08306e+06	627337	451561	514276	1.22759e+06	1.05561e+06	1.03983e+06
asmbl_39865	5	5	25.9074	0.000744444	2.25886	A1SNuc	AOSNuc	gene=MAX Refseq:XP_016822317	3.25203e+06	4.06957e+06	3.12966e+06	7.41179e+06	8.30509e+06	7.89106e+06	4.05823e+06	3.47933e+06	3.20268e+06	8.2799e+06	6.77139e+06	7.57613e+06
asmbl_9485	11	11	66.8419	0.000455472	2.25128	A1SNuc	AOSNuc	gene=IRF2BP2 Refseq:XP_007607043	1.80154e+07	2.08823e+07	1.91527e+07	3.82674e+07	4.69975e+07	4.54231e+07	2.24816e+07	1.78536e+07	1.95995e+07	4.27495e+07	3.83185e+07	4.36103e+07
asmbl_7991	5	5	24.2151	0.000441241	2.23612	A1SNuc	AOSNuc	gene=HIRIP3 Refseq:XP_007612452	1.18161e+06	1.53489e+06	1.38341e+06	3.06417e+06	3.03232e+06	3.0714e+06	1.47453e+06	1.31228e+06	1.41569e+06	3.42306e+06	2.47234e+06	2.94882e+06
asmbl_22329	7	7	26.712	0.00116898	2.23462	A1SNuc	AOSNuc	gene=EDC4 Refseq:XP_007610052	1.709e+06	1.97342e+06	1.72766e+06	3.86187e+06	4.7013e+06	3.52628e+06	2.13267e+06	1.6872e+06	1.76797e+06	4.31419e+06	3.83311e+06	3.38555e+06
asmbl_3042	24	24	101.343	0.000780877	2.23263	A1SNuc	AOSNuc	gene=HDLBP Refseq:XP_007619821	2.51635e+07	3.15228e+07	2.80705e+07	5.67448e+07	6.95123e+07	6.29732e+07	3.14017e+07	2.69508e+07	2.87254e+07	6.33911e+07	5.66755e+07	6.046e+07
asmbl_18352	8	8	42.2234	0.0004295	2.21158	A1SNuc	AOSNuc	gene=LDLR Refseq:NP_001233752	1.4403e+07	1.70552e+07	1.46753e+07	3.1162e+07	3.71984e+07	3.36677e+07	1.79736e+07	1.45816e+07	1.50177e+07	3.48118e+07	3.0329e+07	3.23241e+07
asmbl_63498	2	2	10.9701	0.00130595	2.20403	A1SNuc	AOSNuc	gene=CC2D1B Refseq:XP_007611052	1.08465e+06	1.11516e+06	1.02825e+06	2.31953e+06	2.78537e+06	2.00986e+06	1.35354e+06	953423	1.05224e+06	2.59121e+06	2.271e+06	1.92965e+06
asmbl_47161	2	2	8.39871	0.000354947	2.19134	A1SNuc	AOSNuc	gene=BANF1 Refseq:XP_007608906	315781	337412	267092	676290	679927	660436	394066	288474	273323	755501	554365	634078
asmbl_35012	2	2	7.35918	0.00157361	2.1861	A1SNuc	AOSNuc	gene=EIF3I Refseq:XP_007637086	725052	976859	858119	1.76614e+06	2.07965e+06	1.7507e+06	904797	835178	878141	1.973e+06	1.6956e+06	1.68083e+06
asmbl_60906	2	2	8.25561	0.00146425	2.179	A1SNuc	AOSNuc	gene=RECQL5 Refseq:XP_007615873	445608	585708	508618	985178	1.17295e+06	1.1974e+06	556078	500758	520485	1.10057e+06	956338	1.14961e+06
asmbl_58646	3	3	9.77684	9.53701e-05	2.17755	A1SNuc	AOSNuc	gene=KIF2A Refseq:XP_016828100	722944	822978	744644	1.56867e+06	1.68085e+06	1.7383e+06	902166	703615	762018	1.75241e+06	1.37045e+06	1.66893e+06
asmbl_16373	11	11	40.3257	0.000644259	2.1651	A1SNuc	AOSNuc	gene=NEDD4 Refseq:XP_016824574	1.27934e+07	1.60244e+07	1.37956e+07	2.8188e+07	3.2922e+07	3.11524e+07	1.5965e+07	1.37003e+07	1.41175e+07	3.14895e+07	2.68423e+07	2.99091e+07
asmbl_28046	2	2	5.97269	0.00495587	2.16338	A1SNuc	AOSNuc	gene=PLAUR Refseq:XP_007607566	457689	639154	509790	1.11802e+06	1.37169e+06	986041	571154	546452	521684	1.24897e+06	1.11838e+06	946689
asmbl_66811	17	17	78.0323	0.000555106	2.16324	A1SNuc	AOSNuc	gene=TLN1 Refseq:XP_007625386	8.73178e+06	1.05786e+07	1.01367e+07	1.94078e+07	2.31139e+07	2.11795e+07	1.08965e+07	9.0443e+06	1.03732e+07	2.16809e+07	1.88455e+07	2.03342e+07
asmbl_37289	20	20	60.7546	0.000303713	2.16111	A1SNuc	AOSNuc	gene=EIF3A Refseq:XP_007618674	7.98463e+06	9.76752e+06	8.98432e+06	1.84034e+07	2.04043e+07	1.89727e+07	9.96408e+06	8.35087e+06	9.19394e+06	2.0559e+07	1.66362e+07	1.82155e+07
asmbl_61928	9	9	35.1199	0.000343316	2.15026	A1SNuc	AOSNuc	gene=DDX54 Refseq:XP_007636347	4.93651e+06	5.45674e+06	4.94325e+06	9.7724e+06	1.18533e+07	1.13517e+07	6.16031e+06	4.66531e+06	5.05858e+06	1.0917e+07	9.66433e+06	1.08987e+07
asmbl_24759	5	5	18.4305	0.00643401	2.14463	A1SNuc	AOSNuc	gene=RPS25 Refseq:XP_016823655	7.32291e+06	1.17781e+07	9.61169e+06	1.84184e+07	2.24434e+07	2.07161e+07	9.13832e+06	1.00698e+07	9.83595e+06	2.05757e+07	1.82988e+07	1.98893e+07
asmbl_8104	9	9	27.0509	0.000281792	2.14419	A1SNuc	AOSNuc	gene=ATXN2L Refseq:XP_016825423	5.78588e+06	6.67629e+06	6.06916e+06	1.20926e+07	1.426e+07	1.33821e+07	7.22025e+06	5.70797e+06	6.21077e+06	1.3509e+07	1.16266e+07	1.28481e+07
asmbl_40613	12	12	45.5977	0.000284002	2.14074	A1SNuc	AOSNuc	gene=RFC1 Refseq:XP_016821729	3.33276e+06	3.75556e+06	3.16407e+06	6.84737e+06	7.83395e+06	7.26641e+06	4.15897e+06	3.21087e+06	3.23789e+06	7.64938e+06	6.38726e+06	6.97641e+06
asmbl_50974	32	32	127.246	0.00106487	2.13766	A1SNuc	AOSNuc	gene=NUP153 Refseq:XP_007624243	2.57183e+07	3.31347e+07	3.049e+07	5.82937e+07	6.9422e+07	6.32695e+07	3.20941e+07	2.83289e+07	3.12014e+07	6.51214e+07	5.66019e+07	6.07445e+07
asmbl_37135	29	29	146.434	0.000851895	2.13416	A1SNuc	AOSNuc	gene=ACIN1 Refseq:XP_007609291	5.54661e+07	6.96841e+07	6.5039e+07	1.22544e+08	1.45747e+08	1.37603e+08	6.92165e+07	5.95773e+07	6.65565e+07	1.36897e+08	1.18832e+08	1.32112e+08
asmbl_38310	6	6	23.3826	0.0013204	2.133	A1SNuc	AOSNuc	gene=PDLIM1 Refseq:XP_007630134	2.08903e+06	2.74685e+06	2.35327e+06	4.86416e+06	5.6604e+06	4.80986e+06	2.60691e+06	2.34845e+06	2.40818e+06	5.43388e+06	4.6151e+06	4.6179e+06
asmbl_2838	11	11	61.4175	0.000568526	2.13151	A1SNuc	AOSNuc	gene=LRRFIP1 Refseq:XP_007621195	1.07679e+07	1.26938e+07	1.15494e+07	2.2499e+07	2.75744e+07	2.4553e+07	1.34373e+07	1.08527e+07	1.18189e+07	2.51342e+07	2.24822e+07	2.35731e+07
asmbl_76538	14	14	75.5813	0.000165272	2.13038	A1SNuc	AOSNuc	gene=YBX3 Refseq:XP_007627681	6.3086e+07	7.45549e+07	6.93049e+07	1.39132e+08	1.51243e+08	1.50499e+08	7.87255e+07	6.37416e+07	7.09219e+07	1.55428e+08	1.23313e+08	1.44493e+08
asmbl_62208	7	6	27.1197	0.000419552	2.12984	A1SNuc	AOSNuc	gene=EHMT1 Refseq:XP_016829143	2.80842e+06	3.25779e+06	2.71116e+06	5.96298e+06	6.76603e+06	5.9654e+06	3.50464e+06	2.78529e+06	2.77442e+06	6.6614e+06	5.51655e+06	5.72732e+06
asmbl_53886	25	25	107.139	0.000315121	2.11669	A1SNuc	AOSNuc	gene=PABPC1 Refseq:XP_007621493	3.90644e+07	4.56598e+07	4.08519e+07	8.21863e+07	9.59808e+07	8.76381e+07	4.87487e+07	3.90374e+07	4.18051e+07	9.18124e+07	7.8256e+07	8.41405e+07
asmbl_34761	3	3	12.9508	0.000616748	2.11279	A1SNuc	AOSNuc	gene=GNL2 Refseq:XP_007616764	830589	885180	883129	1.58164e+06	2.02296e+06	1.88633e+06	1.0365e+06	756796	903734	1.76689e+06	1.64938e+06	1.81104e+06
asmbl_12582	2	2	7.81934	0.000122152	2.11067	A1SNuc	AOSNuc	gene=MED29 Refseq:XP_007618271	846230	831133	779414	1.61257e+06	1.8731e+06	1.69977e+06	1.05602e+06	710588	797600	1.80144e+06	1.5272e+06	1.63194e+06
asmbl_78998	4	4	20.7026	0.00239816	2.10535	A1SNuc	AOSNuc	gene=SKP1 Refseq:XP_016821293	3.41878e+06	3.9588e+06	4.63423e+06	7.41625e+06	9.25687e+06	8.61593e+06	4.26631e+06	3.38463e+06	4.74236e+06	8.28488e+06	7.54741e+06	8.27208e+06
asmbl_30232	29	27	121.138	0.000176948	2.10459	A1SNuc	AOSNuc	gene=RRBP1 Refseq:XP_007630520	1.83365e+07	2.02941e+07	2.03232e+07	3.82363e+07	4.44599e+07	4.13778e+07	2.28822e+07	1.73507e+07	2.07974e+07	4.27147e+07	3.62495e+07	3.97264e+07
asmbl_63792	2	2	6.05474	0.00303851	2.10269	A1SNuc	AOSNuc	gene=NASP Refseq:XP_007620229	448299	568249	472148	877116	1.19682e+06	1.05633e+06	559436	485832	483164	979849	975805	1.01417e+06
asmbl_58805	17	16	74.0005	1.34845e-05	2.10118	A1SNuc	AOSNuc	gene=MAP1B Refseq:XP_007621837	1.2503e+07	1.18324e+07	1.22825e+07	2.46175e+07	2.55921e+07	2.67312e+07	1.56026e+07	1.01162e+07	1.25691e+07	2.75009e+07	2.0866e+07	2.56643e+07
asmbl_21919	4	4	22.9237	0.000870899	2.08957	A1SNuc	AOSNuc	gene=NUDT21 Refseq:XP_007610313	1.92426e+07	2.3622e+07	2.12475e+07	3.99136e+07	4.85408e+07	4.55127e+07	2.4013e+07	2.01959e+07	2.17433e+07	4.45885e+07	3.95768e+07	4.36963e+07
asmbl_12320	8	8	34.1525	0.00085587	2.0895	A1SNuc	AOSNuc	gene=RPS19 Refseq:XP_007614858	2.5469e+07	3.29117e+07	2.92617e+07	5.72484e+07	6.49881e+07	6.08923e+07	3.1783e+07	2.81383e+07	2.99445e+07	6.39537e+07	5.29868e+07	5.84622e+07
asmbl_4972	4	4	25.7549	0.001122	2.08626	A1SNuc	AOSNuc	gene=DBI Refseq:XP_007608376	2.29077e+07	2.67384e+07	2.55198e+07	4.57688e+07	5.92751e+07	5.17721e+07	2.85867e+07	2.28603e+07	2.61153e+07	5.11295e+07	4.83288e+07	4.97059e+07
asmbl_29862	9	9	50.4264	0.000934245	2.07997	A1SNuc	AOSNuc	gene=MAPRE1 Refseq:XP_007618793	2.55597e+07	2.90915e+07	2.84165e+07	5.0592e+07	6.51368e+07	5.70494e+07	3.18962e+07	2.48722e+07	2.90795e+07	5.65176e+07	5.3108e+07	5.47726e+07
asmbl_47033	5	5	25.0357	0.000311026	2.07654	A1SNuc	AOSNuc	gene=SSSCA1 Refseq:XP_007608858	1.38574e+07	1.58895e+07	1.52045e+07	3.13635e+07	2.84336e+07	3.35464e+07	1.72928e+07	1.35849e+07	1.55593e+07	3.5037e+07	2.31828e+07	3.22076e+07
asmbl_18038	9	9	35.6369	0.00193255	2.07539	A1SNuc	AOSNuc	gene=PRRC2A Refseq:XP_016821753	4.7914e+06	6.15212e+06	5.35507e+06	9.96519e+06	1.27132e+07	1.11475e+07	5.97922e+06	5.25983e+06	5.48001e+06	1.11324e+07	1.03655e+07	1.07026e+07
asmbl_66545	20	20	95.7768	1.30864e-06	2.07154	A1SNuc	AOSNuc	gene=SMC2 Refseq:XP_016828572	1.47649e+07	1.44e+07	1.43376e+07	2.96701e+07	2.96333e+07	3.08135e+07	1.84253e+07	1.23114e+07	1.46721e+07	3.31452e+07	2.41609e+07	2.95838e+07
asmbl_12095	2	2	8.37554	0.00356814	2.06985	A1SNuc	AOSNuc	gene=GPI Refseq:NP_001233655	1.4699e+06	1.747e+06	1.3691e+06	2.61026e+06	3.52896e+06	3.35313e+06	1.8343e+06	1.49362e+06	1.40104e+06	2.91598e+06	2.87727e+06	3.21931e+06
asmbl_18202	10	10	44.6973	0.00260012	2.06213	A1SNuc	AOSNuc	gene=EIF3G Refseq:XP_007624315	1.57504e+07	1.98157e+07	1.72202e+07	3.29696e+07	4.2655e+07	3.32277e+07	1.9655e+07	1.69417e+07	1.76219e+07	3.68312e+07	3.47779e+07	3.19016e+07
asmbl_8096	11	11	40.1603	0.000150763	2.0618	A1SNuc	AOSNuc	gene=EIF3C Refseq:XP_007614416	6.70129e+06	6.82067e+06	5.94456e+06	1.33451e+07	1.27353e+07	1.40556e+07	8.36258e+06	5.83141e+06	6.08326e+06	1.49082e+07	1.03835e+07	1.34947e+07
asmbl_11257	2	2	7.88972	0.00477743	2.05411	A1SNuc	AOSNuc	gene=HCCS Refseq:XP_007608266	272714	288064	235834	510202	666150	459981	340322	246284	241337	569960	543132	441623
asmbl_46524	2	2	7.84946	0.0225406	2.0512	A1SNuc	AOSNuc	gene=IQGAP1 Refseq:XP_007620034	352449	601556	483889	870587	1.24579e+06	833024	439823	514308	495179	972555	1.01573e+06	799779
asmbl_81154	13	13	53.8389	0.000929037	2.04722	A1SNuc	AOSNuc	gene=UPF1 Refseq:XP_007623918	8.05994e+06	9.93114e+06	8.95577e+06	1.65447e+07	1.9986e+07	1.86354e+07	1.00581e+07	8.49075e+06	9.16473e+06	1.84825e+07	1.62952e+07	1.78917e+07
asmbl_50730	3	3	8.69936	6.33746e-05	2.04232	A1SNuc	AOSNuc	gene=NOP16 Refseq:XP_007613629	748447	844487	847386	1.66414e+06	1.67121e+06	1.64856e+06	933993	722004	867157	1.85905e+06	1.36259e+06	1.58277e+06
asmbl_30438	4	4	13.8592	0.00255928	2.04125	A1SNuc	AOSNuc	gene=PCNA Refseq:NP_001233697	5.15086e+06	4.17136e+06	3.73703e+06	9.62687e+06	8.96143e+06	8.06882e+06	6.42779e+06	3.56636e+06	3.82422e+06	1.07544e+07	7.30653e+06	7.7468e+06
asmbl_22595	3	3	13.8384	0.000602225	2.0401	A1SNuc	AOSNuc	gene=KARS Refseq:XP_016826317	892859	834527	846129	1.5319e+06	1.94167e+06	1.77665e+06	1.11421e+06	713489	865871	1.71132e+06	1.5831e+06	1.70574e+06
asmbl_35329	2	2	8.9062	8.57063e-05	2.0396	A1SNuc	AOSNuc	gene=NUDC Refseq:XP_016825545	1.06464e+06	1.01332e+06	928704	1.96935e+06	2.09592e+06	2.06712e+06	1.32857e+06	866349	950372	2.20001e+06	1.70887e+06	1.98463e+06
asmbl_86313	25	25	117.178	0.000292043	2.03651	A1SNuc	AOSNuc	gene=SERBP1 Refseq:XP_007607478	5.3554e+07	6.15737e+07	5.69396e+07	1.07836e+08	1.25799e+08	1.16783e+08	6.68304e+07	5.26432e+07	5.82681e+07	1.20466e+08	1.02567e+08	1.12122e+08
asmbl_25787	124	124	655.231	0.000585886	2.03141	A1SNuc	AOSNuc	gene=FLNA Refseq:XP_007626292	8.77613e+08	1.04607e+09	9.88805e+08	1.79308e+09	2.124e+09	1.99938e+09	1.09518e+09	8.94354e+08	1.01188e+09	2.00309e+09	1.73176e+09	1.91959e+09
asmbl_15640	2	2	5.73863	0.00171849	2.0288	A1SNuc	AOSNuc	gene=CHORDC1 Refseq:XP_007617928	382753	355795	372714	812333	621183	821009	477640	304191	381410	907478	506469	788244
asmbl_49921	22	22	99.2425	1.64546e-05	2.02656	A1SNuc	AOSNuc	gene=CEP170 Refseq:XP_007637765	1.32384e+07	1.38365e+07	1.45173e+07	2.74779e+07	2.83667e+07	2.84443e+07	1.65203e+07	1.18297e+07	1.4856e+07	3.06962e+07	2.31283e+07	2.73091e+07
asmbl_30157	4	4	15.3118	0.00315429	2.02595	A1SNuc	AOSNuc	gene=CRNKL1 Refseq:XP_007618093	2.247e+06	2.7953e+06	2.24946e+06	4.34805e+06	5.75194e+06	4.67273e+06	2.80405e+06	2.38987e+06	2.30194e+06	4.85731e+06	4.68973e+06	4.48624e+06
asmbl_8029	19	19	106.613	0.000323378	2.01762	A1SNuc	AOSNuc	gene=ALDOA Refseq:XP_007612443	1.02333e+08	1.17654e+08	1.07726e+08	2.03732e+08	2.38247e+08	2.19218e+08	1.27702e+08	1.0059e+08	1.10239e+08	2.27594e+08	1.9425e+08	2.1047e+08
asmbl_52080	2	2	7.32441	0.0028362	2.01634	A1SNuc	AOSNuc	gene=LEMD3 Refseq:XP_016828540	369872	468574	432947	723256	897107	943202	461566	400613	443048	807968	731438	905559
asmbl_8805	6	6	41.0098	0.00181622	2.0109	A1SNuc	AOSNuc	gene=PARK7 Refseq:XP_007631695	1.64007e+07	2.10664e+07	1.90011e+07	3.42567e+07	4.22755e+07	3.70196e+07	2.04665e+07	1.8011e+07	1.94444e+07	3.82691e+07	3.44685e+07	3.55421e+07
asmbl_71186	4	4	22.3461	5.44505e-05	2.00928	A1SNuc	AOSNuc	gene=YAP1 Refseq:XP_016829343	3.76047e+06	3.9998e+06	3.74045e+06	7.24441e+06	8.07363e+06	7.79017e+06	4.69272e+06	3.41968e+06	3.82772e+06	8.09291e+06	6.58267e+06	7.47927e+06
asmbl_6009	2	2	7.15533	0.00157485	2.00863	A1SNuc	AOSNuc	gene=ANAPC4 Refseq:XP_007620748	527710	647873	527202	1.09557e+06	1.04654e+06	1.27814e+06	658533	553907	539503	1.22389e+06	853279	1.22713e+06
asmbl_62347	6	6	24.5227	8.39456e-05	2.00783	A1SNuc	AOSNuc	gene=EDF1 Refseq:XP_007637261	6.99357e+06	7.40314e+06	7.7126e+06	1.38641e+07	1.53307e+07	1.51969e+07	8.72732e+06	6.3294e+06	7.89255e+06	1.5488e+07	1.24996e+07	1.45904e+07
asmbl_48375	2	2	9.15018	0.000467053	2.00727	A1SNuc	AOSNuc	gene=UQCRFS1 Refseq:XP_007621051	874391	807212	714968	1.58986e+06	1.52203e+06	1.69867e+06	1.09116e+06	690136	731650	1.77607e+06	1.24095e+06	1.63088e+06
asmbl_30696	4	4	19.0023	0.000122223	1.97774	A1SNuc	AOSNuc	gene=ANAPC1 Refseq:XP_016829454	1.80165e+06	1.85597e+06	1.74335e+06	3.73358e+06	3.68133e+06	3.26677e+06	2.24829e+06	1.58679e+06	1.78402e+06	4.17088e+06	3.0015e+06	3.1364e+06
asmbl_23194	2	2	9.53116	0.00780036	1.97763	A1SNuc	AOSNuc	gene=RPS10 Refseq:XP_007630167	1.40631e+07	2.06974e+07	1.7729e+07	2.94275e+07	3.8908e+07	3.54693e+07	1.75495e+07	1.76955e+07	1.81427e+07	3.28742e+07	3.17228e+07	3.40538e+07
asmbl_53914	2	2	4.71111	0.000670073	1.97546	A1SNuc	AOSNuc	gene=COX6C2 Refseq:XP_007621498	1.38605e+06	1.16652e+06	1.24857e+06	2.65537e+06	2.25827e+06	2.59534e+06	1.72966e+06	997335	1.2777e+06	2.96638e+06	1.84124e+06	2.49176e+06
asmbl_82742	3	3	9.24954	2.46131e-05	1.96857	A1SNuc	AOSNuc	gene=PGAM5 Refseq:XP_007627428	2.63819e+06	2.69839e+06	2.7974e+06	5.08391e+06	5.54149e+06	5.38693e+06	3.29221e+06	2.30702e+06	2.86267e+06	5.67937e+06	4.51815e+06	5.17194e+06
asmbl_43184	3	3	6.7508	0.00241814	1.96578	A1SNuc	AOSNuc	gene=RPL35A Refseq:XP_007624364	3.90037e+06	3.59738e+06	4.32295e+06	6.5898e+06	8.75368e+06	7.89345e+06	4.8673e+06	3.07562e+06	4.42381e+06	7.36163e+06	7.13714e+06	7.57843e+06
asmbl_23985	2	2	6.64206	0.00807005	1.96211	A1SNuc	AOSNuc	gene=RPS24 Refseq:XP_007635097	356946	474822	388732	669180	965592	759984	445436	405955	397802	747558	787276	729654
asmbl_13114	66	66	313.669	0.000258934	1.96075	A1SNuc	AOSNuc	gene=FLNB Refseq:XP_007611630	6.67707e+07	7.71236e+07	7.16655e+07	1.31495e+08	1.48889e+08	1.42274e+08	8.33236e+07	6.59378e+07	7.33376e+07	1.46897e+08	1.21394e+08	1.36596e+08
asmbl_42574	7	7	24.3249	1.5738e-05	1.95723	A1SNuc	AOSNuc	gene=RPL24 Refseq:XP_007632314	1.15348e+07	1.21041e+07	1.18771e+07	2.21102e+07	2.36711e+07	2.37317e+07	1.43943e+07	1.03486e+07	1.21542e+07	2.46999e+07	1.92998e+07	2.27846e+07
asmbl_77851	2	2	7.78745	0.00264469	1.95693	A1SNuc	AOSNuc	gene=C1QBP Refseq:XP_007624517	1.18002e+06	1.47361e+06	1.27097e+06	2.38822e+06	2.96354e+06	2.32842e+06	1.47256e+06	1.25988e+06	1.30062e+06	2.66794e+06	2.41627e+06	2.23549e+06
asmbl_50619	17	17	92.9023	0.000158836	1.95558	A1SNuc	AOSNuc	gene=DBN1 Refseq:XP_016829203	1.2671e+08	1.37874e+08	1.41569e+08	2.46522e+08	2.72682e+08	2.7506e+08	1.58123e+08	1.17877e+08	1.44872e+08	2.75396e+08	2.22326e+08	2.64083e+08
asmbl_53951	3	3	14.4266	0.000449361	1.94676	A1SNuc	AOSNuc	gene=MTDH Refseq:XP_007629305	1.79372e+06	2.10172e+06	2.08175e+06	3.79581e+06	3.6819e+06	4.15842e+06	2.2384e+06	1.79689e+06	2.13032e+06	4.2404e+06	3.00197e+06	3.99246e+06
asmbl_20115	2	2	6.57428	0.0107617	1.94561	A1SNuc	AOSNuc	gene=KIN Refseq:NP_001278594	1.36422e+06	1.00019e+06	956422	2.22907e+06	1.76977e+06	2.4622e+06	1.70242e+06	855121	978737	2.49015e+06	1.44295e+06	2.36394e+06
asmbl_17710	9	9	39.7213	0.0064354	1.94123	A1SNuc	AOSNuc	gene=PPP1R10 Refseq:XP_007614163	1.02731e+07	1.44983e+07	1.25982e+07	2.10771e+07	2.77403e+07	2.37256e+07	1.28199e+07	1.23955e+07	1.28921e+07	2.35457e+07	2.26175e+07	2.27788e+07
asmbl_9638	8	8	34.7574	0.00118332	1.94033	A1SNuc	AOSNuc	gene=NUP35 Refseq:XP_007608392	8.62235e+06	1.02407e+07	1.05592e+07	1.72662e+07	2.04866e+07	1.93359e+07	1.07599e+07	8.75541e+06	1.08055e+07	1.92885e+07	1.67034e+07	1.85642e+07
asmbl_67485	24	24	114.653	0.00191833	1.93974	A1SNuc	AOSNuc	gene=MCM3 Refseq:XP_007631433	3.80018e+07	5.01721e+07	4.40625e+07	7.83099e+07	9.11172e+07	8.70769e+07	4.74227e+07	4.28952e+07	4.50906e+07	8.7482e+07	7.42906e+07	8.36017e+07
asmbl_67591	11	11	46.9633	0.000200179	1.93594	A1SNuc	AOSNuc	gene=PHF3 Refseq:XP_007613067	5.11032e+06	5.90463e+06	5.21406e+06	1.00621e+07	1.09055e+07	1.04508e+07	6.37721e+06	5.04824e+06	5.33572e+06	1.12407e+07	8.89156e+06	1.00337e+07
asmbl_53679	3	3	9.02869	3.39839e-05	1.93525	A1SNuc	AOSNuc	gene=UTP23 Refseq:XP_007630491	1.4332e+06	1.44469e+06	1.55101e+06	2.74851e+06	2.87588e+06	2.94665e+06	1.7885e+06	1.23516e+06	1.5872e+06	3.07043e+06	2.3448e+06	2.82905e+06
asmbl_24055	33	33	185.384	8.33097e-05	1.93403	A1SNuc	AOSNuc	gene=ANLN Refseq:XP_016825980	1.15755e+08	1.28363e+08	1.21425e+08	2.24055e+08	2.46252e+08	2.36666e+08	1.44452e+08	1.09746e+08	1.24258e+08	2.50297e+08	2.00776e+08	2.27221e+08
asmbl_69534	4	4	17.8872	0.000322745	1.92673	A1SNuc	AOSNuc	gene=IMMT Refseq:XP_016825577	2.13001e+06	2.44771e+06	2.12564e+06	4.45919e+06	4.02945e+06	4.42688e+06	2.65805e+06	2.0927e+06	2.17523e+06	4.98148e+06	3.28533e+06	4.2502e+06
asmbl_1543	8	8	22.7691	0.000128385	1.92406	A1SNuc	AOSNuc	gene=HSPE1 Refseq:XP_016820753	1.35452e+07	1.46507e+07	1.40557e+07	2.58305e+07	2.62497e+07	2.92145e+07	1.69032e+07	1.25258e+07	1.43837e+07	2.88559e+07	2.14022e+07	2.80486e+07
asmbl_64109	3	3	10.239	0.00247913	1.91918	A1SNuc	AOSNuc	gene=CSE1L Refseq:XP_007608522	1.28913e+06	1.77565e+06	1.44743e+06	2.80079e+06	3.04476e+06	2.81419e+06	1.60872e+06	1.51812e+06	1.4812e+06	3.12883e+06	2.48249e+06	2.70188e+06
asmbl_14517	42	42	188.934	0.000179096	1.9178	A1SNuc	AOSNuc	gene=RANBP2 Refseq:XP_007635660	4.308e+07	4.88441e+07	4.58369e+07	8.36106e+07	9.34223e+07	8.71647e+07	5.37598e+07	4.17599e+07	4.69063e+07	9.34036e+07	7.617e+07	8.36861e+07
asmbl_53108	12	12	79.6316	0.00269199	1.91639	A1SNuc	AOSNuc	gene=JPT2 Refseq:XP_007606667	3.23336e+07	4.27104e+07	3.76631e+07	6.56412e+07	7.98085e+07	7.05411e+07	4.03493e+07	3.65158e+07	3.85418e+07	7.33295e+07	6.50703e+07	6.77258e+07
asmbl_61316	4	4	15.7105	0.000490273	1.91276	A1SNuc	AOSNuc	gene=CHCHD2 Refseq:XP_007617587	1.28544e+07	1.45167e+07	1.48727e+07	2.46873e+07	2.84622e+07	2.76528e+07	1.60411e+07	1.24112e+07	1.52197e+07	2.75788e+07	2.32061e+07	2.65492e+07
asmbl_7908	2	2	5.19024	0.00418858	1.90697	A1SNuc	AOSNuc	gene=SEPHS2 Refseq:NP_001243797	577751	789453	606050	1.18237e+06	1.39261e+06	1.18795e+06	720979	674953	620191	1.32086e+06	1.13544e+06	1.14054e+06
asmbl_32856	2	2	6.01771	0.000646011	1.89984	A1SNuc	AOSNuc	gene=SMC5 Refseq:XP_007618753	1.0866e+06	1.03899e+06	906023	1.99123e+06	1.7761e+06	1.99225e+06	1.35597e+06	888293	927163	2.22445e+06	1.44811e+06	1.91274e+06
asmbl_41596	8	8	29.9165	0.000127278	1.89929	A1SNuc	AOSNuc	gene=RPS3 Refseq:XP_007621301	5.36657e+07	5.67103e+07	5.15277e+07	1.0487e+08	1.06881e+08	9.57521e+07	6.69698e+07	4.84852e+07	5.27299e+07	1.17153e+08	8.71433e+07	9.19307e+07
asmbl_65631	6	6	21.226	0.000804922	1.89686	A1SNuc	AOSNuc	gene=RPL29 Refseq:XP_007617612	4.18953e+07	3.59722e+07	4.0331e+07	7.28135e+07	6.89108e+07	8.2481e+07	5.22814e+07	3.07549e+07	4.1272e+07	8.13419e+07	5.61851e+07	7.91893e+07
asmbl_58761	2	2	8.21647	0.000315173	1.89623	A1SNuc	AOSNuc	gene=CCNB1 Refseq:XP_007623068	1.96502e+06	2.22364e+06	2.23251e+06	3.77253e+06	4.20336e+06	4.20008e+06	2.45216e+06	1.90113e+06	2.2846e+06	4.21439e+06	3.42713e+06	4.03246e+06
asmbl_81610	12	12	37.0535	0.0022197	1.89534	A1SNuc	AOSNuc	gene=PNN Refseq:XP_007619478	9.46118e+06	1.17812e+07	1.0658e+07	1.84271e+07	2.28537e+07	1.91812e+07	1.18067e+07	1.00725e+07	1.09067e+07	2.05853e+07	1.86334e+07	1.84157e+07
asmbl_11062	10	10	48.1351	1.12257e-05	1.89395	A1SNuc	AOSNuc	gene=RPS4 Refseq:NP_001233602	1.14414e+07	1.18733e+07	1.1395e+07	2.18577e+07	2.11922e+07	2.26885e+07	1.42779e+07	1.01512e+07	1.16609e+07	2.44178e+07	1.72787e+07	2.1783e+07
asmbl_60538	14	13	59.846	0.00314661	1.89264	A1SNuc	AOSNuc	gene=BAIAP2 Refseq:XP_016826374	1.96426e+07	2.5186e+07	2.08837e+07	3.66082e+07	4.62096e+07	4.15519e+07	2.45122e+07	2.15331e+07	2.13709e+07	4.08959e+07	3.76761e+07	3.98936e+07
asmbl_133	13	13	56.5661	0.000957019	1.89152	A1SNuc	AOSNuc	gene=NUP50 Refseq:XP_007619186	1.69103e+07	1.96134e+07	1.79194e+07	3.06092e+07	3.74013e+07	3.49698e+07	2.11025e+07	1.67687e+07	1.83375e+07	3.41943e+07	3.04944e+07	3.35742e+07
asmbl_29270	2	2	3.58145	0.0111313	1.88223	A1SNuc	AOSNuc	gene=RBM42 Refseq:XP_007622567	269375	270391	339191	591848	431476	631077	336155	231174	347105	661168	351795	605891
asmbl_40784	2	2	6.54828	0.0160714	1.87815	A1SNuc	AOSNuc	gene=SLAIN2 Refseq:XP_007612061	477117	644306	463874	862848	1.23455e+06	880031	595398	550857	474697	963909	1.00657e+06	844910
asmbl_18782	3	3	16.9321	0.000420305	1.87806	A1SNuc	AOSNuc	gene=ABCF2 Refseq:XP_016824391	1.94275e+06	2.24039e+06	2.17446e+06	3.77741e+06	4.29281e+06	3.86974e+06	2.42438e+06	1.91545e+06	2.2252e+06	4.21984e+06	3.50006e+06	3.7153e+06
asmbl_866	6	6	21.4466	0.00217656	1.87752	A1SNuc	AOSNuc	gene=RACGAP1 Refseq:XP_007634860	3.52318e+06	4.52248e+06	3.85333e+06	6.74795e+06	8.10052e+06	7.49218e+06	4.39661e+06	3.86655e+06	3.94323e+06	7.5383e+06	6.6046e+06	7.19317e+06
asmbl_39	2	2	8.87333	0.0040971	1.87354	A1SNuc	AOSNuc	gene=PACSIN2 Refseq:XP_016821015	961449	970806	731312	1.69167e+06	1.49977e+06	1.79887e+06	1.1998e+06	830002	748374	1.88981e+06	1.2228e+06	1.72708e+06
asmbl_4841	13	12	60.3423	0.00201503	1.8671	A1SNuc	AOSNuc	gene=MCM6 Refseq:XP_007636148	1.76975e+07	2.20641e+07	2.02896e+07	3.35744e+07	4.11983e+07	3.73494e+07	2.20849e+07	1.8864e+07	2.0763e+07	3.75068e+07	3.35902e+07	3.58588e+07
asmbl_52350	4	4	20.3197	9.26355e-05	1.8638	A1SNuc	AOSNuc	gene=CSRP2 Refseq:XP_007627806	7.77659e+06	8.29555e+06	8.86746e+06	1.51674e+07	1.56901e+07	1.5625e+07	9.70446e+06	7.09238e+06	9.07435e+06	1.69439e+07	1.27927e+07	1.50014e+07
asmbl_73004	2	2	8.15887	0.000794948	1.86355	A1SNuc	AOSNuc	gene=TRIM33 Refseq:XP_007635847	753116	903297	808727	1.40647e+06	1.56309e+06	1.62435e+06	939819	772285	827597	1.5712e+06	1.27444e+06	1.55953e+06
asmbl_20705	9	9	37.7992	0.000256015	1.8607	A1SNuc	AOSNuc	gene=KIF5B Refseq:XP_007634603	4.00057e+06	3.49058e+06	3.94977e+06	7.00388e+06	6.82566e+06	7.45857e+06	4.99234e+06	2.98431e+06	4.04192e+06	7.82421e+06	5.56516e+06	7.1609e+06
asmbl_68605	17	17	109.026	0.000830887	1.85628	A1SNuc	AOSNuc	gene=RPL4 Refseq:XP_016823174	1.16289e+08	1.35946e+08	1.32399e+08	2.16677e+08	2.55637e+08	2.41673e+08	1.45118e+08	1.16228e+08	1.35488e+08	2.42055e+08	2.08429e+08	2.32028e+08
asmbl_39198	2	2	5.7275	0.0047666	1.85424	A1SNuc	AOSNuc	gene=APOOL Refseq:XP_007636702	536853	672799	639901	1.00663e+06	1.3346e+06	1.0883e+06	669943	575218	654831	1.12453e+06	1.08814e+06	1.04486e+06
asmbl_37844	26	26	137.065	7.68746e-05	1.85207	A1SNuc	AOSNuc	gene=NOLC1 Refseq:XP_007637892	3.18731e+07	3.27641e+07	2.9915e+07	5.6454e+07	6.13409e+07	5.73222e+07	3.97746e+07	2.80121e+07	3.0613e+07	6.30662e+07	5.00131e+07	5.50345e+07
asmbl_41344	6	6	20.221	0.00159282	1.85094	A1SNuc	AOSNuc	gene=PCF11 Refseq:XP_016827093	2.11848e+06	2.56144e+06	2.4857e+06	4.03514e+06	4.88079e+06	4.34724e+06	2.64367e+06	2.18993e+06	2.5437e+06	4.50775e+06	3.97946e+06	4.17375e+06
asmbl_49267	7	7	23.3917	0.000410057	1.85085	A1SNuc	AOSNuc	gene=SMC4 Refseq:XP_007634448	2.21522e+06	2.67703e+06	2.37208e+06	4.44753e+06	4.60155e+06	4.39613e+06	2.76439e+06	2.28876e+06	2.42742e+06	4.96845e+06	3.75179e+06	4.22068e+06
asmbl_10375	29	29	123.853	1.62529e-05	1.85068	A1SNuc	AOSNuc	gene=RIF1 Refseq:XP_016826778	1.7966e+07	1.91816e+07	1.81405e+07	3.31887e+07	3.4882e+07	3.42499e+07	2.24199e+07	1.63995e+07	1.85638e+07	3.70759e+07	2.84403e+07	3.2883e+07
asmbl_84481	5	5	19.4684	0.000705503	1.85026	A1SNuc	AOSNuc	gene=PLS3 Refseq:NP_001233731	2.27474e+06	2.6026e+06	2.45434e+06	4.19926e+06	4.99193e+06	4.3743e+06	2.83867e+06	2.22513e+06	2.5116e+06	4.6911e+06	4.07007e+06	4.19972e+06
asmbl_6391	2	2	8.00591	0.00328276	1.84894	A1SNuc	AOSNuc	gene=NOP14 Refseq:XP_007609705	744306	789287	806992	1.20837e+06	1.45005e+06	1.66919e+06	928825	674811	825821	1.3499e+06	1.18227e+06	1.60258e+06
asmbl_82787	8	8	33.4804	0.00224377	1.84733	A1SNuc	AOSNuc	gene=EP400 Refseq:XP_007627424	1.8502e+06	2.34823e+06	2.06535e+06	3.44208e+06	4.09016e+06	4.039e+06	2.30888e+06	2.00765e+06	2.11354e+06	3.84523e+06	3.33483e+06	3.87781e+06
asmbl_29017	6	6	27.9675	0.00164299	1.84546	A1SNuc	AOSNuc	gene=GSPT1 Refseq:XP_007621125	1.17492e+07	1.26739e+07	1.39125e+07	2.09544e+07	2.36049e+07	2.61874e+07	1.46619e+07	1.08357e+07	1.42371e+07	2.34087e+07	1.92458e+07	2.51422e+07
asmbl_1051	16	16	72.9162	0.00186227	1.84228	A1SNuc	AOSNuc	gene=EIF4B Refseq:XP_007614460	2.13086e+07	2.59917e+07	2.41414e+07	3.94525e+07	4.85883e+07	4.35751e+07	2.65912e+07	2.22219e+07	2.47046e+07	4.40734e+07	3.96155e+07	4.1836e+07
asmbl_11388	3	3	11.2808	0.00186012	1.84166	A1SNuc	AOSNuc	gene=VCL Refseq:XP_007621574	6.26683e+06	5.29946e+06	5.32633e+06	1.14136e+07	1.04937e+07	9.2032e+06	7.82043e+06	4.53084e+06	5.45061e+06	1.27504e+07	8.55586e+06	8.83591e+06
asmbl_80057	3	3	7.6044	0.000235822	1.83796	A1SNuc	AOSNuc	gene=COX4I1 Refseq:XP_007622132	4.0645e+06	4.31849e+06	4.44868e+06	7.72199e+06	8.47836e+06	7.38376e+06	5.07211e+06	3.69215e+06	4.55248e+06	8.62643e+06	6.91267e+06	7.08908e+06
asmbl_37915	2	2	15.9569	0.00757269	1.83552	A1SNuc	AOSNuc	gene=NPM3 Refseq:XP_016825855	4.56944e+06	3.76458e+06	5.50287e+06	7.59376e+06	9.24009e+06	8.5641e+06	5.70224e+06	3.21858e+06	5.63126e+06	8.48318e+06	7.53373e+06	8.22232e+06
asmbl_24812	2	2	10.4618	0.00057982	1.82962	A1SNuc	AOSNuc	gene=ARCN1 Refseq:XP_007618918	1.95662e+06	1.94337e+06	1.9439e+06	3.20202e+06	3.94828e+06	3.54176e+06	2.44168e+06	1.6615e+06	1.98926e+06	3.57706e+06	3.21915e+06	3.40041e+06
asmbl_75366	13	13	69.2208	0.00075082	1.82438	A1SNuc	AOSNuc	gene=RPL5 Refseq:XP_007611466	3.68635e+07	3.85197e+07	3.55089e+07	7.57357e+07	6.37692e+07	6.28047e+07	4.60023e+07	3.29329e+07	3.63374e+07	8.46063e+07	5.19929e+07	6.02982e+07
asmbl_54893	11	11	40.1789	3.06062e-05	1.82037	A1SNuc	AOSNuc	gene=RBBP6 Refseq:XP_007638020	5.27405e+06	5.50668e+06	5.25152e+06	9.3533e+06	1.01653e+07	9.666e+06	6.58153e+06	4.708e+06	5.37405e+06	1.04488e+07	8.28809e+06	9.28023e+06
asmbl_86515	7	7	33.8846	0.00081458	1.8202	A1SNuc	AOSNuc	gene=HSPB1 Refseq:XP_007622450	3.46545e+07	3.98312e+07	3.63785e+07	6.0714e+07	7.21717e+07	6.89089e+07	4.32456e+07	3.40542e+07	3.72273e+07	6.78251e+07	5.88438e+07	6.61588e+07
asmbl_61882	19	19	86.0854	0.000410806	1.81624	A1SNuc	AOSNuc	gene=RPL6 Refseq:XP_007636337	8.03318e+07	9.50236e+07	8.99854e+07	1.5304e+08	1.65955e+08	1.62927e+08	1.00247e+08	8.12416e+07	9.20849e+07	1.70965e+08	1.35308e+08	1.56424e+08
asmbl_7078	6	6	28.7561	0.000873789	1.81623	A1SNuc	AOSNuc	gene=CHD8 Refseq:XP_007614079	6.17429e+06	5.35932e+06	6.46926e+06	1.03815e+07	1.06319e+07	1.1684e+07	7.70494e+06	4.58202e+06	6.6202e+06	1.15975e+07	8.66849e+06	1.12177e+07
asmbl_70123	4	4	20.151	0.00479917	1.81542	A1SNuc	AOSNuc	gene=RPS14 Refseq:NP_001231448	2.40047e+07	3.09526e+07	2.76016e+07	4.36826e+07	5.67106e+07	4.94857e+07	2.99557e+07	2.64633e+07	2.82456e+07	4.8799e+07	4.62379e+07	4.75107e+07
asmbl_53423	21	21	158.28	0.00170532	1.81521	A1SNuc	AOSNuc	gene=NPM1 Refseq:XP_007627891	1.86347e+08	2.32673e+08	2.18711e+08	3.52009e+08	4.0174e+08	4.03868e+08	2.32543e+08	1.98927e+08	2.23814e+08	3.93238e+08	3.27551e+08	3.8775e+08
asmbl_66988	4	4	25.0496	0.00434804	1.81472	A1SNuc	AOSNuc	gene=DNAJA1 Refseq:XP_016825598	3.71304e+06	3.57173e+06	4.23874e+06	6.0172e+06	8.12526e+06	6.76945e+06	4.63353e+06	3.05369e+06	4.33764e+06	6.72196e+06	6.62477e+06	6.49929e+06
asmbl_26551	2	2	8.57048	0.000519169	1.81459	A1SNuc	AOSNuc	gene=ASPH Refseq:XP_007634248	1.39797e+06	1.58174e+06	1.40249e+06	2.55043e+06	2.87661e+06	2.52488e+06	1.74454e+06	1.35233e+06	1.43522e+06	2.84915e+06	2.34538e+06	2.42411e+06
asmbl_75381	2	2	8.87036	0.0123133	1.80821	A1SNuc	AOSNuc	gene=DR1 Refseq:XP_007611475	3.13675e+06	3.22468e+06	2.98434e+06	4.29309e+06	6.63029e+06	5.97578e+06	3.91437e+06	2.75698e+06	3.05398e+06	4.79592e+06	5.40588e+06	5.73729e+06
asmbl_26536	6	6	25.7867	0.000265207	1.80739	A1SNuc	AOSNuc	gene=RRS1 Refseq:XP_007634258	2.38086e+06	2.2921e+06	2.31626e+06	3.90438e+06	4.58968e+06	4.13819e+06	2.97109e+06	1.95966e+06	2.3703e+06	4.36168e+06	3.7421e+06	3.97304e+06
asmbl_27500	2	2	8.63055	0.00211758	1.8064	A1SNuc	AOSNuc	gene=HACL1 Refseq:XP_016825829	1.49092e+06	1.79865e+06	1.45289e+06	2.60209e+06	2.86859e+06	3.09609e+06	1.86053e+06	1.53778e+06	1.48679e+06	2.90686e+06	2.33885e+06	2.97253e+06
asmbl_78229	9	9	47.9164	0.00404458	1.80511	A1SNuc	AOSNuc	gene=RPL26 Refseq:XP_007615134	1.45149e+07	1.90027e+07	1.69307e+07	2.73442e+07	3.38955e+07	2.98252e+07	1.81133e+07	1.62466e+07	1.73257e+07	3.05469e+07	2.7636e+07	2.86349e+07
asmbl_34651	3	3	13.4677	0.00369438	1.80313	A1SNuc	AOSNuc	gene=PPIE Refseq:XP_007633734	984924	997950	1.10383e+06	1.58081e+06	2.15031e+06	1.83462e+06	1.22909e+06	853210	1.12958e+06	1.76596e+06	1.75321e+06	1.7614e+06
asmbl_50611	5	5	16.0424	0.00039044	1.8029	A1SNuc	AOSNuc	gene=PDLIM7 Refseq:XP_007637391	7.09944e+06	6.09724e+06	7.19244e+06	1.20819e+07	1.24818e+07	1.21958e+07	8.85944e+06	5.21291e+06	7.36025e+06	1.3497e+07	1.01768e+07	1.17091e+07
asmbl_41635	3	3	9.57695	0.00122538	1.79962	A1SNuc	AOSNuc	gene=POLD3 Refseq:XP_007625657	475115	571205	540758	864712	996862	994557	592899	488359	553375	965992	812772	954865
asmbl_67422	2	2	6.8351	0.0290895	1.79254	A1SNuc	AOSNuc	gene=NBN Refseq:XP_007619696	475855	721409	807275	1.02336e+06	1.35868e+06	1.21118e+06	593823	616778	826110	1.14322e+06	1.10777e+06	1.16285e+06
asmbl_25150	2	2	13.5728	0.00138318	1.79174	A1SNuc	AOSNuc	gene=MAK16 Refseq:XP_007610479	1.64156e+06	1.537e+06	1.92836e+06	2.88096e+06	3.2075e+06	3.06184e+06	2.04852e+06	1.31408e+06	1.97336e+06	3.21839e+06	2.61517e+06	2.93964e+06
asmbl_68080	2	2	14.3221	0.00203209	1.79052	A1SNuc	AOSNuc	gene=LMNA Refseq:XP_016828627	4.60534e+06	4.00777e+06	4.34584e+06	8.10479e+06	6.69678e+06	8.40168e+06	5.74703e+06	3.42649e+06	4.44724e+06	9.05407e+06	5.46009e+06	8.06638e+06
asmbl_13775	31	31	155.392	0.000515811	1.78791	A1SNuc	AOSNuc	gene=TOP2A Refseq:NP_001233667	7.44021e+07	8.21972e+07	8.25953e+07	1.30915e+08	1.53066e+08	1.43678e+08	9.28469e+07	7.02755e+07	8.45224e+07	1.46249e+08	1.24799e+08	1.37944e+08
asmbl_39165	3	3	10.1192	0.000701935	1.78624	A1SNuc	AOSNuc	gene=SH3BGRL Refseq:XP_007624389	1.39689e+06	1.44915e+06	1.25872e+06	2.31225e+06	2.66519e+06	2.35465e+06	1.74319e+06	1.23897e+06	1.28809e+06	2.58307e+06	2.17301e+06	2.26068e+06
asmbl_46766	5	5	18.4515	0.000293779	1.78496	A1SNuc	AOSNuc	gene=WDR74 Refseq:XP_007608251	2.60683e+06	2.86328e+06	2.60276e+06	4.53015e+06	5.14769e+06	4.73193e+06	3.25308e+06	2.448e+06	2.66349e+06	5.06075e+06	4.19707e+06	4.54308e+06
asmbl_27579	10	10	46.1499	0.000219508	1.78239	A1SNuc	AOSNuc	gene=GNL3 Refseq:XP_007623098	1.27104e+07	1.35963e+07	1.31333e+07	2.19704e+07	2.52622e+07	2.3065e+07	1.58614e+07	1.16243e+07	1.34397e+07	2.45437e+07	2.05971e+07	2.21445e+07
asmbl_48627	10	10	52.1473	0.00135467	1.77848	A1SNuc	AOSNuc	gene=HIST1H1D Refseq:XP_007634655	2.05128e+08	1.86884e+08	2.13838e+08	3.87973e+08	3.18166e+08	3.71355e+08	2.55981e+08	1.59779e+08	2.18828e+08	4.33415e+08	2.5941e+08	3.56535e+08
asmbl_44181	2	2	5.87326	0.00167703	1.77751	A1SNuc	AOSNuc	gene=RPL31 Refseq:XP_007626800	4.75385e+06	4.38561e+06	5.00538e+06	8.49642e+06	7.3884e+06	9.25772e+06	5.93236e+06	3.74953e+06	5.12217e+06	9.49157e+06	6.02399e+06	8.88825e+06
asmbl_9150	4	4	11.2259	0.00555546	1.77699	A1SNuc	AOSNuc	gene=RPS21 Refseq:XP_007613098	1.0252e+07	1.36193e+07	1.20782e+07	1.89281e+07	2.38713e+07	2.10827e+07	1.27935e+07	1.1644e+07	1.23601e+07	2.11451e+07	1.9463e+07	2.02413e+07
asmbl_61677	4	4	18.578	0.00043416	1.77475	A1SNuc	AOSNuc	gene=CLIP1 Refseq:XP_016824920	820688	888007	872395	1.41215e+06	1.66451e+06	1.50413e+06	1.02414e+06	759212	892750	1.57755e+06	1.35713e+06	1.4441e+06
asmbl_58839	4	4	22.3069	0.000493349	1.77417	A1SNuc	AOSNuc	gene=BTF3 Refseq:XP_007630800	7.31758e+06	8.33663e+06	7.31127e+06	1.28654e+07	1.44673e+07	1.3412e+07	9.13166e+06	7.12751e+06	7.48185e+06	1.43722e+07	1.17956e+07	1.28767e+07
asmbl_47355	3	3	7.91184	0.00117242	1.77227	A1SNuc	AOSNuc	gene=NDUFV1 Refseq:XP_007624705	945489	1.11818e+06	1.06721e+06	1.69188e+06	1.99686e+06	1.86001e+06	1.17988e+06	955998	1.09211e+06	1.89005e+06	1.6281e+06	1.78578e+06
asmbl_63228	6	6	23.5055	0.00474819	1.77123	A1SNuc	AOSNuc	gene=RPL4 Refseq:XP_016820964	1.10441e+07	1.1244e+07	1.09805e+07	2.09354e+07	1.60023e+07	2.19885e+07	1.3782e+07	9.6132e+06	1.12367e+07	2.33874e+07	1.30471e+07	2.1111e+07
asmbl_70108	16	16	72.5388	0.000557069	1.76484	A1SNuc	AOSNuc	gene=TCOF1 Refseq:XP_016822649	1.17097e+07	1.11192e+07	1.29043e+07	1.9702e+07	2.23382e+07	2.10231e+07	1.46126e+07	9.50653e+06	1.32053e+07	2.20096e+07	1.8213e+07	2.01841e+07
asmbl_85453	3	3	13.2085	0.00130043	1.76479	A1SNuc	AOSNuc	gene=EIF1 Refseq:XP_007631465	6.1132e+06	6.79812e+06	7.29189e+06	1.08647e+07	1.19329e+07	1.28568e+07	7.6287e+06	5.81214e+06	7.46202e+06	1.21373e+07	9.72925e+06	1.23437e+07
asmbl_40258	14	14	48.6391	0.000398162	1.76295	A1SNuc	AOSNuc	gene=YLPM1 Refseq:XP_007626784	8.89399e+06	9.8625e+06	9.29267e+06	1.52516e+07	1.76504e+07	1.65474e+07	1.10989e+07	8.43207e+06	9.50948e+06	1.70379e+07	1.43909e+07	1.5887e+07
asmbl_880	20	20	99.5	0.00534664	1.75745	A1SNuc	AOSNuc	gene=LIMA1 Refseq:XP_007618083	4.25514e+07	5.47214e+07	4.97995e+07	7.47223e+07	9.52202e+07	8.85302e+07	5.31001e+07	4.67848e+07	5.09614e+07	8.34742e+07	7.76359e+07	8.49971e+07
asmbl_5713	6	6	26.5368	0.000110639	1.75597	A1SNuc	AOSNuc	gene=EIF5B Refseq:XP_016821537	4.75653e+06	4.96458e+06	4.66641e+06	8.2119e+06	8.08429e+06	8.96786e+06	5.93571e+06	4.24453e+06	4.77528e+06	9.17372e+06	6.59137e+06	8.60996e+06
asmbl_13903	10	10	38.0408	0.000317086	1.75506	A1SNuc	AOSNuc	gene=LASP1 Refseq:XP_007615523	8.53619e+06	9.71483e+06	9.35812e+06	1.52996e+07	1.69573e+07	1.61987e+07	1.06524e+07	8.30581e+06	9.57646e+06	1.70916e+07	1.38258e+07	1.55522e+07
asmbl_11355	5	5	15.4444	0.00443192	1.75249	A1SNuc	AOSNuc	gene=VDAC2 Refseq:XP_007621565	1.15906e+07	1.1089e+07	1.33413e+07	2.08143e+07	1.82919e+07	2.40202e+07	1.4464e+07	9.48065e+06	1.36526e+07	2.32522e+07	1.49139e+07	2.30616e+07
asmbl_66102	2	2	4.56033	0.0130393	1.75082	A1SNuc	AOSNuc	gene=DHX30 Refseq:XP_016827951	1.16706e+06	1.47514e+06	1.26264e+06	1.83262e+06	2.66885e+06	2.3352e+06	1.45638e+06	1.26119e+06	1.2921e+06	2.04726e+06	2.176e+06	2.242e+06
asmbl_74630	129	129	553.233	8.84872e-05	1.7499	A1SNuc	AOSNuc	gene=PLEC Refseq:XP_016822364	2.72017e+08	2.9555e+08	2.85756e+08	4.73222e+08	5.13445e+08	5.0656e+08	3.39452e+08	2.52684e+08	2.92423e+08	5.28649e+08	4.18627e+08	4.86343e+08
asmbl_66556	3	3	12.2835	0.00549231	1.74881	A1SNuc	AOSNuc	gene=RNF20 Refseq:XP_007635067	1.16412e+06	1.49417e+06	1.13743e+06	2.39555e+06	1.98592e+06	2.25654e+06	1.45272e+06	1.27746e+06	1.16397e+06	2.67613e+06	1.61918e+06	2.16648e+06
asmbl_47065	5	5	23.8074	0.000533233	1.74837	A1SNuc	AOSNuc	gene=SIPA1 Refseq:XP_016820592	4.40097e+06	4.93346e+06	4.77947e+06	7.74556e+06	7.99681e+06	8.93399e+06	5.492e+06	4.21793e+06	4.89099e+06	8.65276e+06	6.52004e+06	8.57744e+06
asmbl_66015	4	4	15.0978	0.00250418	1.74512	A1SNuc	AOSNuc	gene=UQCRC1 Refseq:XP_007633025	3.55919e+06	3.64861e+06	4.03269e+06	5.72372e+06	7.35489e+06	6.53739e+06	4.44154e+06	3.11942e+06	4.12678e+06	6.39411e+06	5.99666e+06	6.27649e+06
asmbl_22950	8	8	40.6411	0.00168926	1.74259	A1SNuc	AOSNuc	gene=MCM2 Refseq:XP_016824803	1.61367e+07	1.92617e+07	1.8831e+07	2.8674e+07	3.39024e+07	3.19233e+07	2.01371e+07	1.6468e+07	1.92704e+07	3.20324e+07	2.76416e+07	3.06493e+07
asmbl_81999	3	3	12.8707	0.00394347	1.74213	A1SNuc	AOSNuc	gene=MORC3 Refseq:XP_007634738	1.8656e+06	2.31979e+06	2.15578e+06	3.25092e+06	4.10203e+06	3.69419e+06	2.3281e+06	1.98333e+06	2.20608e+06	3.63168e+06	3.34451e+06	3.54676e+06
asmbl_41825	10	9	37.6771	0.00431228	1.74076	A1SNuc	AOSNuc	gene=NUP98 Refseq:XP_007616923	1.62066e+07	2.02674e+07	1.76201e+07	2.76043e+07	3.50497e+07	3.15112e+07	2.02244e+07	1.73279e+07	1.80312e+07	3.08375e+07	2.85771e+07	3.02536e+07
asmbl_79905	7	7	28.7145	0.000145329	1.73723	A1SNuc	AOSNuc	gene=RPL13 Refseq:NP_001233732	2.47536e+07	2.79917e+07	2.68738e+07	4.47782e+07	4.70825e+07	4.64563e+07	3.08902e+07	2.39319e+07	2.75008e+07	5.00228e+07	3.83878e+07	4.46023e+07
asmbl_35121	2	2	7.325	0.0022276	1.73534	A1SNuc	AOSNuc	gene=PUM1 Refseq:XP_007637564	447434	342868	413191	680257	696813	711393	558356	293139	422831	759933	568133	683002
asmbl_59672	8	8	38.9359	0.00498952	1.73509	A1SNuc	AOSNuc	gene=ARPC1B Refseq:XP_007615086	1.77142e+07	2.10229e+07	2.00846e+07	2.93162e+07	3.90942e+07	3.3651e+07	2.21057e+07	1.79738e+07	2.05533e+07	3.27498e+07	3.18747e+07	3.2308e+07
asmbl_71896	5	5	20.4365	0.000480239	1.72983	A1SNuc	AOSNuc	gene=TLS1_MOUSE Refseq:XP_007628500	2.01733e+06	2.36196e+06	2.0425e+06	3.63411e+06	3.81495e+06	3.65956e+06	2.51745e+06	2.01939e+06	2.09016e+06	4.05976e+06	3.11044e+06	3.51351e+06
asmbl_44344	3	3	13.5947	0.00328784	1.72835	A1SNuc	AOSNuc	gene=NDUFS6 Refseq:XP_007620308	1.80555e+06	2.23368e+06	1.70103e+06	3.20785e+06	3.51174e+06	3.20157e+06	2.25316e+06	1.90971e+06	1.74072e+06	3.58358e+06	2.86323e+06	3.0738e+06
asmbl_20285	45	44	234.94	0.00330125	1.72645	A1SNuc	AOSNuc	gene=VIM Refseq:XP_007622787	1.49545e+09	1.86079e+09	1.71935e+09	2.61926e+09	3.21572e+09	2.92777e+09	1.86619e+09	1.5909e+09	1.75947e+09	2.92604e+09	2.62187e+09	2.81093e+09
asmbl_53674	2	2	8.97038	0.0143144	1.72543	A1SNuc	AOSNuc	gene=EIF3H Refseq:XP_007630488	1.27311e+06	1.68672e+06	1.71396e+06	2.2527e+06	3.05993e+06	2.75167e+06	1.58872e+06	1.44208e+06	1.75395e+06	2.51655e+06	2.49485e+06	2.64185e+06
asmbl_35520	3	3	35.0034	0.0168451	1.71505	A1SNuc	AOSNuc	gene=SRRM1 Refseq:XP_016823130	9.11454e+06	1.294e+07	1.13478e+07	1.58841e+07	2.15968e+07	1.98057e+07	1.13741e+07	1.10632e+07	1.16126e+07	1.77445e+07	1.76085e+07	1.90153e+07
asmbl_46669	165	165	803.839	0.00043873	1.71253	A1SNuc	AOSNuc	gene=AHNAK Refseq:XP_016820375	8.04771e+08	9.03194e+08	8.42998e+08	1.34864e+09	1.51411e+09	1.50586e+09	1.00428e+09	7.72197e+08	8.62667e+08	1.5066e+09	1.2345e+09	1.44576e+09
asmbl_19688	2	2	7.10059	0.00638159	1.71082	A1SNuc	AOSNuc	gene=RANBP3 Refseq:XP_016826158	538950	680614	645697	931977	1.20545e+06	1.0537e+06	672559	581900	660763	1.04113e+06	982839	1.01165e+06
asmbl_47474	17	16	67.4743	0.000713814	1.7104	A1SNuc	AOSNuc	gene=CTTN Refseq:XP_007616018	2.76481e+07	3.22045e+07	3.06583e+07	4.81644e+07	5.42564e+07	5.2389e+07	3.45023e+07	2.75337e+07	3.13736e+07	5.38057e+07	4.42369e+07	5.02982e+07
asmbl_10013	2	2	6.92817	0.00165329	1.7059	A1SNuc	AOSNuc	gene=PPIG Refseq:XP_016826593	282643	349602	306530	497168	553345	550947	352712	298897	313682	555399	451159	528959
asmbl_80517	2	2	8.70219	0.00192695	1.70475	A1SNuc	AOSNuc	gene=RRP1 Refseq:XP_007628391	351061	406959	380207	653256	709455	577683	438092	347934	389078	729769	578440	554628
asmbl_3285	7	7	30.9041	0.00146939	1.69927	A1SNuc	AOSNuc	gene=VAPA Refseq:XP_007619944	8.00018e+06	9.54652e+06	8.85508e+06	1.36463e+07	1.57427e+07	1.54749e+07	9.98349e+06	8.16192e+06	9.06169e+06	1.52446e+07	1.28355e+07	1.48573e+07
asmbl_59273	5	5	26.0281	1.78309e-05	1.69924	A1SNuc	AOSNuc	gene=CAST Refseq:XP_016827699	3.02158e+06	3.12474e+06	3.06646e+06	5.19228e+06	5.05302e+06	5.40945e+06	3.77065e+06	2.67153e+06	3.13801e+06	5.80043e+06	4.11988e+06	5.19357e+06
asmbl_16944	4	4	14.0705	0.00138995	1.69902	A1SNuc	AOSNuc	gene=RPL13A Refseq:XP_007623352	1.22287e+07	1.41071e+07	1.45101e+07	2.15498e+07	2.29781e+07	2.48701e+07	1.52603e+07	1.20611e+07	1.48486e+07	2.40738e+07	1.87347e+07	2.38776e+07
asmbl_52151	4	4	16.5233	0.00753554	1.69821	A1SNuc	AOSNuc	gene=NUP107 Refseq:XP_007637003	4.71261e+06	6.39e+06	5.54238e+06	8.78028e+06	1.05967e+07	8.88968e+06	5.8809e+06	5.46321e+06	5.67169e+06	9.80868e+06	8.63985e+06	8.5349e+06
asmbl_74907	4	4	27.4642	0.0307685	1.6944	A1SNuc	AOSNuc	gene=LGALS1 Refseq:XP_007622829	7.75836e+06	7.05316e+06	6.86192e+06	1.6136e+07	1.02032e+07	1.03844e+07	9.68171e+06	6.03019e+06	7.02202e+06	1.80259e+07	8.31894e+06	9.96992e+06
asmbl_47825	3	3	15.5411	0.00198138	1.69206	A1SNuc	AOSNuc	gene=IFITM3 Refseq:XP_007609732	2.37049e+06	3.00966e+06	2.78291e+06	4.44524e+06	4.56817e+06	4.79899e+06	2.95816e+06	2.57315e+06	2.84784e+06	4.9659e+06	3.72456e+06	4.60746e+06
asmbl_59319	11	11	51.1426	9.39763e-05	1.68649	A1SNuc	AOSNuc	gene=MCM4 Refseq:XP_007638104	2.08934e+07	2.09719e+07	1.97926e+07	3.31027e+07	3.45071e+07	3.63756e+07	2.6073e+07	1.79302e+07	2.02544e+07	3.69799e+07	2.81346e+07	3.49239e+07
asmbl_75121	7	7	29.7913	0.00161163	1.68625	A1SNuc	AOSNuc	gene=RANGAP1 Refseq:XP_007619874	5.98201e+06	5.34085e+06	6.11192e+06	9.98151e+06	8.81423e+06	1.06036e+07	7.46499e+06	4.56623e+06	6.25452e+06	1.11506e+07	7.18651e+06	1.01804e+07
asmbl_50058	10	10	43.8375	0.000579068	1.68278	A1SNuc	AOSNuc	gene=TAGLN2 Refseq:XP_007631477	7.3004e+07	8.52682e+07	8.18997e+07	1.28312e+08	1.39083e+08	1.36761e+08	9.11022e+07	7.29011e+07	8.38106e+07	1.4334e+08	1.13399e+08	1.31303e+08
asmbl_64400	6	6	19.6422	0.00202539	1.6813	A1SNuc	AOSNuc	gene=SRSF6 Refseq:XP_007617837	1.37209e+07	1.70771e+07	1.49342e+07	2.41136e+07	2.72904e+07	2.54856e+07	1.71225e+07	1.46003e+07	1.52826e+07	2.69379e+07	2.22507e+07	2.44685e+07
asmbl_45422	15	15	63.9455	0.000852925	1.67815	A1SNuc	AOSNuc	gene=SND1 Refseq:XP_007636729	1.65558e+07	1.94189e+07	1.81365e+07	2.85921e+07	2.99952e+07	3.22193e+07	2.06601e+07	1.66024e+07	1.85597e+07	3.19409e+07	2.4456e+07	3.09334e+07
asmbl_24810	3	3	9.91097	0.00131487	1.67427	A1SNuc	AOSNuc	gene=PHLDB1 Refseq:XP_007618917	1.48317e+06	1.75695e+06	1.53681e+06	2.47595e+06	2.82555e+06	2.69634e+06	1.85086e+06	1.50212e+06	1.57267e+06	2.76595e+06	2.30376e+06	2.58873e+06
asmbl_76708	3	3	13.6569	0.00106957	1.67318	A1SNuc	AOSNuc	gene=STRAP Refseq:XP_007635035	1.72034e+06	1.49887e+06	1.48049e+06	2.5022e+06	2.54204e+06	2.81917e+06	2.14682e+06	1.28148e+06	1.51503e+06	2.79527e+06	2.0726e+06	2.70666e+06
asmbl_36178	2	2	5.83025	0.00549607	1.67009	A1SNuc	AOSNuc	gene=ZC3H13 Refseq:XP_007627551	199664	247357	270411	377563	420951	399659	249162	211481	276720	421785	343214	383709
asmbl_52150	2	2	8.48622	0.0136428	1.66956	A1SNuc	AOSNuc	gene=RAP1B Refseq:XP_007637004	2.31391e+06	3.31196e+06	2.76381e+06	4.09214e+06	5.13892e+06	4.77602e+06	2.88754e+06	2.8316e+06	2.82829e+06	4.57143e+06	4.18992e+06	4.58541e+06
asmbl_63850	9	9	44.8812	0.00154233	1.669	A1SNuc	AOSNuc	gene=RPS8 Refseq:XP_007620253	2.48551e+07	2.24211e+07	2.25831e+07	4.01079e+07	3.46257e+07	4.18616e+07	3.10169e+07	1.91692e+07	2.311e+07	4.48055e+07	2.82314e+07	4.0191e+07
asmbl_6404	3	3	12.8563	0.00114384	1.6683	A1SNuc	AOSNuc	gene=ADD1 Refseq:XP_007609697	2.36501e+06	2.59844e+06	2.53556e+06	3.73205e+06	4.33927e+06	4.43925e+06	2.95131e+06	2.22157e+06	2.59471e+06	4.16916e+06	3.53794e+06	4.26208e+06
asmbl_52903	28	27	127.479	0.00211445	1.66404	A1SNuc	AOSNuc	gene=SRRM2 Refseq:XP_007630737	8.67447e+07	1.03825e+08	9.71605e+07	1.46942e+08	1.74234e+08	1.5762e+08	1.08249e+08	8.87664e+07	9.94274e+07	1.64152e+08	1.42058e+08	1.51329e+08
asmbl_50933	6	6	24.7446	0.000408147	1.66292	A1SNuc	AOSNuc	gene=FAM120A Refseq:XP_007617136	2.42713e+06	2.73079e+06	2.57088e+06	4.07556e+06	4.22919e+06	4.54765e+06	3.02883e+06	2.33472e+06	2.63087e+06	4.55291e+06	3.44819e+06	4.36615e+06
asmbl_85191	5	5	18.1751	0.000643616	1.6618	A1SNuc	AOSNuc	gene=NMT1 Refseq:XP_007635920	4.47894e+06	4.18165e+06	3.86152e+06	6.61307e+06	7.34159e+06	6.85455e+06	5.5893e+06	3.57515e+06	3.95162e+06	7.38763e+06	5.98582e+06	6.58099e+06
asmbl_35928	4	4	17.137	0.000688696	1.65698	A1SNuc	AOSNuc	gene=SPEN Refseq:XP_016828183	1.53668e+06	1.59464e+06	1.74843e+06	2.5081e+06	2.73689e+06	2.84068e+06	1.91763e+06	1.36336e+06	1.78922e+06	2.80186e+06	2.23147e+06	2.72731e+06
asmbl_63875	3	3	15.9805	0.00158718	1.65345	A1SNuc	AOSNuc	gene=DMAP1 Refseq:XP_007620263	2.18937e+06	1.86015e+06	1.78603e+06	3.34554e+06	3.08772e+06	3.21557e+06	2.73214e+06	1.59036e+06	1.8277e+06	3.73739e+06	2.51751e+06	3.08724e+06
asmbl_86407	3	3	9.46498	0.0172301	1.6517	A1SNuc	AOSNuc	gene=RFC2 Refseq:XP_007627437	1.67047e+06	2.45229e+06	2.09095e+06	3.00761e+06	3.78443e+06	3.47117e+06	2.0846e+06	2.09662e+06	2.13974e+06	3.35988e+06	3.08556e+06	3.33264e+06
asmbl_36658	2	2	6.39668	0.0229334	1.64847	A1SNuc	AOSNuc	gene=KPNA3 Refseq:XP_007633382	447466	593337	478703	679912	990033	834917	558395	507281	489872	759547	807204	801596
asmbl_47536	2	2	7.87186	0.00115173	1.64825	A1SNuc	AOSNuc	gene=NAP1L4 Refseq:XP_016825566	831949	808941	722725	1.37352e+06	1.32813e+06	1.19419e+06	1.03819e+06	691614	739588	1.53439e+06	1.08286e+06	1.14653e+06
asmbl_73188	9	9	37.7799	0.000103452	1.64802	A1SNuc	AOSNuc	gene=DYNC1LI1 Refseq:XP_007607076	1.52393e+07	1.43909e+07	1.51985e+07	2.45819e+07	2.35189e+07	2.57776e+07	1.90172e+07	1.23037e+07	1.55531e+07	2.74611e+07	1.91757e+07	2.47488e+07
asmbl_60475	4	4	13.6226	0.0132309	1.64667	A1SNuc	AOSNuc	gene=CCDC137 Refseq:XP_007634123	2.14728e+06	2.91925e+06	2.40619e+06	3.67816e+06	4.73783e+06	3.88909e+06	2.67961e+06	2.49585e+06	2.46234e+06	4.10896e+06	3.8629e+06	3.73388e+06
asmbl_81773	5	5	28.3635	6.23683e-05	1.64614	A1SNuc	AOSNuc	gene=SCAF4 Refseq:XP_007619290	5.0847e+06	5.08931e+06	5.09046e+06	7.90917e+06	8.56643e+06	8.65181e+06	6.34523e+06	4.35117e+06	5.20924e+06	8.83553e+06	6.98447e+06	8.30652e+06
asmbl_43410	2	2	9.07557	0.00138816	1.6432	A1SNuc	AOSNuc	gene=CCDC50 Refseq:XP_007630416	959169	1.13256e+06	1.02952e+06	1.64829e+06	1.85048e+06	1.63007e+06	1.19695e+06	968292	1.05354e+06	1.84135e+06	1.50875e+06	1.56502e+06
asmbl_53065	10	10	36.0277	0.00450161	1.64317	A1SNuc	AOSNuc	gene=RPS2 Refseq:NP_001230972	1.50105e+07	1.86062e+07	1.77182e+07	2.5192e+07	3.05922e+07	2.85679e+07	1.87317e+07	1.59076e+07	1.81316e+07	2.81426e+07	2.49427e+07	2.74278e+07
asmbl_76650	5	5	20.4947	0.000263576	1.64232	A1SNuc	AOSNuc	gene=ATF7IP Refseq:XP_007625015	7.28185e+06	7.62257e+06	6.99371e+06	1.12279e+07	1.23077e+07	1.24281e+07	9.08707e+06	6.51701e+06	7.15689e+06	1.2543e+07	1.00348e+07	1.19321e+07
asmbl_19694	3	3	8.9505	0.00952109	1.63713	A1SNuc	AOSNuc	gene=RPL36 Refseq:XP_007616112	2.26765e+07	2.99335e+07	2.69043e+07	3.81449e+07	4.83081e+07	4.37225e+07	2.82982e+07	2.5592e+07	2.7532e+07	4.26126e+07	3.93871e+07	4.19776e+07
asmbl_26006	3	3	8.81921	0.00551118	1.63574	A1SNuc	AOSNuc	gene=VASP Refseq:XP_007607595	636685	634916	492134	908966	958278	1.01777e+06	794524	542830	503616	1.01543e+06	781313	977154
asmbl_32081	2	2	7.79145	0.00150318	1.63531	A1SNuc	AOSNuc	gene=FNBP4 Refseq:XP_016823842	673895	648106	739977	1.09663e+06	1.04225e+06	1.2331e+06	840959	554106	757242	1.22507e+06	849779	1.18389e+06
asmbl_15157	3	3	8.46478	0.00588243	1.63399	A1SNuc	AOSNuc	gene=NKRF Refseq:XP_007610147	615678	790505	718575	1.067e+06	1.28729e+06	1.11754e+06	768308	675852	735340	1.19197e+06	1.04957e+06	1.07294e+06
asmbl_46838	17	17	80.7883	0.000190885	1.6298	A1SNuc	AOSNuc	gene=STIP1 Refseq:NP_001233607	3.04142e+07	3.14328e+07	3.10685e+07	4.7154e+07	5.32624e+07	5.10179e+07	3.79541e+07	2.68739e+07	3.17934e+07	5.26769e+07	4.34265e+07	4.89818e+07
asmbl_6862	7	7	21.7805	4.29703e-05	1.62807	A1SNuc	AOSNuc	gene=DLGAP5 Refseq:XP_007622247	3.02053e+06	2.98509e+06	2.84201e+06	4.64377e+06	4.91771e+06	4.84306e+06	3.76934e+06	2.55214e+06	2.90832e+06	5.18767e+06	4.00956e+06	4.64977e+06
asmbl_17726	7	7	27.6755	0.000325279	1.62625	A1SNuc	AOSNuc	gene=ABCF1 Refseq:XP_016822125	5.34212e+06	5.9201e+06	5.40224e+06	8.74295e+06	9.52445e+06	8.83318e+06	6.66647e+06	5.06146e+06	5.52829e+06	9.76697e+06	7.76557e+06	8.48066e+06
asmbl_75100	5	5	17.6825	0.000325591	1.62487	A1SNuc	AOSNuc	gene=ST13 Refseq:XP_007619886	3.16186e+06	3.0163e+06	3.41977e+06	5.11952e+06	5.05878e+06	5.4171e+06	3.94571e+06	2.57883e+06	3.49956e+06	5.71914e+06	4.12458e+06	5.20091e+06
asmbl_7922	3	3	10.9865	0.000556745	1.62043	A1SNuc	AOSNuc	gene=TBC1D10B Refseq:XP_007612448	912212	855627	972660	1.39058e+06	1.51876e+06	1.53146e+06	1.13836e+06	731529	995354	1.55345e+06	1.23829e+06	1.47034e+06
asmbl_49988	5	5	28.3636	0.00177315	1.61493	A1SNuc	AOSNuc	gene=IFI204 Refseq:XP_007610498	4.49195e+06	5.18963e+06	4.94069e+06	7.3418e+06	7.63827e+06	8.6339e+06	5.60554e+06	4.43694e+06	5.05596e+06	8.20171e+06	6.22772e+06	8.28933e+06
asmbl_83341	2	2	6.46464	0.020834	1.61493	A1SNuc	AOSNuc	gene=DBT Refseq:XP_007609611	814080	599907	720434	1.19102e+06	950890	1.30503e+06	1.0159e+06	512898	737243	1.33052e+06	775290	1.25295e+06
asmbl_73372	5	5	16.1666	0.00886605	1.61005	A1SNuc	AOSNuc	gene=RPSA Refseq:NP_001230962	3.29707e+07	4.12608e+07	4.01689e+07	5.37943e+07	6.86466e+07	6.17492e+07	4.11443e+07	3.52764e+07	4.11061e+07	6.0095e+07	5.59697e+07	5.92849e+07
asmbl_58089	2	2	14.0516	0.0138526	1.60774	A1SNuc	AOSNuc	gene=BRIX1 Refseq:XP_007624217	1.65481e+07	1.90649e+07	2.09113e+07	2.51583e+07	3.21559e+07	3.35618e+07	2.06505e+07	1.62998e+07	2.13992e+07	2.8105e+07	2.62177e+07	3.22224e+07
asmbl_73383	6	5	25.1857	0.0164349	1.60578	A1SNuc	AOSNuc	gene=RPL14 Refseq:XP_007630622	4.21011e+07	5.5373e+07	5.05271e+07	6.73268e+07	9.10699e+07	7.92605e+07	5.25383e+07	4.73418e+07	5.1706e+07	7.52125e+07	7.4252e+07	7.60973e+07
asmbl_60410	8	8	29.7408	0.00253225	1.60466	A1SNuc	AOSNuc	gene=FASN Refseq:XP_007634082	1.36539e+07	1.56037e+07	1.43049e+07	2.07968e+07	2.53109e+07	2.37953e+07	1.70388e+07	1.33405e+07	1.46387e+07	2.32327e+07	2.06368e+07	2.28457e+07
asmbl_66151	3	3	18.5949	0.000264704	1.5882	A1SNuc	AOSNuc	gene=CCDC12 Refseq:XP_007632918	5.13662e+06	5.78563e+06	5.29736e+06	8.41566e+06	8.81465e+06	8.52959e+06	6.41003e+06	4.9465e+06	5.42096e+06	9.40135e+06	7.18685e+06	8.18918e+06
asmbl_60956	2	2	6.38708	0.00109527	1.58704	A1SNuc	AOSNuc	gene=GRB2 Refseq:XP_007615865	544907	509414	559384	914490	779095	867436	679994	435530	572435	1.0216e+06	635220	832818
asmbl_29122	9	9	42.3764	0.0025779	1.58578	A1SNuc	AOSNuc	gene=RPS5 Refseq:XP_007636753	2.72608e+07	3.29105e+07	3.1811e+07	4.53926e+07	5.16901e+07	4.8781e+07	3.40189e+07	2.81373e+07	3.25532e+07	5.07092e+07	4.21445e+07	4.68342e+07
asmbl_10128	3	3	10.7871	0.00559897	1.58497	A1SNuc	AOSNuc	gene=COBLL1 Refseq:XP_016827313	2.52165e+06	2.98629e+06	2.73025e+06	3.78551e+06	4.74985e+06	4.5219e+06	3.14679e+06	2.55317e+06	2.79396e+06	4.22889e+06	3.8727e+06	4.34143e+06
asmbl_63997	8	8	26.6479	0.000222848	1.5817	A1SNuc	AOSNuc	gene=ADNP Refseq:XP_007608633	3.4991e+06	3.23338e+06	3.49333e+06	5.40919e+06	5.1495e+06	5.61542e+06	4.36655e+06	2.76442e+06	3.57484e+06	6.04274e+06	4.19855e+06	5.39131e+06
asmbl_59861	12	12	49.3324	0.000251696	1.5799	A1SNuc	AOSNuc	gene=HSPH1 Refseq:NP_001233649	7.29071e+06	6.86451e+06	7.61687e+06	1.12386e+07	1.11873e+07	1.19719e+07	9.09813e+06	5.8689e+06	7.79459e+06	1.25549e+07	9.12132e+06	1.14941e+07
asmbl_70922	3	3	11.5183	0.000159716	1.57981	A1SNuc	AOSNuc	gene=HTATSF1 Refseq:XP_016825090	2.58426e+06	2.77563e+06	2.5656e+06	4.05625e+06	4.35303e+06	4.11148e+06	3.22492e+06	2.37306e+06	2.62546e+06	4.53134e+06	3.54916e+06	3.94739e+06
asmbl_7080	12	12	44.365	0.000188285	1.57761	A1SNuc	AOSNuc	gene=SUPT16H Refseq:XP_007614077	1.13048e+07	1.15257e+07	1.12707e+07	1.84028e+07	1.6754e+07	1.86415e+07	1.41074e+07	9.85402e+06	1.15337e+07	2.05583e+07	1.36601e+07	1.78975e+07
asmbl_43163	2	2	9.83394	0.00275868	1.57575	A1SNuc	AOSNuc	gene=ZNF148 Refseq:XP_007624369	1.14527e+06	1.24415e+06	1.16285e+06	1.90281e+06	1.6479e+06	2.04678e+06	1.42919e+06	1.0637e+06	1.18998e+06	2.12567e+06	1.34358e+06	1.9651e+06
asmbl_60975	2	2	10.2218	0.0386282	1.57514	A1SNuc	AOSNuc	gene=JPT1 Refseq:XP_007633222	2.42981e+07	1.96265e+07	2.91292e+07	3.79215e+07	3.20504e+07	4.50984e+07	3.03218e+07	1.67799e+07	2.98089e+07	4.2363e+07	2.61317e+07	4.32985e+07
asmbl_13210	3	3	10.4614	0.00042685	1.57353	A1SNuc	AOSNuc	gene=RPS27A Refseq:XP_007636802	2.80395e+06	2.96896e+06	2.6591e+06	4.31987e+06	4.27771e+06	4.67046e+06	3.49908e+06	2.53835e+06	2.72114e+06	4.82584e+06	3.48775e+06	4.48407e+06
asmbl_25788	3	2	8.75438	0.0435682	1.57159	A1SNuc	AOSNuc	gene=EMD Refseq:XP_007626291	1.26361e+06	1.99216e+06	1.59839e+06	2.23755e+06	2.99723e+06	2.39397e+06	1.57687e+06	1.70323e+06	1.63568e+06	2.49962e+06	2.44373e+06	2.29843e+06
asmbl_72196	3	3	9.11252	0.00675591	1.57141	A1SNuc	AOSNuc	gene=LMO7 Refseq:XP_016820028	945401	842237	697655	1.30189e+06	1.27621e+06	1.32731e+06	1.17977e+06	720081	713933	1.45437e+06	1.04053e+06	1.27434e+06
asmbl_43634	6	6	30.6772	0.000285152	1.57105	A1SNuc	AOSNuc	gene=PSMD2 Refseq:XP_007637462	6.05948e+06	6.65101e+06	6.56202e+06	9.71715e+06	1.05611e+07	9.99983e+06	7.56167e+06	5.68636e+06	6.71512e+06	1.08553e+07	8.61076e+06	9.60075e+06
asmbl_9894	2	2	9.86978	0.00932985	1.57025	A1SNuc	AOSNuc	gene=SP3 Refseq:XP_007609930	1.95846e+06	2.41069e+06	1.97639e+06	2.99992e+06	3.76929e+06	3.19486e+06	2.44398e+06	2.06105e+06	2.0225e+06	3.35129e+06	3.07322e+06	3.06736e+06
asmbl_66234	3	3	11.3391	0.0045649	1.56898	A1SNuc	AOSNuc	gene=LRRFIP2 Refseq:XP_016825647	2.50124e+06	3.1154e+06	2.72949e+06	4.14419e+06	4.77706e+06	4.17371e+06	3.12132e+06	2.66355e+06	2.79318e+06	4.62958e+06	3.89488e+06	4.00714e+06
asmbl_50728	3	3	11.9874	0.00290071	1.56855	A1SNuc	AOSNuc	gene=CLTB Refseq:XP_007613631	2.02266e+06	2.48408e+06	2.40422e+06	3.43058e+06	3.78501e+06	3.62463e+06	2.52409e+06	2.1238e+06	2.46032e+06	3.83239e+06	3.08603e+06	3.47997e+06
asmbl_33657	6	6	26.6499	0.00177422	1.56753	A1SNuc	AOSNuc	gene=ZYX Refseq:XP_007625009	8.73584e+06	1.02079e+07	9.85564e+06	1.39445e+07	1.58381e+07	1.53613e+07	1.09015e+07	8.72739e+06	1.00856e+07	1.55778e+07	1.29133e+07	1.47482e+07
asmbl_82674	5	5	15.8395	0.00388118	1.5673	A1SNuc	AOSNuc	gene=MAP2K7 Refseq:XP_016820284	2.96777e+06	2.41017e+06	2.37543e+06	4.22345e+06	3.89328e+06	4.0351e+06	3.7035e+06	2.0606e+06	2.43085e+06	4.71813e+06	3.17431e+06	3.87406e+06
asmbl_25815	4	4	18.6816	0.000702484	1.56429	A1SNuc	AOSNuc	gene=RPL10 Refseq:XP_007626288	1.43138e+07	1.27507e+07	1.46106e+07	2.09724e+07	2.2589e+07	2.16304e+07	1.78622e+07	1.09014e+07	1.49515e+07	2.34288e+07	1.84175e+07	2.07671e+07
asmbl_45314	3	3	14.4373	0.00349057	1.56415	A1SNuc	AOSNuc	gene=CDC26 Refseq:XP_007631820	3.14309e+06	2.71264e+06	3.36112e+06	4.53293e+06	5.13033e+06	4.75323e+06	3.92229e+06	2.3192e+06	3.43954e+06	5.06385e+06	4.18291e+06	4.56353e+06
asmbl_71316	7	7	26.3473	0.0105852	1.56307	A1SNuc	AOSNuc	gene=MCM7 Refseq:XP_007623926	9.66018e+06	1.30409e+07	1.19559e+07	1.64932e+07	1.91116e+07	1.85663e+07	1.2055e+07	1.11494e+07	1.22348e+07	1.84249e+07	1.55823e+07	1.78254e+07
asmbl_73944	3	3	9.19461	0.0254334	1.56139	A1SNuc	AOSNuc	gene=CYB5A Refseq:XP_007612552	3.51391e+06	4.99632e+06	4.2256e+06	5.77057e+06	7.60482e+06	6.51021e+06	4.38503e+06	4.27166e+06	4.32419e+06	6.44646e+06	6.20044e+06	6.25039e+06
asmbl_63856	2	2	6.90826	0.00573739	1.56042	A1SNuc	AOSNuc	gene=KIF2C Refseq:NP_001233671	947103	735938	802558	1.33865e+06	1.19576e+06	1.34417e+06	1.1819e+06	629199	821283	1.49544e+06	974938	1.29053e+06
asmbl_60352	3	3	12.3403	0.00306089	1.55924	A1SNuc	AOSNuc	gene=CSNK1D Refseq:XP_016824926	1.69279e+06	1.81714e+06	1.79216e+06	2.449e+06	3.07066e+06	2.7476e+06	2.11245e+06	1.55358e+06	1.83398e+06	2.73584e+06	2.5036e+06	2.63795e+06
asmbl_6372	5	5	18.2927	0.00575743	1.55652	A1SNuc	AOSNuc	gene=LRPAP1 Refseq:XP_016825166	1.49143e+06	1.11996e+06	1.30183e+06	2.07278e+06	1.99787e+06	2.02035e+06	1.86117e+06	957522	1.3322e+06	2.31556e+06	1.62893e+06	1.93972e+06
asmbl_49751	7	7	23.9248	0.00388716	1.55427	A1SNuc	AOSNuc	gene=ENAH Refseq:XP_016823310	3.01079e+06	3.56475e+06	3.47202e+06	4.74699e+06	5.67465e+06	5.19494e+06	3.75719e+06	3.04773e+06	3.55303e+06	5.30298e+06	4.62672e+06	4.98761e+06
asmbl_74671	5	5	15.297	0.00314801	1.5534	A1SNuc	AOSNuc	gene=BOP1 Refseq:XP_007610771	5.03359e+06	4.92231e+06	5.48804e+06	7.14572e+06	8.04005e+06	8.80488e+06	6.28145e+06	4.20839e+06	5.61608e+06	7.98267e+06	6.55529e+06	8.45349e+06
asmbl_19739	6	6	20.5439	0.000546712	1.54697	A1SNuc	AOSNuc	gene=UHRF1 Refseq:XP_007616125	1.51068e+06	1.33435e+06	1.40649e+06	2.29533e+06	2.11502e+06	2.16664e+06	1.88519e+06	1.14082e+06	1.4393e+06	2.56418e+06	1.72444e+06	2.08017e+06
asmbl_71844	10	10	34.5966	0.000393859	1.54685	A1SNuc	AOSNuc	gene=NUP214 Refseq:XP_007618131	1.42951e+07	1.5027e+07	1.55955e+07	2.17603e+07	2.39322e+07	2.37882e+07	1.78389e+07	1.28475e+07	1.59594e+07	2.4309e+07	1.95126e+07	2.28388e+07
asmbl_28754	2	2	6.33255	0.010607	1.53742	A1SNuc	AOSNuc	gene=ROCK2 Refseq:XP_007607776	1.22818e+06	1.49311e+06	1.39093e+06	1.84828e+06	2.3978e+06	2.07613e+06	1.53266e+06	1.27655e+06	1.42338e+06	2.06476e+06	1.955e+06	1.99328e+06
asmbl_36474	3	3	13.9159	0.00374579	1.53353	A1SNuc	AOSNuc	gene=DPYSL2 Refseq:XP_007607237	2.52582e+06	3.0092e+06	2.84707e+06	3.92178e+06	4.632e+06	4.30044e+06	3.15199e+06	2.57276e+06	2.91349e+06	4.38112e+06	3.77661e+06	4.12881e+06
asmbl_60787	3	3	7.21192	0.0135389	1.53346	A1SNuc	AOSNuc	gene=SRSF2 Refseq:NP_001231002	9.57156e+06	1.19397e+07	1.07171e+07	1.42226e+07	1.86367e+07	1.65615e+07	1.19444e+07	1.0208e+07	1.09672e+07	1.58884e+07	1.5195e+07	1.59006e+07
asmbl_74830	2	2	7.48149	0.000505513	1.52933	A1SNuc	AOSNuc	gene=EIF3D Refseq:XP_007622804	1.85416e+06	2.0359e+06	1.79436e+06	2.85293e+06	2.99656e+06	2.84386e+06	2.31383e+06	1.74062e+06	1.83622e+06	3.18708e+06	2.44318e+06	2.73036e+06
asmbl_9582	2	2	8.53566	0.00367707	1.52698	A1SNuc	AOSNuc	gene=NUP133 Refseq:XP_007611391	1.31087e+06	1.3906e+06	1.32726e+06	2.07898e+06	1.80518e+06	2.26762e+06	1.63585e+06	1.18891e+06	1.35822e+06	2.32248e+06	1.47182e+06	2.17712e+06
asmbl_31992	3	3	8.63227	0.00551775	1.52559	A1SNuc	AOSNuc	gene=CKAP5 Refseq:XP_007610964	1.45614e+06	1.37596e+06	1.46396e+06	1.97732e+06	2.06289e+06	2.51384e+06	1.81713e+06	1.17639e+06	1.49812e+06	2.20891e+06	1.68194e+06	2.41351e+06
asmbl_64727	3	3	11.7235	0.012681	1.52541	A1SNuc	AOSNuc	gene=DDX24 Refseq:XP_007611021	2.79838e+06	3.75754e+06	3.15707e+06	4.58498e+06	5.43156e+06	4.79974e+06	3.49211e+06	3.21255e+06	3.23073e+06	5.122e+06	4.42851e+06	4.60819e+06
asmbl_22997	2	2	15.0277	0.000149226	1.5236	A1SNuc	AOSNuc	gene=CNBP Refseq:XP_007622761	1.77926e+07	1.79108e+07	1.84057e+07	2.59773e+07	2.84494e+07	2.80139e+07	2.22035e+07	1.53131e+07	1.88351e+07	2.90199e+07	2.31957e+07	2.68959e+07
asmbl_59500	8	8	25.8349	0.00179342	1.52321	A1SNuc	AOSNuc	gene=FOXK1 Refseq:XP_007615117	6.03731e+06	6.84398e+06	6.68727e+06	9.12173e+06	1.03881e+07	1.02972e+07	7.534e+06	5.85135e+06	6.8433e+06	1.01901e+07	8.46975e+06	9.88627e+06
asmbl_62507	15	15	54.7041	0.000245545	1.52168	A1SNuc	AOSNuc	gene=RPL7A Refseq:XP_007618690	7.10642e+07	7.90038e+07	7.57602e+07	1.11424e+08	1.15215e+08	1.17e+08	8.86815e+07	6.75453e+07	7.75278e+07	1.24475e+08	9.39384e+07	1.1233e+08
asmbl_84859	21	20	92.4117	0.000613551	1.51986	A1SNuc	AOSNuc	gene=DDX5 Refseq:XP_007628922	1.12485e+08	1.2768e+08	1.23306e+08	1.77541e+08	1.905e+08	1.84382e+08	1.40371e+08	1.09162e+08	1.26183e+08	1.98336e+08	1.55321e+08	1.77024e+08
asmbl_57132	2	2	8.68062	0.00472193	1.51776	A1SNuc	AOSNuc	gene=ACAT2 Refseq:XP_007635003	953646	1.09654e+06	1.02682e+06	1.37906e+06	1.60035e+06	1.69075e+06	1.19006e+06	937499	1.05078e+06	1.54059e+06	1.30482e+06	1.62328e+06
asmbl_44121	6	6	27.0311	0.00027913	1.51417	A1SNuc	AOSNuc	gene=RPL17 Refseq:XP_007612986	1.29769e+07	1.28208e+07	1.35292e+07	1.99914e+07	1.87424e+07	2.08139e+07	1.6194e+07	1.09613e+07	1.38449e+07	2.23329e+07	1.52813e+07	1.99832e+07
asmbl_7888	2	2	6.33142	0.00377614	1.51124	A1SNuc	AOSNuc	gene=RNF40 Refseq:XP_007609431	1.80387e+06	2.11455e+06	2.13736e+06	2.81589e+06	3.10064e+06	3.23519e+06	2.25106e+06	1.80786e+06	2.18723e+06	3.1457e+06	2.52805e+06	3.10607e+06
asmbl_81101	7	7	27.9019	0.0100203	1.50992	A1SNuc	AOSNuc	gene=GATAD2A Refseq:XP_016823189	9.60599e+06	1.1569e+07	1.07253e+07	1.40735e+07	1.79821e+07	1.61114e+07	1.19874e+07	9.89105e+06	1.09756e+07	1.57218e+07	1.46614e+07	1.54684e+07
asmbl_84316	2	2	6.93151	0.0031306	1.5067	A1SNuc	AOSNuc	gene=ELF2 Refseq:XP_016826092	1.45544e+06	1.45595e+06	1.56109e+06	2.08747e+06	2.51974e+06	2.13146e+06	1.81626e+06	1.24478e+06	1.59751e+06	2.33197e+06	2.05442e+06	2.04639e+06
asmbl_52706	18	18	68.707	0.00176812	1.50635	A1SNuc	AOSNuc	gene=TMPO Refseq:XP_007616290	8.06148e+07	9.47684e+07	8.85091e+07	1.25172e+08	1.38428e+08	1.33913e+08	1.006e+08	8.10235e+07	9.05741e+07	1.39833e+08	1.12864e+08	1.28569e+08
asmbl_38146	5	5	17.5303	0.00150289	1.50442	A1SNuc	AOSNuc	gene=PGAM1 Refseq:XP_007637667	1.50223e+07	1.54021e+07	1.61106e+07	2.11742e+07	2.48177e+07	2.40164e+07	1.87465e+07	1.31682e+07	1.64865e+07	2.36542e+07	2.02346e+07	2.30579e+07
asmbl_65041	3	3	13.0582	0.00102456	1.50297	A1SNuc	AOSNuc	gene=RPS15 Refseq:XP_007614943	3.94524e+06	3.67124e+06	4.27562e+06	6.08241e+06	5.7382e+06	6.05281e+06	4.9233e+06	3.13878e+06	4.37537e+06	6.79482e+06	4.67853e+06	5.81125e+06
asmbl_16334	3	3	7.48507	0.00197716	1.50278	A1SNuc	AOSNuc	gene=RSL24D1 Refseq:XP_007619421	3.10393e+06	3.20935e+06	2.67879e+06	4.47207e+06	4.61828e+06	4.42274e+06	3.87342e+06	2.74388e+06	2.74129e+06	4.99587e+06	3.76543e+06	4.24623e+06
asmbl_19764	8	8	27.7616	0.0123497	1.50067	A1SNuc	AOSNuc	gene=HDGFL2 Refseq:XP_007616137	1.09737e+07	1.36306e+07	1.2661e+07	1.66378e+07	2.10586e+07	1.82266e+07	1.36942e+07	1.16537e+07	1.29565e+07	1.85865e+07	1.71697e+07	1.74992e+07
asmbl_18283	2	2	8.54453	0.000537611	1.49928	A1SNuc	AOSNuc	gene=KRI1 Refseq:XP_016825258	548046	488697	485134	756104	753682	771936	683911	417818	496453	844663	614500	741128
asmbl_31718	3	3	11.6267	0.000279354	1.49725	A1SNuc	AOSNuc	gene=CAT Refseq:XP_007617718	1.68488e+06	1.87524e+06	1.83947e+06	2.66134e+06	2.69104e+06	2.73216e+06	2.10257e+06	1.60326e+06	1.88238e+06	2.97305e+06	2.19408e+06	2.62313e+06
asmbl_42857	3	3	8.9619	0.000325768	1.48733	A1SNuc	AOSNuc	gene=NAA50 Refseq:XP_007635447	908613	859182	891471	1.34568e+06	1.24079e+06	1.36874e+06	1.13386e+06	734568	912271	1.50329e+06	1.01166e+06	1.31412e+06
asmbl_73325	2	2	7.25911	0.00644306	1.48635	AOSNuc	A1SNuc	gene=ACAA1B Refseq:XP_007615644	3.78558e+06	4.20142e+06	3.89224e+06	2.31255e+06	2.91649e+06	2.76317e+06	4.72406e+06	3.59206e+06	3.98305e+06	2.58341e+06	2.3779e+06	2.6529e+06
asmbl_48248	3	3	11.3388	0.00424216	1.4841	AOSNuc	A1SNuc	gene=ECI2 Refseq:XP_007637116	849933	716429	706120	531300	519677	480239	1.06064e+06	612520	722595	593529	423708	461073
asmbl_6868	5	5	21.4868	0.02977	1.48309	AOSNuc	A1SNuc	gene=LGALS3 Refseq:XP_007622246	1.37922e+07	1.81507e+07	1.67229e+07	9.19658e+06	1.23806e+07	1.12367e+07	1.72114e+07	1.55182e+07	1.71131e+07	1.02737e+07	1.00943e+07	1.07883e+07
asmbl_74983	30	29	121.793	0.00108729	1.48304	AOSNuc	A1SNuc	gene=DDX17 Refseq:XP_007622846	2.11026e+08	2.41638e+08	2.30703e+08	1.4724e+08	1.53299e+08	1.60248e+08	2.6334e+08	2.06592e+08	2.36085e+08	1.64486e+08	1.2499e+08	1.53853e+08
asmbl_72375	2	2	4.9911	0.0337977	1.48302	AOSNuc	A1SNuc	gene=SUGT1 Refseq:XP_007607708	591490	782679	607191	426193	520731	389110	738124	669161	621358	476111	424568	373581
asmbl_11744	4	4	17.666	0.00485628	1.48282	AOSNuc	A1SNuc	gene=TPI1 Refseq:XP_007633208	9.8783e+06	1.16941e+07	1.08119e+07	6.69628e+06	7.95558e+06	7.18779e+06	1.23272e+07	9.99805e+06	1.10642e+07	7.48058e+06	6.48642e+06	6.90093e+06
asmbl_32622	2	2	7.55574	0.0135422	1.48274	A1SNuc	AOSNuc	gene=ATAD1 Refseq:XP_016827724	933727	962276	1.05231e+06	1.2263e+06	1.52178e+06	1.62351e+06	1.1652e+06	822710	1.07686e+06	1.36993e+06	1.24075e+06	1.55872e+06
asmbl_61014	3	3	10.0473	0.0275343	1.48253	A1SNuc	AOSNuc	gene=ATP5H Refseq:XP_007633219	1.82967e+06	2.3432e+06	2.04663e+06	2.62924e+06	3.59131e+06	3.00004e+06	2.28325e+06	2.00335e+06	2.09438e+06	2.93719e+06	2.9281e+06	2.88031e+06
asmbl_24205	2	2	7.93279	0.00389858	1.48197	AOSNuc	A1SNuc	gene=NFRKB Refseq:XP_007630874	453672	449194	540075	333372	332216	308075	566141	384044	552676	372419	270866	295780
asmbl_1329	2	2	6.54133	0.0019097	1.48048	AOSNuc	A1SNuc	gene=GULP1 Refseq:XP_016828702	1.60856e+06	1.40931e+06	1.48344e+06	1.09171e+06	975216	973503	2.00733e+06	1.20491e+06	1.51805e+06	1.21958e+06	795123	934651
asmbl_81870	9	8	29.5374	0.000948948	1.47938	AOSNuc	A1SNuc	gene=SON Refseq:XP_007619307	8.54992e+06	9.85044e+06	8.85954e+06	6.2313e+06	5.97529e+06	6.22001e+06	1.06695e+07	8.42176e+06	9.06625e+06	6.96114e+06	4.87184e+06	5.97177e+06
asmbl_34986	4	4	18.5703	0.015887	1.47919	A1SNuc	AOSNuc	gene=RBBP4 Refseq:XP_007637098	7.24145e+06	8.12773e+06	7.66881e+06	9.53143e+06	1.29576e+07	1.15884e+07	9.03665e+06	6.9489e+06	7.84773e+06	1.06478e+07	1.05647e+07	1.11259e+07
asmbl_60605	3	3	12.7501	0.00561533	1.47819	A1SNuc	AOSNuc	gene=CBX8 Refseq:XP_007608439	1.59257e+06	1.83525e+06	1.82499e+06	2.37875e+06	2.8653e+06	2.5206e+06	1.98737e+06	1.56907e+06	1.86757e+06	2.65736e+06	2.33617e+06	2.42e+06
asmbl_39002	2	2	7.26275	0.00253905	1.47797	A1SNuc	AOSNuc	gene=RLIM Refseq:XP_007631007	344225	379604	356514	482824	572742	541150	429561	324547	364832	539375	466974	519553
asmbl_61366	7	7	23.0521	0.00185473	1.47745	AOSNuc	A1SNuc	gene=RAN Refseq:XP_007617571	4.2278e+07	4.56226e+07	4.31366e+07	2.67912e+07	3.06119e+07	3.12886e+07	5.2759e+07	3.90056e+07	4.41431e+07	2.99291e+07	2.49588e+07	3.00399e+07
asmbl_16487	4	4	11.0807	0.00139125	1.47708	A1SNuc	AOSNuc	gene=TLN2 Refseq:XP_007608152	424401	382912	420010	597599	569100	646148	529613	327375	429809	667593	464005	620361
asmbl_46880	5	5	18.3814	0.00657303	1.47502	AOSNuc	A1SNuc	gene=FKBP2 Refseq:XP_007608801	1.22457e+07	1.44893e+07	1.47599e+07	8.62761e+06	1.00866e+07	9.41751e+06	1.52815e+07	1.23878e+07	1.51043e+07	9.63812e+06	8.22395e+06	9.04167e+06
asmbl_44013	2	2	7.30421	0.00244909	1.47281	AOSNuc	A1SNuc	gene=SDF2L1 Refseq:XP_007623033	3.29142e+06	3.41681e+06	3.6319e+06	2.31387e+06	2.5539e+06	2.15293e+06	4.10739e+06	2.92124e+06	3.71664e+06	2.58488e+06	2.08227e+06	2.06701e+06
asmbl_22168	2	2	6.37855	0.00693847	1.4716	AOSNuc	A1SNuc	gene=CBFB Refseq:XP_007610000	1.99746e+06	2.41456e+06	2.26294e+06	1.56e+06	1.36407e+06	1.61178e+06	2.49265e+06	2.06436e+06	2.31574e+06	1.74272e+06	1.11216e+06	1.54746e+06
asmbl_12551	7	7	28.3508	0.00110492	1.47109	AOSNuc	A1SNuc	gene=SUPT5H Refseq:XP_007618268	8.03125e+06	8.64743e+06	8.13198e+06	5.21543e+06	5.98735e+06	5.6627e+06	1.00223e+07	7.39323e+06	8.32172e+06	5.82629e+06	4.88167e+06	5.43671e+06
asmbl_28468	2	2	6.8575	0.021611	1.46991	A1SNuc	AOSNuc	gene=DNMT3A Refseq:XP_016823342	488891	615942	609698	764360	966682	789165	610090	526607	623923	853885	788165	757670
asmbl_80580	4	4	14.8288	0.000858165	1.46879	A1SNuc	AOSNuc	gene=NDUFV3 Refseq:XP_007628412	5.2344e+06	6.03874e+06	5.50014e+06	8.08232e+06	8.18899e+06	8.36512e+06	6.53204e+06	5.16289e+06	5.62847e+06	9.02897e+06	6.67673e+06	8.03128e+06
asmbl_60465	2	2	8.68409	0.00356888	1.46845	A1SNuc	AOSNuc	gene=MRPL12 Refseq:XP_007634136	1.6433e+06	1.90755e+06	1.82307e+06	2.42112e+06	2.82103e+06	2.6492e+06	2.05069e+06	1.63088e+06	1.86561e+06	2.70469e+06	2.30007e+06	2.54347e+06
asmbl_500	2	2	6.31918	0.017556	1.46779	AOSNuc	A1SNuc	gene=SCAF11 Refseq:XP_016822512	1.01001e+06	1.06534e+06	954835	672263	809783	582406	1.2604e+06	910823	977113	751003	660241	559163
asmbl_19933	3	3	10.5519	0.0088709	1.46716	A1SNuc	AOSNuc	gene=GTPBP4 Refseq:XP_007636243	3.16086e+06	3.00656e+06	3.61012e+06	4.32161e+06	5.298e+06	4.72556e+06	3.94446e+06	2.57049e+06	3.69435e+06	4.82778e+06	4.31962e+06	4.53696e+06
asmbl_42532	3	3	10.6722	0.00514835	1.46531	A1SNuc	AOSNuc	gene=TOMM70 Refseq:XP_007629613	1.53523e+06	1.72667e+06	1.41559e+06	2.11542e+06	2.3465e+06	2.39206e+06	1.91583e+06	1.47624e+06	1.44862e+06	2.36319e+06	1.91317e+06	2.2966e+06
asmbl_44930	4	4	17.3222	0.000859438	1.4642	A1SNuc	AOSNuc	gene=PPP2CB Refseq:XP_016821295	4.66352e+06	5.16209e+06	5.1543e+06	7.03722e+06	7.68426e+06	7.21206e+06	5.81964e+06	4.41339e+06	5.27456e+06	7.86146e+06	6.26521e+06	6.92423e+06
asmbl_6709	25	25	110.782	0.00046393	1.46377	AOSNuc	A1SNuc	gene=SF3A1 Refseq:XP_007620363	9.22678e+07	9.0139e+07	9.31072e+07	6.02937e+07	6.72075e+07	6.07208e+07	1.15142e+08	7.70654e+07	9.52796e+07	6.73556e+07	5.47963e+07	5.82975e+07
asmbl_60469	5	4	21.3327	0.0105884	1.46337	AOSNuc	A1SNuc	gene=ARHGDIA Refseq:XP_016828276	1.49744e+07	1.84415e+07	1.60046e+07	1.02061e+07	1.24383e+07	1.11275e+07	1.86867e+07	1.57668e+07	1.6378e+07	1.14015e+07	1.01413e+07	1.06834e+07
asmbl_40105	11	11	59.1719	0.00384953	1.46277	A1SNuc	AOSNuc	gene=RBM25 Refseq:XP_016826138	2.19436e+07	2.53133e+07	2.39284e+07	3.17302e+07	3.73689e+07	3.50287e+07	2.73836e+07	2.16419e+07	2.44867e+07	3.54466e+07	3.0468e+07	3.36308e+07
asmbl_3048	28	28	147.55	0.0030188	1.46178	AOSNuc	A1SNuc	gene=SEPT2 Refseq:XP_007619822	2.63817e+08	2.90374e+08	3.01751e+08	1.7967e+08	1.97215e+08	2.08663e+08	3.29219e+08	2.48259e+08	3.08791e+08	2.00714e+08	1.60795e+08	2.00335e+08
asmbl_59744	6	5	19.6971	0.000691392	1.46172	A1SNuc	AOSNuc	gene=RPL21 Refseq:XP_007635418	5.74155e+06	6.17726e+06	6.11221e+06	9.12376e+06	8.22135e+06	9.01116e+06	7.16492e+06	5.28132e+06	6.25482e+06	1.01924e+07	6.70311e+06	8.65154e+06
asmbl_10345	13	13	57.2484	0.000159893	1.45902	A1SNuc	AOSNuc	gene=PRPF40A Refseq:XP_007629195	1.87873e+07	1.91738e+07	1.8084e+07	2.69335e+07	2.83937e+07	2.64437e+07	2.34448e+07	1.63928e+07	1.8506e+07	3.00881e+07	2.31503e+07	2.53884e+07
asmbl_47722	5	5	14.0167	0.00148704	1.45799	AOSNuc	A1SNuc	gene=TALDO1 Refseq:NP_001233704	8.76035e+06	1.02898e+07	9.33564e+06	6.35665e+06	6.48385e+06	6.62868e+06	1.09321e+07	8.79741e+06	9.55346e+06	7.10118e+06	5.28648e+06	6.36414e+06
asmbl_31831	9	9	44.3457	0.0108751	1.45733	AOSNuc	A1SNuc	gene=API5 Refseq:XP_007636576	4.75147e+07	6.07585e+07	5.52909e+07	3.43518e+07	3.92797e+07	3.86037e+07	5.9294e+07	5.19462e+07	5.6581e+07	3.83752e+07	3.20259e+07	3.70631e+07
asmbl_46667	3	3	14.804	9.94665e-06	1.45386	AOSNuc	A1SNuc	gene=GANAB Refseq:XP_007608219	5.32443e+06	5.32511e+06	5.40097e+06	3.61632e+06	3.77074e+06	3.65289e+06	6.64439e+06	4.55277e+06	5.52699e+06	4.03988e+06	3.0744e+06	3.5071e+06
asmbl_45600	2	2	5.09859	0.00595033	1.45377	A1SNuc	AOSNuc	gene=AKR1B8 Refseq:NP_001233680	2.11693e+06	1.95583e+06	2.09418e+06	3.02533e+06	2.64012e+06	3.29984e+06	2.64174e+06	1.67216e+06	2.14304e+06	3.37968e+06	2.15257e+06	3.16815e+06
asmbl_18222	9	9	41.7239	0.00899576	1.45212	AOSNuc	A1SNuc	gene=ICAM1 Refseq:NP_001233619	2.25729e+07	2.76937e+07	2.56172e+07	1.58762e+07	1.89391e+07	1.74421e+07	2.81689e+07	2.3677e+07	2.62149e+07	1.77357e+07	1.54416e+07	1.6746e+07
asmbl_20759	4	4	12.1339	0.000369508	1.45011	AOSNuc	A1SNuc	gene=DLD Refseq:NP_001233626	1.57742e+06	1.50332e+06	1.48239e+06	1.05317e+06	1.09658e+06	996987	1.96848e+06	1.28529e+06	1.51697e+06	1.17652e+06	894079	957199
asmbl_70456	8	8	39.1933	0.00108296	1.44986	AOSNuc	A1SNuc	gene=HDAC6 Refseq:XP_007636622	1.10878e+07	1.27751e+07	1.20913e+07	8.02868e+06	8.4434e+06	8.32629e+06	1.38366e+07	1.09222e+07	1.23734e+07	8.96904e+06	6.88416e+06	7.99399e+06
asmbl_27369	11	11	42.0866	0.00266075	1.44925	AOSNuc	A1SNuc	gene=WAPL Refseq:XP_016822066	9.85254e+06	1.11093e+07	1.02907e+07	6.74174e+06	7.80242e+06	7.02056e+06	1.22951e+07	9.49807e+06	1.05308e+07	7.53137e+06	6.36155e+06	6.74038e+06
asmbl_15351	2	2	12.2134	0.000666372	1.44852	AOSNuc	A1SNuc	gene=GNB1 Refseq:NP_001233630	3.82762e+06	4.19867e+06	4.17899e+06	2.67383e+06	2.88086e+06	2.87132e+06	4.77651e+06	3.5897e+06	4.2765e+06	2.98701e+06	2.34885e+06	2.75672e+06
asmbl_63417	2	2	11.0025	0.0153698	1.44791	A1SNuc	AOSNuc	gene=NDC1 Refseq:XP_007629736	1.87795e+06	1.80195e+06	1.75423e+06	2.23831e+06	3.02769e+06	2.60213e+06	2.34351e+06	1.5406e+06	1.79516e+06	2.50047e+06	2.46857e+06	2.49828e+06
asmbl_72607	6	6	28.9751	0.00741789	1.44789	AOSNuc	A1SNuc	gene=RPRD2 Refseq:XP_007624085	4.38282e+06	4.4224e+06	4.36388e+06	2.62966e+06	3.40277e+06	3.06293e+06	5.46935e+06	3.78098e+06	4.4657e+06	2.93766e+06	2.77438e+06	2.94069e+06
asmbl_19709	28	28	145.507	0.00151891	1.44628	AOSNuc	A1SNuc	gene=SAFB Refseq:XP_016822807	1.96151e+08	2.23247e+08	2.06904e+08	1.37178e+08	1.51934e+08	1.43931e+08	2.44778e+08	1.90868e+08	2.11731e+08	1.53245e+08	1.23876e+08	1.38187e+08
asmbl_63094	3	3	10.6777	0.012277	1.44614	AOSNuc	A1SNuc	gene=CDC40 Refseq:XP_007624618	3.6015e+06	4.35133e+06	4.06699e+06	2.42845e+06	3.00188e+06	2.88134e+06	4.49434e+06	3.72023e+06	4.16188e+06	2.71288e+06	2.44753e+06	2.76635e+06
asmbl_66081	43	43	221.04	0.00351809	1.44527	A1SNuc	AOSNuc	gene=MAP4 Refseq:XP_007632937	2.39239e+08	2.76505e+08	2.59545e+08	3.42546e+08	3.91991e+08	3.85968e+08	2.98548e+08	2.36401e+08	2.65601e+08	3.82667e+08	3.19602e+08	3.70564e+08
asmbl_6974	2	2	8.70082	0.000440598	1.44387	AOSNuc	A1SNuc	gene=APEX1 Refseq:NP_001231340	6.04037e+06	6.35991e+06	5.74325e+06	4.10255e+06	4.3392e+06	4.12417e+06	7.53783e+06	5.43748e+06	5.87725e+06	4.58307e+06	3.53788e+06	3.95957e+06
asmbl_74703	2	2	6.38426	0.0232653	1.44194	AOSNuc	A1SNuc	gene=CPSF1 Refseq:XP_016821133	1.91348e+06	2.51058e+06	2.31131e+06	1.43755e+06	1.75482e+06	1.47867e+06	2.38785e+06	2.14646e+06	2.36523e+06	1.60593e+06	1.43076e+06	1.41966e+06
asmbl_46659	5	5	20.6527	0.00173134	1.44165	AOSNuc	A1SNuc	gene=ASRGL1 Refseq:XP_007608207	4.8591e+06	5.23067e+06	4.95971e+06	3.23607e+06	3.76628e+06	3.4367e+06	6.06371e+06	4.47203e+06	5.07543e+06	3.61509e+06	3.07076e+06	3.29955e+06
asmbl_70535	2	2	5.44217	0.0153611	1.44083	A1SNuc	AOSNuc	gene=GPKOW Refseq:XP_007628667	373725	352371	310597	434579	504727	554392	466374	301264	317844	485479	411519	532266
asmbl_19645	2	2	7.94678	0.000131979	1.4381	AOSNuc	A1SNuc	gene=CLPP Refseq:XP_007627379	633697	644727	644514	459405	453290	424439	790795	551217	659552	513213	369581	407500
asmbl_47704	13	13	91.876	0.00120745	1.43739	A1SNuc	AOSNuc	gene=RPLP2 Refseq:XP_007609778	2.33298e+08	2.57078e+08	2.53305e+08	3.39941e+08	3.50156e+08	3.78866e+08	2.91134e+08	2.19792e+08	2.59215e+08	3.79756e+08	2.85493e+08	3.63745e+08
asmbl_32990	3	3	14.4679	0.00573518	1.43246	A1SNuc	AOSNuc	gene=OSTF1 Refseq:XP_007620421	4.68176e+06	5.71719e+06	4.89503e+06	6.88365e+06	7.48587e+06	7.53856e+06	5.8424e+06	4.88798e+06	5.00924e+06	7.6899e+06	6.10346e+06	7.2377e+06
asmbl_28656	19	19	74.4535	0.000461675	1.43239	AOSNuc	A1SNuc	gene=DDX1 Refseq:XP_007619849	2.99835e+07	3.10908e+07	3.19258e+07	2.19874e+07	2.04388e+07	2.25005e+07	3.74166e+07	2.65815e+07	3.26706e+07	2.45627e+07	1.66643e+07	2.16025e+07
asmbl_61860	4	4	18.6764	0.0116132	1.43126	AOSNuc	A1SNuc	gene=ERP29 Refseq:XP_007632529	8.16911e+06	1.05521e+07	9.54207e+06	6.2058e+06	6.86311e+06	6.67818e+06	1.01943e+07	9.02163e+06	9.76471e+06	6.93265e+06	5.5957e+06	6.41166e+06
asmbl_81502	5	5	21.0314	0.00369168	1.42969	AOSNuc	A1SNuc	gene=EPS15L1 Refseq:XP_007627287	4.3842e+06	5.32311e+06	4.90471e+06	3.41349e+06	3.3136e+06	3.49329e+06	5.47107e+06	4.55106e+06	5.01914e+06	3.81329e+06	2.70168e+06	3.35388e+06
asmbl_34456	8	8	26.0615	0.0124745	1.42782	A1SNuc	AOSNuc	gene=EBNA1BP2 Refseq:XP_007617357	9.41075e+06	1.18599e+07	1.08371e+07	1.38567e+07	1.62344e+07	1.57528e+07	1.17437e+07	1.01398e+07	1.109e+07	1.54797e+07	1.32364e+07	1.51242e+07
asmbl_69015	9	8	39.7288	0.0156163	1.427	AOSNuc	A1SNuc	gene=SIN3A Refseq:XP_016821903	1.62629e+07	1.86626e+07	1.74445e+07	1.14684e+07	1.42339e+07	1.0997e+07	2.02946e+07	1.59558e+07	1.78515e+07	1.28116e+07	1.16053e+07	1.05581e+07
asmbl_54859	3	3	13.0889	0.0410643	1.42613	AOSNuc	A1SNuc	gene=UBFD1 Refseq:XP_007615839	2.79189e+06	2.23821e+06	2.53957e+06	2.00587e+06	1.42971e+06	1.87226e+06	3.48402e+06	1.91358e+06	2.59882e+06	2.24081e+06	1.16569e+06	1.79754e+06
asmbl_85903	2	2	5.28817	0.00155934	1.42531	A1SNuc	AOSNuc	gene=ZRANB2 Refseq:XP_016824152	743814	658952	678861	988386	940348	1.03823e+06	928211	563379	694700	1.10415e+06	766694	996795
asmbl_20880	4	4	11.9608	0.0398281	1.42515	A1SNuc	AOSNuc	gene=MORF4L2 Refseq:XP_016821095	1.37619e+06	1.754e+06	1.58487e+06	1.89732e+06	2.61906e+06	2.20328e+06	1.71736e+06	1.49961e+06	1.62185e+06	2.11955e+06	2.1354e+06	2.11535e+06
asmbl_77195	3	3	12.657	0.0176292	1.42496	A1SNuc	AOSNuc	gene=ZNF830	3.10984e+06	2.98997e+06	3.17794e+06	3.70169e+06	4.54801e+06	4.97075e+06	3.88079e+06	2.55632e+06	3.25209e+06	4.13526e+06	3.70813e+06	4.77238e+06
asmbl_9339	2	2	6.60562	0.0161308	1.42194	AOSNuc	A1SNuc	gene=TPD52L2 Refseq:XP_007608730	702840	889390	793107	499445	583254	594828	877080	760395	811612	557943	475545	571089
asmbl_18348	16	16	61.65	0.00523402	1.42138	AOSNuc	A1SNuc	gene=SMARCA4 Refseq:XP_007629776	3.29794e+07	3.8514e+07	3.62022e+07	2.33375e+07	2.72623e+07	2.51687e+07	4.11552e+07	3.2928e+07	3.70469e+07	2.60709e+07	2.22278e+07	2.41643e+07
asmbl_8620	15	15	64.375	0.00198424	1.42057	AOSNuc	A1SNuc	gene=TARDBP Refseq:XP_007621792	8.33551e+07	7.46874e+07	8.22942e+07	5.27637e+07	5.92913e+07	5.71281e+07	1.04019e+08	6.38549e+07	8.42143e+07	5.89436e+07	4.8342e+07	5.48481e+07
asmbl_6239	12	12	48.4746	0.00231659	1.41912	AOSNuc	A1SNuc	gene=LYAR Refseq:XP_007624167	1.79552e+07	2.1122e+07	1.90874e+07	1.34653e+07	1.33818e+07	1.41393e+07	2.24064e+07	1.80586e+07	1.95328e+07	1.50424e+07	1.09106e+07	1.3575e+07
asmbl_76186	3	3	8.53705	0.00372527	1.41848	A1SNuc	AOSNuc	gene=RPS27 Refseq:XP_016828001	8.0006e+06	7.7277e+06	7.37471e+06	1.14452e+07	9.81557e+06	1.15104e+07	9.98401e+06	6.6069e+06	7.54677e+06	1.27857e+07	8.00293e+06	1.1051e+07
asmbl_80714	6	6	18.3795	0.00523369	1.41656	A1SNuc	AOSNuc	gene=SRSF3 Refseq:XP_007616821	7.90084e+07	7.21448e+07	8.8179e+07	1.07645e+08	1.13796e+08	1.17588e+08	9.85951e+07	6.16811e+07	9.02364e+07	1.20253e+08	9.27812e+07	1.12895e+08
asmbl_31096	20	19	82.7099	0.00324401	1.41485	AOSNuc	A1SNuc	gene=TP53BP1 Refseq:XP_007621684	3.63772e+07	4.18641e+07	3.83388e+07	2.54954e+07	2.86196e+07	2.82824e+07	4.53953e+07	3.57922e+07	3.92333e+07	2.84816e+07	2.33344e+07	2.71537e+07
asmbl_19319	3	3	9.22905	0.00243907	1.41146	A1SNuc	AOSNuc	gene=EIF5 Refseq:XP_007620693	3.16268e+06	2.94569e+06	2.91012e+06	3.92942e+06	4.56527e+06	4.23453e+06	3.94673e+06	2.51845e+06	2.97802e+06	4.38965e+06	3.7222e+06	4.06553e+06
asmbl_29519	2	2	5.33174	0.00607153	1.40887	AOSNuc	A1SNuc	gene=RPRD1B Refseq:XP_007627696	1.5662e+06	1.78988e+06	1.52426e+06	1.24643e+06	1.08411e+06	1.13346e+06	1.95447e+06	1.53028e+06	1.55982e+06	1.39242e+06	883909	1.08823e+06
asmbl_3525	6	6	22.5678	0.00250235	1.40874	AOSNuc	A1SNuc	gene=MYL12B Refseq:XP_007631570	2.09673e+07	2.29361e+07	2.10251e+07	1.41432e+07	1.62115e+07	1.57353e+07	2.61652e+07	1.96095e+07	2.15157e+07	1.57997e+07	1.32177e+07	1.51073e+07
asmbl_85106	2	2	8.03858	0.0192784	1.40841	A1SNuc	AOSNuc	gene=UBTF Refseq:NP_001230942	3.57072e+06	4.24543e+06	4.02966e+06	4.7771e+06	6.01095e+06	5.89571e+06	4.45593e+06	3.62968e+06	4.12368e+06	5.33662e+06	4.90091e+06	5.66042e+06
asmbl_68764	25	25	128.162	0.000314537	1.40655	AOSNuc	A1SNuc	gene=PKM Refseq:XP_016821873	1.61854e+08	1.74781e+08	1.74178e+08	1.19286e+08	1.19099e+08	1.24783e+08	2.01979e+08	1.49431e+08	1.78242e+08	1.33257e+08	9.71053e+07	1.19803e+08
asmbl_44072	3	3	9.9209	0.000923981	1.40596	A1SNuc	AOSNuc	gene=BASP1	3.6453e+07	3.93393e+07	4.13886e+07	5.36174e+07	5.52634e+07	5.58708e+07	4.549e+07	3.36336e+07	4.23543e+07	5.98974e+07	4.50579e+07	5.36411e+07
asmbl_45624	18	18	76.7899	0.00174801	1.40585	A1SNuc	AOSNuc	gene=CALD1 Refseq:XP_007616248	4.67807e+07	5.11233e+07	4.98647e+07	6.44519e+07	7.31846e+07	7.01045e+07	5.8378e+07	4.37085e+07	5.10281e+07	7.20009e+07	5.96696e+07	6.73067e+07
asmbl_14275	2	2	14.4141	0.0370528	1.40329	A1SNuc	AOSNuc	gene=LAS1L Refseq:XP_007621748	6.53568e+06	8.35339e+06	7.726e+06	9.14238e+06	1.21553e+07	1.04377e+07	8.15592e+06	7.14183e+06	7.90626e+06	1.02132e+07	9.91061e+06	1.00211e+07
asmbl_75129	6	6	19.2451	0.0215409	1.40184	AOSNuc	A1SNuc	gene=ACO2 Refseq:XP_007618661	3.7115e+06	4.66307e+06	4.44799e+06	2.74437e+06	3.37913e+06	3.02345e+06	4.63161e+06	3.98675e+06	4.55177e+06	3.0658e+06	2.7551e+06	2.90279e+06
asmbl_81473	4	4	15.4501	0.0184181	1.40124	AOSNuc	A1SNuc	gene=CHERP Refseq:XP_007627303	8.63847e+06	8.13889e+06	1.00282e+07	6.32947e+06	5.71519e+06	7.08523e+06	1.078e+07	6.95845e+06	1.02622e+07	7.07082e+06	4.65977e+06	6.80247e+06
asmbl_74794	5	5	27.3523	0.00598307	1.39941	AOSNuc	A1SNuc	gene=RBFOX2 Refseq:XP_007610702	1.56738e+07	1.81052e+07	1.5744e+07	1.19012e+07	1.09066e+07	1.25807e+07	1.95594e+07	1.54793e+07	1.61113e+07	1.32951e+07	8.89245e+06	1.20786e+07
asmbl_42567	4	4	13.7912	6.73043e-05	1.39483	AOSNuc	A1SNuc	gene=PCNP Refseq:XP_016826914	4.08354e+06	4.11032e+06	4.33624e+06	2.97652e+06	3.01326e+06	2.99346e+06	5.09587e+06	3.51417e+06	4.43741e+06	3.32515e+06	2.4568e+06	2.874e+06
asmbl_12242	3	3	8.74601	0.0113553	1.39455	A1SNuc	AOSNuc	gene=PAFAH1B3 Refseq:XP_007614872	1.35942e+06	1.52395e+06	1.43319e+06	1.91111e+06	2.27625e+06	1.83227e+06	1.69642e+06	1.30292e+06	1.46663e+06	2.13495e+06	1.8559e+06	1.75914e+06
asmbl_12431	6	6	21.4042	0.00621495	1.39405	AOSNuc	A1SNuc	gene=SNRPA Refseq:XP_007608005	3.76218e+07	3.8052e+07	3.65316e+07	2.36382e+07	2.90213e+07	2.78292e+07	4.69485e+07	3.25331e+07	3.73839e+07	2.64069e+07	2.36619e+07	2.67186e+07
asmbl_82620	2	2	8.15762	0.00307501	1.39303	A1SNuc	AOSNuc	gene=XAB2 Refseq:XP_007633490	1.11419e+06	1.20089e+06	1.03696e+06	1.4701e+06	1.5695e+06	1.62988e+06	1.39041e+06	1.02672e+06	1.06115e+06	1.64229e+06	1.27966e+06	1.56483e+06
asmbl_75036	13	13	51.1136	0.0299354	1.3923	A1SNuc	AOSNuc	gene=RPL3 Refseq:XP_007625761	3.69312e+07	4.89284e+07	4.32569e+07	5.40298e+07	6.65027e+07	5.92359e+07	4.60867e+07	4.18319e+07	4.42662e+07	6.0358e+07	5.42217e+07	5.68719e+07
asmbl_23266	2	2	12.5624	0.0376706	1.3916	A1SNuc	AOSNuc	gene=RPL10A Refseq:XP_007610813	3.51954e+07	4.54518e+07	4.02239e+07	4.85844e+07	6.37631e+07	5.58567e+07	4.39206e+07	3.88596e+07	4.11624e+07	5.42748e+07	5.1988e+07	5.36275e+07
asmbl_21733	2	2	8.60071	0.00346379	1.39132	AOSNuc	A1SNuc	gene=BRD7 Refseq:XP_007628229	1.18633e+06	1.03967e+06	1.08985e+06	737094	824832	821307	1.48043e+06	888882	1.11527e+06	823426	672510	788530
asmbl_55321	2	2	5.81232	0.0140509	1.39103	AOSNuc	A1SNuc	gene=KDM3B Refseq:XP_007634294	392872	435130	407775	267358	340991	280044	490268	372020	417289	298672	278020	268868
asmbl_68473	3	3	8.5121	0.037653	1.39013	AOSNuc	A1SNuc	gene=S100A6 Refseq:XP_007612707	1.07451e+07	8.6345e+06	7.70283e+06	6.90509e+06	6.0468e+06	6.53007e+06	1.34089e+07	7.38217e+06	7.88256e+06	7.71385e+06	4.93014e+06	6.26946e+06
asmbl_18915	7	7	19.8931	0.00486193	1.38887	A1SNuc	AOSNuc	gene=REPIN1 Refseq:XP_016823429	3.6132e+06	4.25793e+06	3.9132e+06	5.09477e+06	5.69375e+06	5.57834e+06	4.50894e+06	3.64037e+06	4.0045e+06	5.6915e+06	4.64229e+06	5.35571e+06
asmbl_41280	6	6	24.3587	0.00356646	1.38815	A1SNuc	AOSNuc	gene=PICALM Refseq:XP_016827108	8.34883e+06	8.66401e+06	8.65382e+06	1.12441e+07	1.31314e+07	1.12536e+07	1.04186e+07	7.4074e+06	8.85573e+06	1.2561e+07	1.07064e+07	1.08045e+07
asmbl_55706	7	7	32.3139	0.00450225	1.38467	A1SNuc	AOSNuc	gene=RYBP Refseq:XP_007629689	5.33919e+06	6.11485e+06	5.74003e+06	7.36035e+06	8.46911e+06	7.97859e+06	6.66282e+06	5.22797e+06	5.87395e+06	8.22244e+06	6.90512e+06	7.66017e+06
asmbl_68693	3	3	22.6593	0.00751287	1.38433	A1SNuc	AOSNuc	gene=RPLP1 Refseq:XP_007620482	4.60588e+07	4.74439e+07	5.16409e+07	6.42575e+07	6.22623e+07	7.44069e+07	5.74771e+07	4.05627e+07	5.28458e+07	7.17837e+07	5.07644e+07	7.14374e+07
asmbl_6684	2	2	7.81212	0.00333047	1.38304	A1SNuc	AOSNuc	gene=PES1 Refseq:XP_016824076	2.68804e+06	3.08987e+06	3.04554e+06	3.84804e+06	4.17115e+06	4.18395e+06	3.35442e+06	2.64173e+06	3.1166e+06	4.29875e+06	3.40086e+06	4.01697e+06
asmbl_16077	3	3	16.9712	0.00723511	1.38208	AOSNuc	A1SNuc	gene=HMGN3 Refseq:XP_016823999	2.70902e+07	2.98855e+07	2.77e+07	1.99201e+07	2.26827e+07	1.8664e+07	3.3806e+07	2.5551e+07	2.83463e+07	2.22533e+07	1.84939e+07	1.79192e+07
asmbl_28341	6	6	29.824	0.0105284	1.38046	A1SNuc	AOSNuc	gene=PPM1G Refseq:XP_016821987	1.48377e+07	1.41696e+07	1.71589e+07	1.99011e+07	2.08644e+07	2.29651e+07	1.85161e+07	1.21145e+07	1.75593e+07	2.2232e+07	1.70114e+07	2.20486e+07
asmbl_17818	5	5	21.5176	0.00080358	1.38038	A1SNuc	AOSNuc	gene=BRD2 Refseq:XP_007622900	4.07926e+06	4.38466e+06	4.368e+06	5.60463e+06	6.1196e+06	5.98873e+06	5.09053e+06	3.74872e+06	4.46992e+06	6.26108e+06	4.9895e+06	5.74973e+06
asmbl_31843	2	2	6.70522	0.00543008	1.3799	AOSNuc	A1SNuc	gene=HSD17B12 Refseq:XP_007636574	1.98197e+06	2.23215e+06	2.01368e+06	1.56929e+06	1.37017e+06	1.57377e+06	2.47332e+06	1.9084e+06	2.06066e+06	1.7531e+06	1.11714e+06	1.51096e+06
asmbl_84758	4	4	12.1581	0.0463238	1.3763	AOSNuc	A1SNuc	gene=BZW2 Refseq:XP_007616536	2.6773e+06	3.75652e+06	3.33932e+06	2.25799e+06	2.58901e+06	2.25401e+06	3.34102e+06	3.21168e+06	3.41724e+06	2.52246e+06	2.1109e+06	2.16405e+06
asmbl_20740	4	4	18.3607	0.00429655	1.3762	A1SNuc	AOSNuc	gene=WAC Refseq:XP_007634577	2.36445e+06	2.6259e+06	2.73716e+06	3.33144e+06	3.73674e+06	3.56645e+06	2.95061e+06	2.24505e+06	2.80103e+06	3.72164e+06	3.04668e+06	3.42411e+06
asmbl_68092	31	30	117.866	0.00171076	1.37471	AOSNuc	A1SNuc	gene=LMNA Refseq:XP_007635241	9.86315e+07	9.61088e+07	1.00038e+08	7.24e+07	6.60436e+07	7.59865e+07	1.23083e+08	8.21694e+07	1.02372e+08	8.08798e+07	5.38474e+07	7.2954e+07
asmbl_23631	21	21	100.234	0.00967688	1.37467	AOSNuc	A1SNuc	gene=CALR Refseq:NP_001231051	7.96785e+07	9.42379e+07	8.92884e+07	5.84324e+07	6.87775e+07	6.42584e+07	9.94313e+07	8.05699e+07	9.13716e+07	6.52763e+07	5.60764e+07	6.16939e+07
asmbl_11105	36	36	168.49	0.000813361	1.37453	AOSNuc	A1SNuc	gene=NONO Refseq:XP_007634305	3.55932e+08	3.90543e+08	3.7787e+08	2.60787e+08	2.79117e+08	2.78079e+08	4.4417e+08	3.339e+08	3.86686e+08	2.91331e+08	2.27572e+08	2.66981e+08
asmbl_19622	16	11	80.6612	0.00014594	1.37309	AOSNuc	A1SNuc	gene=TUBB4A Refseq:XP_007627370	7.14058e+07	7.66606e+07	7.56968e+07	5.3966e+07	5.41481e+07	5.48488e+07	8.91078e+07	6.55419e+07	7.7463e+07	6.02868e+07	4.41485e+07	5.26599e+07
asmbl_18228	20	20	89.2092	0.00957975	1.37052	AOSNuc	A1SNuc	gene=RAVER1 Refseq:XP_007624302	9.94676e+07	1.15529e+08	1.17058e+08	7.43661e+07	8.59698e+07	8.19482e+07	1.24126e+08	9.87732e+07	1.19789e+08	8.30763e+07	7.00938e+07	7.86777e+07
asmbl_16382	4	4	14.2497	0.0136301	1.36601	AOSNuc	A1SNuc	gene=TCF12 Refseq:XP_007621940	4.19366e+06	5.10891e+06	4.79129e+06	3.14838e+06	3.67498e+06	3.49421e+06	5.2333e+06	4.36793e+06	4.90308e+06	3.51714e+06	2.99632e+06	3.35476e+06
asmbl_35100	4	4	25.8973	0.00972603	1.36389	AOSNuc	A1SNuc	gene=SNRNP40 Refseq:XP_016829273	2.51622e+07	2.88779e+07	2.66139e+07	1.76472e+07	2.08166e+07	2.06714e+07	3.14001e+07	2.46895e+07	2.72349e+07	1.97141e+07	1.69724e+07	1.98464e+07
asmbl_22835	11	11	52.5149	0.000323744	1.36383	A1SNuc	AOSNuc	gene=RBM10 Refseq:XP_016828124	7.0754e+06	7.38867e+06	7.20784e+06	9.43169e+06	9.88658e+06	1.02386e+07	8.82944e+06	6.31704e+06	7.37601e+06	1.05364e+07	8.06082e+06	9.82994e+06
asmbl_19456	5	5	20.5715	0.0106875	1.36243	A1SNuc	AOSNuc	gene=AHNAK2 Refseq:XP_016820378	1.29838e+07	1.12042e+07	1.40403e+07	1.75421e+07	1.66705e+07	1.78708e+07	1.62025e+07	9.57919e+06	1.43679e+07	1.95968e+07	1.3592e+07	1.71576e+07
asmbl_85422	3	3	15.5165	0.00638781	1.36078	A1SNuc	AOSNuc	gene=ACLY Refseq:XP_016827526	3.62298e+06	4.42475e+06	3.96845e+06	5.37407e+06	5.60674e+06	5.37062e+06	4.52115e+06	3.78299e+06	4.06104e+06	6.00351e+06	4.57135e+06	5.15629e+06
asmbl_11437	2	2	6.49787	0.00121798	1.35984	A1SNuc	AOSNuc	gene=SEC24C Refseq:XP_007621593	2.26022e+06	2.30906e+06	2.32889e+06	2.90423e+06	3.25295e+06	3.22326e+06	2.82055e+06	1.97416e+06	2.38322e+06	3.24439e+06	2.65223e+06	3.09462e+06
asmbl_5049	5	5	25.8139	0.000203294	1.35975	A1SNuc	AOSNuc	gene=NIFK Refseq:XP_007608332	6.14696e+06	6.52635e+06	6.11035e+06	8.51296e+06	8.35291e+06	8.67527e+06	7.67083e+06	5.57979e+06	6.25292e+06	9.51005e+06	6.81038e+06	8.32904e+06
asmbl_17951	2	2	7.86602	0.00544535	1.3579	A1SNuc	AOSNuc	gene=EHMT2 Refseq:XP_007615501	3.23855e+06	3.43648e+06	3.55337e+06	4.25447e+06	5.034e+06	4.60072e+06	4.04141e+06	2.93806e+06	3.63628e+06	4.75278e+06	4.10437e+06	4.41711e+06
asmbl_49175	4	4	12.4481	0.00976769	1.35556	A1SNuc	AOSNuc	gene=GMPS Refseq:XP_016828313	1.7234e+06	1.70267e+06	1.43211e+06	2.07349e+06	2.23987e+06	2.27219e+06	2.15064e+06	1.45572e+06	1.46552e+06	2.31635e+06	1.82623e+06	2.18151e+06
asmbl_61034	9	9	39.408	0.00183838	1.35526	A1SNuc	AOSNuc	gene=SLC9A3R1 Refseq:XP_007623627	1.87369e+07	2.01818e+07	1.96309e+07	2.46307e+07	2.75286e+07	2.71904e+07	2.33819e+07	1.72547e+07	2.00889e+07	2.75156e+07	2.24449e+07	2.61052e+07
asmbl_8602	2	2	6.18426	0.00571792	1.35355	A1SNuc	AOSNuc	gene=EXOSC10 Refseq:XP_007623592	1.16713e+06	1.34702e+06	1.19244e+06	1.56179e+06	1.74788e+06	1.70738e+06	1.45648e+06	1.15165e+06	1.22026e+06	1.74471e+06	1.4251e+06	1.63924e+06
asmbl_62706	9	9	37.0926	0.00759892	1.35211	AOSNuc	A1SNuc	gene=SET Refseq:XP_007621392	1.26415e+07	1.16261e+07	1.34131e+07	9.44758e+06	8.52233e+06	9.89812e+06	1.57754e+07	9.93987e+06	1.37261e+07	1.05541e+07	6.94851e+06	9.50309e+06
asmbl_71402	3	3	8.82698	0.0177624	1.35149	AOSNuc	A1SNuc	gene=RPL35 Refseq:XP_007614193	2.0597e+06	2.05929e+06	1.99026e+06	1.65648e+06	1.28405e+06	1.57985e+06	2.57031e+06	1.76062e+06	2.03669e+06	1.8505e+06	1.04692e+06	1.5168e+06
asmbl_11860	33	33	142.096	0.00134237	1.35108	A1SNuc	AOSNuc	gene=CHD4 Refseq:XP_007631864	3.86236e+07	4.26284e+07	4.21924e+07	5.32632e+07	5.68101e+07	5.67102e+07	4.81986e+07	3.64457e+07	4.31768e+07	5.95017e+07	4.6319e+07	5.44469e+07
asmbl_2021	5	5	19.3947	0.0258834	1.35084	A1SNuc	AOSNuc	gene=ATIC Refseq:XP_007626452	3.82744e+06	4.09186e+06	4.25581e+06	4.67487e+06	6.11053e+06	5.6612e+06	4.77629e+06	3.49838e+06	4.3551e+06	5.22242e+06	4.9821e+06	5.43527e+06
asmbl_62979	6	6	19.2204	0.000313138	1.35076	AOSNuc	A1SNuc	gene=HDAC2 Refseq:XP_007637029	5.41369e+06	5.2346e+06	5.2989e+06	3.88794e+06	4.11853e+06	3.79963e+06	6.75578e+06	4.47538e+06	5.42254e+06	4.34332e+06	3.35797e+06	3.64799e+06
asmbl_1879	2	2	10.0979	0.0405675	1.34852	AOSNuc	A1SNuc	gene=CREB1 Refseq:XP_007618979	8.18683e+06	1.00885e+07	9.23355e+06	5.91091e+06	7.8209e+06	6.66744e+06	1.02164e+07	8.62527e+06	9.44899e+06	6.60323e+06	6.37661e+06	6.40135e+06
asmbl_12584	2	2	7.71503	0.00427513	1.3485	A1SNuc	AOSNuc	gene=PAF1 Refseq:XP_007618270	1.68671e+06	1.87457e+06	1.7403e+06	2.23903e+06	2.56784e+06	2.34233e+06	2.10486e+06	1.60269e+06	1.78091e+06	2.50128e+06	2.09364e+06	2.24885e+06
asmbl_65275	12	12	43.9338	0.000639397	1.34833	AOSNuc	A1SNuc	gene=WIZ Refseq:XP_007620490	1.19822e+07	1.30137e+07	1.22716e+07	8.8957e+06	9.48662e+06	9.25741e+06	1.49527e+07	1.11262e+07	1.25579e+07	9.93761e+06	7.73473e+06	8.88795e+06
asmbl_16776	9	9	45.7892	0.00343017	1.34818	A1SNuc	AOSNuc	gene=RPL18 Refseq:XP_007636873	3.03464e+07	2.65475e+07	2.92692e+07	3.6674e+07	4.00326e+07	3.94572e+07	3.78695e+07	2.26972e+07	2.99521e+07	4.09695e+07	3.26398e+07	3.78825e+07
asmbl_70284	10	10	42.9771	0.000186704	1.34604	A1SNuc	AOSNuc	gene=DDX3X Refseq:XP_007611735	9.81545e+06	1.0436e+07	1.01817e+07	1.33144e+07	1.36977e+07	1.39522e+07	1.22488e+07	8.92239e+06	1.04193e+07	1.48738e+07	1.11681e+07	1.33953e+07
asmbl_54439	8	8	42.6039	0.0448592	1.34569	A1SNuc	AOSNuc	gene=RPL27A Refseq:XP_007626128	2.12941e+07	2.82924e+07	2.49774e+07	3.02548e+07	3.75519e+07	3.25336e+07	2.65731e+07	2.41889e+07	2.55602e+07	3.37984e+07	3.06172e+07	3.12352e+07
asmbl_8306	14	14	46.1112	0.0059662	1.34459	AOSNuc	A1SNuc	gene=TCERG1 Refseq:XP_007621268	2.40145e+07	2.71752e+07	2.54955e+07	1.76198e+07	2.04286e+07	1.8984e+07	2.99679e+07	2.32338e+07	2.60904e+07	1.96836e+07	1.66561e+07	1.82264e+07
asmbl_80698	2	2	6.43387	0.000889046	1.3413	AOSNuc	A1SNuc	gene=PPIL1 Refseq:XP_007616818	3.82395e+06	3.73429e+06	3.87345e+06	2.90357e+06	2.66742e+06	2.95189e+06	4.77194e+06	3.19268e+06	3.96383e+06	3.24365e+06	2.17483e+06	2.83408e+06
asmbl_11584	6	6	38.6981	0.000885554	1.3369	AOSNuc	A1SNuc	gene=HNRNPDL Refseq:XP_016820790	9.95909e+07	1.00889e+08	1.0299e+08	7.27014e+07	8.04146e+07	7.38796e+07	1.2428e+08	8.62563e+07	1.05393e+08	8.12166e+07	6.55644e+07	7.09311e+07
asmbl_64785	4	4	16.1633	0.00976517	1.33682	AOSNuc	A1SNuc	gene=NFIC Refseq:XP_007625972	6.30883e+06	7.31416e+06	6.91993e+06	4.66793e+06	5.36375e+06	5.33535e+06	7.87284e+06	6.25333e+06	7.08138e+06	5.21466e+06	4.37322e+06	5.12242e+06
asmbl_31746	5	5	28.4184	0.0301344	1.33671	A1SNuc	AOSNuc	gene=CD44 Refseq:XP_016823267	1.21291e+07	1.44653e+07	1.22092e+07	1.51717e+07	1.77118e+07	1.89858e+07	1.51361e+07	1.23673e+07	1.24941e+07	1.69486e+07	1.44409e+07	1.82281e+07
asmbl_81343	3	3	9.06618	0.000559103	1.33631	AOSNuc	A1SNuc	gene=COLGALT1 Refseq:XP_016821239	3.00569e+06	3.21906e+06	3.31287e+06	2.37879e+06	2.37718e+06	2.38131e+06	3.75082e+06	2.75218e+06	3.39017e+06	2.65741e+06	1.93819e+06	2.28628e+06
asmbl_68210	2	2	5.80577	0.032666	1.33597	AOSNuc	A1SNuc	gene=FDPS Refseq:XP_016821683	3.27464e+06	4.29999e+06	3.83184e+06	2.63799e+06	3.03739e+06	2.86261e+06	4.08645e+06	3.67633e+06	3.92125e+06	2.94697e+06	2.47648e+06	2.74837e+06
asmbl_30058	6	6	20.6138	0.00524682	1.33573	A1SNuc	AOSNuc	gene=NSFL1C Refseq:XP_007624783	1.17228e+07	1.28211e+07	1.30157e+07	1.54519e+07	1.77519e+07	1.69656e+07	1.46289e+07	1.09615e+07	1.33194e+07	1.72617e+07	1.44737e+07	1.62885e+07
asmbl_65771	2	2	9.2166	0.00191139	1.33567	AOSNuc	A1SNuc	gene=GNAI2 Refseq:NP_001230983	5.3571e+06	4.99937e+06	4.74611e+06	3.88632e+06	3.7776e+06	3.64323e+06	6.68517e+06	4.27427e+06	4.85685e+06	4.3415e+06	3.08e+06	3.49784e+06
asmbl_52826	3	3	12.179	0.000958133	1.33478	A1SNuc	AOSNuc	gene=ELOB Refseq:XP_007630736	7.66777e+06	8.2107e+06	7.6031e+06	1.01286e+07	1.0912e+07	1.0302e+07	9.56866e+06	7.01984e+06	7.7805e+06	1.13149e+07	8.89689e+06	9.89088e+06
asmbl_735	2	2	7.03069	0.0474741	1.33289	A1SNuc	AOSNuc	gene=FKBP11 Refseq:XP_016828489	949159	881266	676083	1.12445e+06	1.06889e+06	1.14757e+06	1.18446e+06	753450	691858	1.25615e+06	871497	1.10177e+06
asmbl_49840	13	13	51.2692	0.00515691	1.33232	A1SNuc	AOSNuc	gene=AHCTF1 Refseq:XP_007621074	1.189e+07	1.34191e+07	1.26411e+07	1.56004e+07	1.73828e+07	1.75785e+07	1.48376e+07	1.14728e+07	1.2936e+07	1.74276e+07	1.41727e+07	1.6877e+07
asmbl_64101	4	4	11.524	0.00246994	1.33183	A1SNuc	AOSNuc	gene=DDX27 Refseq:XP_016820457	3.47765e+06	3.77626e+06	3.27464e+06	4.59173e+06	4.75331e+06	4.67726e+06	4.33979e+06	3.22856e+06	3.35104e+06	5.12954e+06	3.87552e+06	4.49059e+06
asmbl_60441	4	4	17.9733	0.00102123	1.3304	AOSNuc	A1SNuc	gene=ALYREF Refseq:XP_007634135	3.66154e+07	3.88422e+07	3.59582e+07	2.70734e+07	2.74273e+07	2.92454e+07	4.56927e+07	3.32086e+07	3.67971e+07	3.02444e+07	2.23623e+07	2.80783e+07
asmbl_83734	7	7	22.1715	0.00280561	1.33013	A1SNuc	AOSNuc	gene=RPL34 Refseq:XP_007623997	8.84376e+06	9.86307e+06	9.68962e+06	1.19127e+07	1.3013e+07	1.28454e+07	1.10362e+07	8.43256e+06	9.9157e+06	1.33079e+07	1.06099e+07	1.23327e+07
asmbl_33334	4	4	14.0511	0.0160297	1.33011	AOSNuc	A1SNuc	gene=DDB1 Refseq:XP_007629261	5.17151e+06	6.10314e+06	5.32103e+06	3.77114e+06	4.44979e+06	4.25601e+06	6.45356e+06	5.21795e+06	5.44518e+06	4.21284e+06	3.62805e+06	4.08615e+06
asmbl_31257	6	6	28.4137	0.000960355	1.32833	A1SNuc	AOSNuc	gene=NUSAP1 Refseq:XP_007610684	3.25286e+06	3.48585e+06	3.16897e+06	4.2829e+06	4.52296e+06	4.35484e+06	4.05926e+06	2.98027e+06	3.24291e+06	4.78453e+06	3.6877e+06	4.18104e+06
asmbl_5498	33	33	159.813	0.00263689	1.32696	AOSNuc	A1SNuc	gene=HNRNPM Refseq:XP_007627627	3.34957e+08	3.68502e+08	3.50925e+08	2.4811e+08	2.74994e+08	2.71479e+08	4.17996e+08	3.15055e+08	3.59113e+08	2.7717e+08	2.24211e+08	2.60645e+08
asmbl_29776	4	4	18.4667	0.0336629	1.32457	AOSNuc	A1SNuc	gene=DYNLRB1 Refseq:XP_007609871	1.2274e+07	1.20414e+07	1.15019e+07	7.78106e+06	1.05491e+07	8.71059e+06	1.53169e+07	1.02949e+07	1.17703e+07	8.69242e+06	8.60098e+06	8.36296e+06
asmbl_25004	2	2	6.11651	0.0298816	1.32389	AOSNuc	A1SNuc	gene=RBM7 Refseq:XP_007629375	1.31473e+06	1.58982e+06	1.42247e+06	973905	1.21981e+06	1.07471e+06	1.64066e+06	1.35923e+06	1.45566e+06	1.08797e+06	994544	1.03182e+06
asmbl_60863	2	2	7.74747	0.0115886	1.32321	A1SNuc	AOSNuc	gene=ACOX1 Refseq:XP_016822725	2.62655e+06	3.17119e+06	3.11086e+06	3.80313e+06	3.87779e+06	4.10698e+06	3.27769e+06	2.71125e+06	3.18344e+06	4.24857e+06	3.16168e+06	3.94307e+06
asmbl_66769	2	2	6.71704	0.0237131	1.32246	A1SNuc	AOSNuc	gene=CLTA Refseq:XP_007622376	3.20868e+06	2.94744e+06	3.53421e+06	3.92469e+06	4.12351e+06	4.76691e+06	4.00414e+06	2.51995e+06	3.61667e+06	4.38437e+06	3.36202e+06	4.57667e+06
asmbl_13682	3	3	8.11674	0.00572411	1.31993	AOSNuc	A1SNuc	gene=OGDH Refseq:XP_007613535	601217	507795	564120	419486	433666	414439	750263	434146	577282	468618	353581	397900
asmbl_74918	5	5	16.5718	0.00520734	1.31891	A1SNuc	AOSNuc	gene=TRIOBP Refseq:XP_016824835	2.95454e+06	2.73687e+06	3.11481e+06	3.94488e+06	3.62523e+06	4.04452e+06	3.68699e+06	2.33992e+06	3.18749e+06	4.40693e+06	2.95576e+06	3.88311e+06
asmbl_71702	6	6	44.5776	0.0250867	1.31876	A1SNuc	AOSNuc	gene=RPL12 Refseq:XP_007610363	1.10631e+08	1.32059e+08	1.19991e+08	1.41091e+08	1.71522e+08	1.65676e+08	1.38057e+08	1.12905e+08	1.22791e+08	1.57616e+08	1.39847e+08	1.59064e+08
asmbl_83778	3	3	14.5873	0.00213355	1.31761	A1SNuc	AOSNuc	gene=INTS12 Refseq:XP_007624012	5.71403e+06	6.36087e+06	5.66831e+06	7.62476e+06	7.78427e+06	7.96963e+06	7.13058e+06	5.43831e+06	5.80057e+06	8.51781e+06	6.34675e+06	7.65157e+06
asmbl_65523	7	7	30.9324	0.00125433	1.31748	A1SNuc	AOSNuc	gene=CDV3 Refseq:XP_016829380	1.85377e+07	1.97403e+07	1.98076e+07	2.41892e+07	2.62217e+07	2.61155e+07	2.31333e+07	1.68772e+07	2.02697e+07	2.70224e+07	2.13794e+07	2.50733e+07
asmbl_50666	2	2	5.71355	0.00641663	1.31579	AOSNuc	A1SNuc	gene=UIMC1 Refseq:XP_016821965	1.44961e+06	1.43983e+06	1.34798e+06	1.06618e+06	1.16549e+06	988753	1.80898e+06	1.231e+06	1.37943e+06	1.19106e+06	950262	949293
asmbl_68881	4	4	14.799	0.0188336	1.314	A1SNuc	AOSNuc	gene=PML Refseq:XP_007613357	1.85614e+06	1.58722e+06	1.7685e+06	2.42607e+06	2.0431e+06	2.37918e+06	2.31629e+06	1.35701e+06	1.80976e+06	2.71023e+06	1.6658e+06	2.28423e+06
asmbl_77434	7	7	28.4085	0.00521566	1.31185	A1SNuc	AOSNuc	gene=MYO18A Refseq:XP_007620100	3.52376e+06	3.52926e+06	3.56792e+06	4.70946e+06	4.23087e+06	4.99278e+06	4.39733e+06	3.01738e+06	3.65116e+06	5.26106e+06	3.44956e+06	4.79353e+06
asmbl_19044	9	9	32.988	0.0077178	1.3067	A1SNuc	AOSNuc	gene=ZNF638 Refseq:XP_016821550	7.83668e+06	8.46157e+06	8.81029e+06	1.01182e+07	1.16709e+07	1.10203e+07	9.77945e+06	7.23432e+06	9.01585e+06	1.13034e+07	9.5156e+06	1.05805e+07
asmbl_55332	16	16	65.3497	0.00131017	1.30637	AOSNuc	A1SNuc	gene=HSPA9 Refseq:NP_001233758	3.03444e+07	3.1405e+07	3.31461e+07	2.35929e+07	2.38072e+07	2.52404e+07	3.7867e+07	2.68501e+07	3.39195e+07	2.63562e+07	1.94107e+07	2.42331e+07
asmbl_68942	2	2	4.44607	0.00829536	1.30629	AOSNuc	A1SNuc	gene=CSK Refseq:XP_007613380	678490	716236	656140	575937	495729	498326	846692	612355	671449	643394	404183	478438
asmbl_82901	10	10	36.7749	0.0100179	1.30582	A1SNuc	AOSNuc	gene=CORO1C Refseq:XP_007607199	2.05135e+07	1.88178e+07	1.95221e+07	2.7553e+07	2.3135e+07	2.61639e+07	2.55989e+07	1.60885e+07	1.99776e+07	3.07802e+07	1.88627e+07	2.51197e+07
asmbl_2470	2	2	7.12655	0.00995838	1.30578	AOSNuc	A1SNuc	gene=AGFG1 Refseq:XP_007629026	1.85397e+06	1.83859e+06	1.73098e+06	1.24039e+06	1.47921e+06	1.43389e+06	2.31358e+06	1.57193e+06	1.77137e+06	1.38568e+06	1.20604e+06	1.37667e+06
asmbl_14727	13	13	62.6767	0.00262771	1.30528	AOSNuc	A1SNuc	gene=SEPT11 Refseq:XP_007612223	7.48915e+07	8.45813e+07	8.2969e+07	6.03846e+07	6.25766e+07	6.27787e+07	9.34576e+07	7.23139e+07	8.49048e+07	6.74572e+07	5.10206e+07	6.02732e+07
asmbl_5834	3	3	13.4927	0.014188	1.3037	A1SNuc	AOSNuc	gene=KANSL3 Refseq:XP_016826067	2.29903e+06	2.00844e+06	1.9788e+06	2.51083e+06	2.89317e+06	2.7914e+06	2.86898e+06	1.71714e+06	2.02497e+06	2.80491e+06	2.35889e+06	2.68e+06
asmbl_21934	4	4	10.7875	0.0237314	1.3028	AOSNuc	A1SNuc	gene=NUP93 Refseq:XP_007610318	1.50801e+06	1.58167e+06	1.31954e+06	1.05516e+06	1.08511e+06	1.24413e+06	1.88185e+06	1.35227e+06	1.35032e+06	1.17875e+06	884725	1.19447e+06
asmbl_76532	6	6	18.9777	0.00340221	1.30102	AOSNuc	A1SNuc	gene=MAGOHB Refseq:XP_007627683	3.19439e+06	3.37348e+06	3.28064e+06	2.59317e+06	2.33011e+06	2.64657e+06	3.9863e+06	2.8842e+06	3.35719e+06	2.8969e+06	1.89981e+06	2.54095e+06
asmbl_86403	4	4	17.1204	0.0041772	1.3002	A1SNuc	AOSNuc	gene=CLIP2 Refseq:XP_016824294	1.25003e+06	1.13556e+06	1.11407e+06	1.51485e+06	1.44666e+06	1.58875e+06	1.55992e+06	970857	1.14007e+06	1.69228e+06	1.17951e+06	1.52535e+06
asmbl_4844	2	2	9.07299	0.00339492	1.29329	A1SNuc	AOSNuc	gene=UBXN4 Refseq:XP_007636144	8.08429e+06	8.4626e+06	8.03001e+06	1.10474e+07	9.8145e+06	1.0923e+07	1.00884e+07	7.23521e+06	8.21736e+06	1.23414e+07	8.00206e+06	1.04871e+07
asmbl_18391	6	6	23.3159	0.00779649	1.29199	A1SNuc	AOSNuc	gene=PRKCSH Refseq:XP_016825457	8.39208e+06	9.68009e+06	8.61416e+06	1.09049e+07	1.20049e+07	1.15685e+07	1.04725e+07	8.27611e+06	8.81515e+06	1.21821e+07	9.788e+06	1.11068e+07
asmbl_60001	12	12	43.9945	0.0464942	1.28906	AOSNuc	A1SNuc	gene=BCLAF1 Refseq:XP_016826881	1.56351e+07	1.91712e+07	1.96326e+07	1.29784e+07	1.54369e+07	1.3816e+07	1.95112e+07	1.63907e+07	2.00906e+07	1.44985e+07	1.25862e+07	1.32647e+07
asmbl_50869	4	4	13.61	0.0108985	1.28721	AOSNuc	A1SNuc	gene=NOL8 Refseq:XP_007617410	2.07693e+06	2.36586e+06	2.00208e+06	1.5938e+06	1.7213e+06	1.69178e+06	2.59182e+06	2.02272e+06	2.04879e+06	1.78047e+06	1.40342e+06	1.62426e+06
asmbl_58514	4	4	25.8353	0.00498472	1.28457	A1SNuc	AOSNuc	gene=SKIV2L2 Refseq:XP_016822219	1.13343e+07	1.14619e+07	1.19441e+07	1.38192e+07	1.59549e+07	1.48524e+07	1.41442e+07	9.79948e+06	1.22228e+07	1.54378e+07	1.30085e+07	1.42596e+07
asmbl_74588	11	11	42.9415	0.00122093	1.28408	AOSNuc	A1SNuc	gene=PUF60 Refseq:XP_016822368	4.95133e+07	5.07553e+07	4.90422e+07	3.68049e+07	4.06831e+07	3.87905e+07	6.1788e+07	4.33939e+07	5.01865e+07	4.11157e+07	3.31701e+07	3.72424e+07
asmbl_7843	5	5	19.7963	0.0180275	1.28385	A1SNuc	AOSNuc	gene=BCL7C Refseq:XP_007609388	1.8331e+07	1.61077e+07	1.94737e+07	2.25653e+07	2.20513e+07	2.45989e+07	2.28754e+07	1.37715e+07	1.9928e+07	2.52083e+07	1.79791e+07	2.36172e+07
asmbl_65788	3	3	10.2921	0.00537105	1.28059	AOSNuc	A1SNuc	gene=RBM5 Refseq:XP_007631043	2.65059e+06	2.57826e+06	2.73456e+06	2.01568e+06	1.9563e+06	2.24659e+06	3.30769e+06	2.20431e+06	2.79836e+06	2.25177e+06	1.59503e+06	2.15693e+06
asmbl_58466	2	2	6.95694	0.0216284	1.28036	A1SNuc	AOSNuc	gene=NDUFS4 Refseq:XP_007614375	1.12521e+06	1.33662e+06	1.06929e+06	1.47569e+06	1.50128e+06	1.54413e+06	1.40416e+06	1.14276e+06	1.09424e+06	1.64853e+06	1.22404e+06	1.4825e+06
asmbl_6475	3	3	13.3062	0.0327851	1.27608	A1SNuc	AOSNuc	gene=LETM1 Refseq:XP_016824217	1.52281e+06	1.74886e+06	1.34833e+06	1.9446e+06	2.04142e+06	1.90947e+06	1.90032e+06	1.49521e+06	1.37979e+06	2.17236e+06	1.66443e+06	1.83326e+06
asmbl_21301	24	24	85.1822	0.0117356	1.2757	AOSNuc	A1SNuc	gene=SMC1A Refseq:XP_016826121	2.65202e+07	3.01724e+07	2.94877e+07	2.13023e+07	2.42294e+07	2.20239e+07	3.30947e+07	2.57963e+07	3.01757e+07	2.37973e+07	1.97549e+07	2.1145e+07
asmbl_75489	5	5	24.0539	0.0454396	1.27555	A1SNuc	AOSNuc	gene=SRSF7 Refseq:XP_016821381	2.50633e+07	2.9964e+07	2.77098e+07	3.08658e+07	3.86602e+07	3.60092e+07	3.12767e+07	2.56181e+07	2.83563e+07	3.4481e+07	3.15208e+07	3.45721e+07
asmbl_12845	3	3	12.2412	0.00613072	1.27475	AOSNuc	A1SNuc	gene=CHAMP1 Refseq:XP_007630441	3.1433e+06	3.3262e+06	3.08856e+06	2.33191e+06	2.68097e+06	2.48508e+06	3.92255e+06	2.84377e+06	3.16062e+06	2.60503e+06	2.18588e+06	2.3859e+06
asmbl_68674	2	2	4.90326	0.028189	1.27265	AOSNuc	A1SNuc	gene=ANP32A Refseq:XP_007630184	1.15178e+06	951418	1.05902e+06	760828	835429	888490	1.43732e+06	813426	1.08373e+06	849941	681151	853031
asmbl_53672	4	4	17.9933	0.0037667	1.2706	AOSNuc	A1SNuc	gene=RAD21 Refseq:XP_007632026	5.96924e+06	6.14295e+06	6.48776e+06	4.59389e+06	5.10684e+06	4.93794e+06	7.44905e+06	5.25199e+06	6.63913e+06	5.13195e+06	4.16376e+06	4.74087e+06
asmbl_79767	4	4	11.9829	0.0184552	1.27037	A1SNuc	AOSNuc	gene=MCM5 Refseq:XP_007628260	2.70553e+06	3.10402e+06	2.81939e+06	3.37277e+06	3.96744e+06	3.62175e+06	3.37625e+06	2.65382e+06	2.88517e+06	3.7678e+06	3.23477e+06	3.47721e+06
asmbl_59522	26	25	135.689	0.0159727	1.27023	AOSNuc	A1SNuc	gene=ACTB Refseq:NP_001231504	2.74846e+08	3.25439e+08	3.10811e+08	2.24637e+08	2.48358e+08	2.44273e+08	3.42983e+08	2.78238e+08	3.18063e+08	2.50948e+08	2.02494e+08	2.34524e+08
asmbl_27274	10	10	44.2615	0.00383345	1.2678	A1SNuc	AOSNuc	gene=RPL15 Refseq:XP_007625612	3.14168e+07	2.79386e+07	3.13025e+07	3.84518e+07	3.88496e+07	3.76347e+07	3.92053e+07	2.38865e+07	3.20329e+07	4.29555e+07	3.16752e+07	3.61327e+07
asmbl_7939	4	4	18.8883	0.0111893	1.26718	A1SNuc	AOSNuc	gene=KIF22 Refseq:XP_007612410	1.72397e+06	2.07151e+06	1.83948e+06	2.38657e+06	2.37757e+06	2.37638e+06	2.15136e+06	1.77106e+06	1.8824e+06	2.6661e+06	1.93851e+06	2.28154e+06
asmbl_52473	9	9	36.9783	0.0128798	1.26697	A1SNuc	AOSNuc	gene=CKAP4 Refseq:XP_007615611	1.01396e+07	1.18188e+07	1.11935e+07	1.31162e+07	1.46064e+07	1.42798e+07	1.26533e+07	1.01047e+07	1.14546e+07	1.46524e+07	1.1909e+07	1.37099e+07
asmbl_86514	2	2	5.20523	0.0166782	1.26461	AOSNuc	A1SNuc	gene=YWHAG Refseq:XP_007622425	2.68356e+06	3.07992e+06	2.77391e+06	2.43012e+06	2.10178e+06	2.21909e+06	3.34883e+06	2.63321e+06	2.83863e+06	2.71475e+06	1.71364e+06	2.13052e+06
asmbl_80506	2	2	7.00187	0.0120834	1.26178	A1SNuc	AOSNuc	gene=D10JHU81E Refseq:XP_007628385	646154	770174	713004	863808	910503	912430	806340	658470	729640	964982	742361	876015
asmbl_47122	8	8	68.9692	0.0188087	1.26157	AOSNuc	A1SNuc	gene=CFL1 Refseq:XP_007608891	2.06065e+08	2.4306e+08	2.08349e+08	1.64057e+08	1.7854e+08	1.78559e+08	2.5715e+08	2.07807e+08	2.1321e+08	1.83273e+08	1.45569e+08	1.71433e+08
asmbl_54662	4	3	12.5769	0.00490806	1.25953	A1SNuc	AOSNuc	gene=RPS13 Refseq:NP_001231462	4.00628e+06	4.31315e+06	4.38577e+06	5.27448e+06	5.08872e+06	5.63943e+06	4.99947e+06	3.68758e+06	4.4881e+06	5.89226e+06	4.14899e+06	5.41436e+06
asmbl_20688	3	3	10.7932	0.0468471	1.25898	AOSNuc	A1SNuc	gene=ZEB1 Refseq:XP_016828418	833523	982589	860927	647813	800497	678037	1.04016e+06	840076	881014	723688	652670	650977
asmbl_75882	7	7	31.3614	0.0143895	1.25774	AOSNuc	A1SNuc	gene=THOC2 Refseq:XP_016824688	6.47781e+06	6.56079e+06	6.395e+06	5.58179e+06	4.62072e+06	5.24873e+06	8.0837e+06	5.60923e+06	6.54421e+06	6.23555e+06	3.76741e+06	5.03926e+06
asmbl_6790	4	4	12.2764	0.0395736	1.25675	AOSNuc	A1SNuc	gene=AP1B1 Refseq:XP_007620338	5.06463e+06	6.34945e+06	5.79179e+06	4.69553e+06	4.24116e+06	4.75404e+06	6.32018e+06	5.42854e+06	5.92692e+06	5.2455e+06	3.45794e+06	4.56431e+06
asmbl_16952	5	5	22.2385	0.00501971	1.25164	AOSNuc	A1SNuc	gene=RCN3 Refseq:XP_007623355	5.18527e+06	5.40837e+06	5.29165e+06	3.91636e+06	4.4413e+06	4.3339e+06	6.47074e+06	4.62395e+06	5.41511e+06	4.37507e+06	3.62113e+06	4.16094e+06
asmbl_52704	7	7	31.6369	0.00937061	1.24943	AOSNuc	A1SNuc	gene=TMPO Refseq:XP_007616290	4.08435e+07	4.35573e+07	3.97721e+07	3.07499e+07	3.51795e+07	3.34542e+07	5.0969e+07	3.72399e+07	4.07001e+07	3.43514e+07	2.86829e+07	3.21191e+07
asmbl_16570	4	4	17.4562	0.00996741	1.24706	A1SNuc	AOSNuc	gene=ZNF609 Refseq:XP_007608115	863765	889140	929390	1.06049e+06	1.21156e+06	1.07293e+06	1.0779e+06	760181	951074	1.1847e+06	987824	1.03011e+06
asmbl_6170	17	17	81.233	0.0336997	1.24698	A1SNuc	AOSNuc	gene=BOD1L Refseq:XP_016821103	1.99335e+07	2.35312e+07	2.21578e+07	2.46828e+07	2.90702e+07	2.80765e+07	2.48751e+07	2.01183e+07	2.26748e+07	2.75738e+07	2.37018e+07	2.6956e+07
asmbl_39980	31	31	125.671	0.0153388	1.24636	A1SNuc	AOSNuc	gene=ACTN1 Refseq:XP_016828525	5.15684e+07	5.57773e+07	5.59624e+07	6.16569e+07	7.11284e+07	7.07557e+07	6.43526e+07	4.76875e+07	5.72681e+07	6.88784e+07	5.79932e+07	6.79319e+07
asmbl_13967	4	4	12.1573	0.0439766	1.24489	A1SNuc	AOSNuc	gene=KPNB1 Refseq:XP_007615535	2.80597e+06	3.22417e+06	3.00393e+06	3.77304e+06	3.3322e+06	4.14116e+06	3.50159e+06	2.75655e+06	3.07401e+06	4.21496e+06	2.71684e+06	3.97589e+06
asmbl_35001	5	5	21.5025	0.0248019	1.24097	A1SNuc	AOSNuc	gene=HDAC1 Refseq:XP_016829119	7.38043e+06	8.92877e+06	7.6802e+06	9.58186e+06	1.03631e+07	9.8252e+06	9.21009e+06	7.63377e+06	7.85939e+06	1.07041e+07	8.44932e+06	9.43308e+06
asmbl_9386	12	12	37.4623	0.0132493	1.24082	AOSNuc	A1SNuc	gene=PRPF6 Refseq:XP_007608741	9.12357e+06	1.0082e+07	9.25657e+06	7.21589e+06	7.46645e+06	8.25582e+06	1.13854e+07	8.61976e+06	9.47255e+06	8.06105e+06	6.08762e+06	7.92633e+06
asmbl_18180	2	2	5.87179	0.0166622	1.23942	AOSNuc	A1SNuc	gene=PIN1 Refseq:XP_007624318	5.59596e+06	5.91554e+06	5.93545e+06	4.25029e+06	5.06405e+06	4.76236e+06	6.98324e+06	5.05756e+06	6.07393e+06	4.7481e+06	4.12888e+06	4.5723e+06
asmbl_1542	23	23	99.365	0.00721402	1.23907	AOSNuc	A1SNuc	gene=HSPD1 Refseq:XP_007609539	9.91549e+07	1.13706e+08	1.03467e+08	8.35572e+07	8.69682e+07	8.477e+07	1.23736e+08	9.72147e+07	1.05881e+08	9.33439e+07	7.09078e+07	8.13869e+07
asmbl_1806	7	7	48.5834	0.0202794	1.23818	A1SNuc	AOSNuc	gene=EEF1B Refseq:XP_007619012	9.24904e+07	1.07063e+08	9.34496e+07	1.13805e+08	1.27563e+08	1.21422e+08	1.15419e+08	9.15352e+07	9.563e+07	1.27135e+08	1.04006e+08	1.16577e+08
asmbl_28311	4	4	12.2898	0.0115057	1.23326	A1SNuc	AOSNuc	gene=SLC4A1AP Refseq:XP_007613738	1.90071e+06	1.99759e+06	1.91932e+06	2.21802e+06	2.5865e+06	2.37011e+06	2.37191e+06	1.70786e+06	1.9641e+06	2.47781e+06	2.10885e+06	2.27552e+06
asmbl_4083	8	8	31.5683	0.0088556	1.23119	A1SNuc	AOSNuc	gene=TOR1AIP1 Refseq:XP_007609018	7.51246e+06	8.59887e+06	8.04908e+06	9.66618e+06	1.03127e+07	9.76721e+06	9.37485e+06	7.35171e+06	8.23688e+06	1.07983e+07	8.40827e+06	9.37741e+06
asmbl_64983	6	5	22.3592	0.0338586	1.23086	AOSNuc	A1SNuc	gene=MBD3 Refseq:XP_007614940	1.8328e+06	1.72312e+06	1.926e+06	1.41466e+06	1.65973e+06	1.37934e+06	2.28716e+06	1.4732e+06	1.97093e+06	1.58035e+06	1.35323e+06	1.32429e+06
asmbl_15563	4	4	12.9034	0.00862804	1.22998	A1SNuc	AOSNuc	gene=MRE11 Refseq:XP_007607546	1.14952e+06	1.10025e+06	1.1052e+06	1.35809e+06	1.28827e+06	1.48018e+06	1.43449e+06	940672	1.13099e+06	1.51715e+06	1.05037e+06	1.42111e+06
asmbl_51919	4	4	15.6375	0.0151916	1.2241	AOSNuc	A1SNuc	gene=DCTN2 Refseq:XP_016827465	3.54395e+06	3.31058e+06	3.62116e+06	2.62081e+06	2.99962e+06	2.93745e+06	4.42253e+06	2.83042e+06	3.70565e+06	2.92778e+06	2.44568e+06	2.82022e+06
asmbl_45023	25	25	165.686	0.0115917	1.2234	AOSNuc	A1SNuc	gene=PSIP1 Refseq:XP_007628967	1.567e+08	1.64861e+08	1.71482e+08	1.24916e+08	1.42027e+08	1.3607e+08	1.95548e+08	1.4095e+08	1.75484e+08	1.39547e+08	1.15799e+08	1.3064e+08
asmbl_84901	12	12	48.2314	0.0136708	1.22274	AOSNuc	A1SNuc	gene=DDX42 Refseq:XP_007628942	1.20264e+07	1.3554e+07	1.33668e+07	1.00299e+07	1.07585e+07	1.1064e+07	1.50078e+07	1.15882e+07	1.36787e+07	1.12047e+07	8.77176e+06	1.06224e+07
asmbl_67123	10	10	38.3585	0.0392371	1.21399	AOSNuc	A1SNuc	gene=MDN1 Refseq:XP_007635457	4.79513e+06	5.80399e+06	4.8711e+06	4.1481e+06	4.36959e+06	4.22564e+06	5.98388e+06	4.9622e+06	4.98476e+06	4.63394e+06	3.56266e+06	4.057e+06
asmbl_59462	2	2	6.85302	0.0131022	1.21272	A1SNuc	AOSNuc	gene=MAD1L1 Refseq:NP_001233712	3.21102e+06	3.23205e+06	3.16734e+06	3.57195e+06	3.92107e+06	4.16176e+06	4.00706e+06	2.76328e+06	3.24124e+06	3.99032e+06	3.19697e+06	3.99567e+06
asmbl_58986	3	3	9.7184	0.0498397	1.21234	A1SNuc	AOSNuc	gene=TBCA Refseq:XP_007634370	1.73782e+06	1.47037e+06	1.62161e+06	2.13006e+06	1.79623e+06	1.92906e+06	2.16863e+06	1.25711e+06	1.65945e+06	2.37954e+06	1.46452e+06	1.85207e+06
asmbl_41793	40	39	171.537	0.00484574	1.2121	AOSNuc	A1SNuc	gene=NUMA1 Refseq:XP_016823059	9.00823e+07	9.75703e+07	9.16133e+07	7.3608e+07	7.68374e+07	7.99522e+07	1.12414e+08	8.34189e+07	9.37508e+07	8.22293e+07	6.26479e+07	7.67614e+07
asmbl_4474	13	13	68.0802	0.0275409	1.21142	AOSNuc	A1SNuc	gene=CSRP1 Refseq:XP_007633937	8.91684e+07	1.06719e+08	9.78371e+07	7.75266e+07	8.19866e+07	8.29508e+07	1.11274e+08	9.12411e+07	1.0012e+08	8.6607e+07	6.68462e+07	7.96403e+07
asmbl_11840	27	27	157.825	0.00514083	1.20904	AOSNuc	A1SNuc	gene=GAPDH Refseq:NP_001231783	5.33088e+08	5.84197e+08	5.66123e+08	4.56797e+08	4.51914e+08	4.83635e+08	6.65244e+08	4.99467e+08	5.79332e+08	5.10299e+08	3.68459e+08	4.64334e+08
asmbl_62710	38	37	171.1	0.00686062	1.2081	A1SNuc	AOSNuc	gene=SPTAN1 Refseq:XP_007621391	3.86466e+07	4.17272e+07	3.94256e+07	4.55457e+07	5.00158e+07	4.91678e+07	4.82274e+07	3.56752e+07	4.03454e+07	5.08802e+07	4.07794e+07	4.72055e+07
asmbl_56584	2	2	7.45865	0.0487398	1.20671	AOSNuc	A1SNuc	gene=BMS1 Refseq:XP_007612492	611334	664517	600570	485882	582803	486308	762887	568137	614583	542791	475177	466900
asmbl_40642	18	18	95.2128	0.034375	1.2053	AOSNuc	A1SNuc	gene=PDS5A Refseq:XP_007612780	4.90386e+07	5.71472e+07	5.4266e+07	4.11327e+07	4.67088e+07	4.52807e+07	6.11956e+07	4.88587e+07	5.55322e+07	4.59504e+07	3.80831e+07	4.34736e+07
asmbl_83152	2	2	3.8322	0.0351331	1.19835	A1SNuc	AOSNuc	gene=GSTMU_CRILO Refseq:XP_007629515	1.22681e+06	1.17411e+06	1.31558e+06	1.51602e+06	1.35337e+06	1.58428e+06	1.53095e+06	1.00382e+06	1.34627e+06	1.69358e+06	1.10345e+06	1.52106e+06
asmbl_59662	7	7	29.0846	0.00329473	1.19763	A1SNuc	AOSNuc	gene=PDAP1 Refseq:XP_007615087	6.60212e+06	7.08055e+06	6.61102e+06	8.17022e+06	8.29899e+06	7.83503e+06	8.23883e+06	6.0536e+06	6.76527e+06	9.12716e+06	6.76641e+06	7.52234e+06
asmbl_4251	57	57	249.126	0.0325274	1.19521	AOSNuc	A1SNuc	gene=TPR Refseq:XP_016824727	1.21988e+08	1.36568e+08	1.33663e+08	1.00103e+08	1.15002e+08	1.13054e+08	1.52229e+08	1.16761e+08	1.36782e+08	1.11827e+08	9.37649e+07	1.08543e+08
asmbl_81242	2	2	7.55723	0.0130951	1.19272	A1SNuc	AOSNuc	gene=LSM4 Refseq:XP_007611088	2.07935e+06	2.24911e+06	2.12339e+06	2.40196e+06	2.59841e+06	2.69489e+06	2.59484e+06	1.92291e+06	2.17293e+06	2.68329e+06	2.11857e+06	2.58734e+06
asmbl_4217	5	5	18.548	0.00980322	1.19259	A1SNuc	AOSNuc	gene=RNF2 Refseq:XP_007628629	3.9471e+06	4.08129e+06	4.05078e+06	4.5502e+06	4.71267e+06	5.14259e+06	4.92561e+06	3.48935e+06	4.1453e+06	5.08314e+06	3.84238e+06	4.93736e+06
asmbl_4611	8	8	37.856	0.00737575	1.1916	AOSNuc	A1SNuc	gene=ZC3H11A Refseq:XP_016828201	9.97876e+06	1.07084e+07	1.03783e+07	8.23297e+06	9.07214e+06	8.76517e+06	1.24526e+07	9.15526e+06	1.06204e+07	9.19726e+06	7.39679e+06	8.41536e+06
asmbl_796	6	6	37.1447	0.0285036	1.19099	A1SNuc	AOSNuc	gene=TUBA1C Refseq:NP_001230908	1.02766e+08	1.12199e+08	1.09115e+08	1.18437e+08	1.38251e+08	1.29288e+08	1.28243e+08	9.59255e+07	1.1166e+08	1.32309e+08	1.1272e+08	1.24129e+08
asmbl_12006	5	5	17.1464	0.0303105	1.18905	A1SNuc	AOSNuc	gene=FKBP4 Refseq:XP_007627247	5.28039e+06	5.04753e+06	5.31788e+06	5.85697e+06	6.82663e+06	5.92004e+06	6.58944e+06	4.31545e+06	5.44196e+06	6.54297e+06	5.56596e+06	5.68378e+06
asmbl_35371	16	15	64.963	0.00456291	1.18805	AOSNuc	A1SNuc	gene=ARID1A Refseq:XP_016825551	2.10397e+07	2.22001e+07	2.04016e+07	1.76093e+07	1.74951e+07	1.84636e+07	2.62556e+07	1.89803e+07	2.08776e+07	1.96717e+07	1.42642e+07	1.77267e+07
asmbl_57123	2	2	7.63104	0.00158829	1.18747	A1SNuc	AOSNuc	gene=WTAP Refseq:XP_007630892	668404	642715	690593	779808	793094	804063	834107	549497	706706	871143	646633	771973
asmbl_37581	11	11	43.0007	0.01066	1.18641	AOSNuc	A1SNuc	gene=SMC3 Refseq:XP_007636426	1.00435e+07	1.06662e+07	9.58976e+06	8.88538e+06	8.29401e+06	8.35944e+06	1.25333e+07	9.11918e+06	9.81351e+06	9.92608e+06	6.76236e+06	8.02583e+06
asmbl_60476	4	4	17.1462	0.0297343	1.18313	AOSNuc	A1SNuc	gene=NPLOC4 Refseq:XP_016828265	4.64397e+06	5.26451e+06	4.98754e+06	4.06929e+06	4.49903e+06	4.02203e+06	5.79524e+06	4.50096e+06	5.10391e+06	4.54591e+06	3.6682e+06	3.86151e+06
asmbl_2512	10	10	34.0082	0.00516379	1.18175	AOSNuc	A1SNuc	gene=TRIP12 Refseq:XP_007630547	5.21728e+06	5.76688e+06	5.4616e+06	4.61532e+06	4.59175e+06	4.70939e+06	6.51068e+06	4.93046e+06	5.58903e+06	5.1559e+06	3.74379e+06	4.52144e+06
asmbl_76854	7	7	27.9245	0.0164655	1.17865	AOSNuc	A1SNuc	gene=SRSF1 Refseq:XP_007632385	6.73699e+07	7.27005e+07	7.24136e+07	5.63942e+07	6.31802e+07	6.07032e+07	8.40714e+07	6.21562e+07	7.41032e+07	6.29994e+07	5.15127e+07	5.82806e+07
asmbl_52381	8	8	28.7421	0.0318756	1.17539	A1SNuc	AOSNuc	gene=PPP1R12A Refseq:XP_007618328	1.12198e+07	1.27686e+07	1.20723e+07	1.32193e+07	1.4734e+07	1.4432e+07	1.40013e+07	1.09167e+07	1.23539e+07	1.47676e+07	1.20131e+07	1.3856e+07
asmbl_66886	15	15	66.2322	0.000741201	1.1739	AOSNuc	A1SNuc	gene=VCP Refseq:XP_016825823	2.59563e+07	2.56385e+07	2.56881e+07	2.26855e+07	2.15127e+07	2.16359e+07	3.23911e+07	2.19199e+07	2.62874e+07	2.53426e+07	1.75399e+07	2.07724e+07
asmbl_14339	5	5	16.1341	0.0123344	1.16138	A1SNuc	AOSNuc	gene=DDX50 Refseq:XP_016821469	2.38942e+06	2.26739e+06	2.40101e+06	2.80649e+06	2.57552e+06	2.81483e+06	2.98177e+06	1.93853e+06	2.45703e+06	3.1352e+06	2.0999e+06	2.70249e+06
asmbl_17687	14	10	84.827	0.0339939	1.16085	AOSNuc	A1SNuc	gene=TBB7_CHICK Refseq:NP_001231026	1.62228e+08	1.82562e+08	1.75536e+08	1.40628e+08	1.56733e+08	1.50866e+08	2.02446e+08	1.56083e+08	1.79631e+08	1.57099e+08	1.27789e+08	1.44845e+08
asmbl_26411	12	12	48.2209	0.00877168	1.1583	A1SNuc	AOSNuc	gene=RPL7 Refseq:XP_007612574	3.46361e+07	3.73137e+07	3.63417e+07	4.18586e+07	4.02206e+07	4.33545e+07	4.32226e+07	3.19018e+07	3.71897e+07	4.67613e+07	3.27931e+07	4.16242e+07
asmbl_15666	9	9	48.5156	0.0175957	1.1582	A1SNuc	AOSNuc	gene=FKBP3 Refseq:XP_007621872	1.52993e+07	1.67072e+07	1.6549e+07	1.86474e+07	1.79719e+07	1.96179e+07	1.90921e+07	1.4284e+07	1.69351e+07	2.08314e+07	1.4653e+07	1.88349e+07
asmbl_74563	13	12	56.6914	0.0219103	1.15799	AOSNuc	A1SNuc	gene=EEF1D Refseq:XP_016822378	2.60805e+07	2.92334e+07	2.74789e+07	2.38907e+07	2.28646e+07	2.47417e+07	3.25461e+07	2.49935e+07	2.812e+07	2.66889e+07	1.86422e+07	2.37543e+07
asmbl_10509	7	6	36.3284	0.0231705	1.15591	AOSNuc	A1SNuc	gene=VRK1 Refseq:XP_007629161	1.23364e+07	1.3853e+07	1.27538e+07	1.0774e+07	1.13905e+07	1.1526e+07	1.53947e+07	1.18438e+07	1.30514e+07	1.20359e+07	9.28705e+06	1.1066e+07
asmbl_29021	8	8	34.2449	0.0276013	1.15351	A1SNuc	AOSNuc	gene=RSL1D1 Refseq:XP_007621338	2.67195e+07	2.86313e+07	2.57791e+07	2.99117e+07	3.29502e+07	3.07222e+07	3.33434e+07	2.44787e+07	2.63805e+07	3.34152e+07	2.68653e+07	2.94961e+07
asmbl_46676	10	10	40.5475	0.0392836	1.15343	A1SNuc	AOSNuc	gene=MTA2 Refseq:XP_007608217	1.11229e+07	1.13135e+07	1.03158e+07	1.35495e+07	1.20212e+07	1.22066e+07	1.38804e+07	9.67266e+06	1.05565e+07	1.51365e+07	9.80124e+06	1.17195e+07
asmbl_41561	9	9	37.1299	0.00127183	1.15118	A1SNuc	AOSNuc	gene=MAP6 Refseq:XP_007621297	2.30091e+07	2.29278e+07	2.30688e+07	2.62406e+07	2.58287e+07	2.7369e+07	2.87133e+07	1.96024e+07	2.36071e+07	2.9314e+07	2.10589e+07	2.62768e+07
asmbl_31453	8	8	57.3628	0.0130815	1.14749	A1SNuc	AOSNuc	gene=ACTC1 Refseq:XP_007615414	2.77183e+08	2.96426e+08	2.94809e+08	3.16402e+08	3.39149e+08	3.40946e+08	3.45899e+08	2.53433e+08	3.01687e+08	3.53461e+08	2.76519e+08	3.27339e+08
asmbl_46932	11	11	54.7096	0.0325926	1.14334	AOSNuc	A1SNuc	gene=SF1 Refseq:XP_016824081	4.16805e+07	4.40024e+07	4.49744e+07	3.66166e+07	4.08285e+07	3.68319e+07	5.20134e+07	3.76204e+07	4.60237e+07	4.09053e+07	3.32887e+07	3.53619e+07
asmbl_55396	5	5	19.8416	0.0148743	1.14283	AOSNuc	A1SNuc	gene=IK Refseq:XP_007629905	5.5205e+06	5.28849e+06	4.94611e+06	4.63987e+06	4.56906e+06	4.57709e+06	6.88908e+06	4.52146e+06	5.06151e+06	5.18332e+06	3.72529e+06	4.39442e+06
asmbl_62981	3	3	14.0618	0.0167292	1.1415	A1SNuc	AOSNuc	gene=MARCKS	4.81379e+06	4.83324e+06	5.22258e+06	5.50547e+06	5.58037e+06	5.88781e+06	6.00717e+06	4.13224e+06	5.34444e+06	6.1503e+06	4.54984e+06	5.65284e+06
asmbl_11152	9	9	47.5454	0.0327807	1.13556	A1SNuc	AOSNuc	gene=KIF4 Refseq:XP_007627664	1.95967e+07	2.2199e+07	2.13288e+07	2.31723e+07	2.40704e+07	2.44388e+07	2.44548e+07	1.89793e+07	2.18265e+07	2.58864e+07	1.96253e+07	2.34634e+07
asmbl_53881	4	4	20.6269	0.028604	1.13441	A1SNuc	AOSNuc	gene=YWHAZ Refseq:XP_007621492	1.71099e+07	1.58655e+07	1.70227e+07	1.92226e+07	1.78628e+07	1.96328e+07	2.13516e+07	1.35644e+07	1.74198e+07	2.1474e+07	1.45641e+07	1.88493e+07
asmbl_22295	6	6	20.9792	0.0194104	1.12772	A1SNuc	AOSNuc	gene=CTCF Refseq:XP_007610037	9.81568e+06	1.02434e+07	9.97108e+06	1.18498e+07	1.12998e+07	1.0716e+07	1.22491e+07	8.75776e+06	1.02037e+07	1.32377e+07	9.21311e+06	1.02884e+07
asmbl_31055	17	17	80.6747	0.0489533	1.118	AOSNuc	A1SNuc	gene=PDIA3 Refseq:NP_001233703	6.633e+07	7.30442e+07	7.0547e+07	5.91448e+07	6.38569e+07	6.47641e+07	8.27737e+07	6.245e+07	7.2193e+07	6.60721e+07	5.20644e+07	6.21794e+07
asmbl_19455	10	10	56.7618	0.00447271	1.11759	A1SNuc	AOSNuc	gene=AHNAK2 Refseq:XP_016820376	3.14074e+07	3.0887e+07	3.17312e+07	3.48808e+07	3.61601e+07	3.40413e+07	3.91935e+07	2.64072e+07	3.24715e+07	3.89662e+07	2.94824e+07	3.26828e+07
asmbl_40389	4	4	12.7656	0.0286142	1.11376	AOSNuc	A1SNuc	gene=SNW1 Refseq:XP_007624756	1.14274e+06	1.21596e+06	1.13636e+06	1.09468e+06	1.0324e+06	1.01098e+06	1.42603e+06	1.0396e+06	1.16287e+06	1.2229e+06	841745	970630
asmbl_24563	44	44	234.608	0.0492074	1.09686	A1SNuc	AOSNuc	gene=HSPA8 Refseq:NP_001233658	3.66605e+08	3.8416e+08	3.81747e+08	3.90062e+08	4.25964e+08	4.26185e+08	4.57489e+08	3.28443e+08	3.90654e+08	4.35748e+08	3.47301e+08	4.09176e+08
asmbl_23399	6	6	32.0106	0.00256086	1.08551	A1SNuc	AOSNuc	gene=LUC7L3 Refseq:XP_007611642	5.01583e+06	5.10864e+06	5.17698e+06	5.51419e+06	5.62314e+06	5.47261e+06	6.25929e+06	4.3677e+06	5.29777e+06	6.16004e+06	4.58471e+06	5.25421e+06
asmbl_35038	10	10	32.2926	0.0297868	1.07979	A1SNuc	AOSNuc	gene=KHDRBS1 Refseq:XP_016829112	6.31794e+07	6.58028e+07	6.47499e+07	6.8446e+07	6.82153e+07	7.25282e+07	7.88421e+07	5.62589e+07	6.62607e+07	7.64628e+07	5.5618e+07	6.96336e+07
asmbl_75554	2	2	6.49351	0.0479858	1.07286	AOSNuc	A1SNuc	gene=CEBPZ Refseq:XP_007611538	998764	950709	986591	937655	876811	922209	1.24636e+06	812820	1.00961e+06	1.04748e+06	714890	885404

## Sheet: DE Phosphoproteins
Color		Condition
		High in A0
		High in A1
		FC > 1.5							Normalized abundance						Raw abundance
									A1__phos			A0__phos			A1__phos			A0__phos
Accession	Peptide count	Unique peptides	Confidence score	Anova (p)	Max fold change	Highest mean condition	Lowest mean condition	Description	A1__NUC_PHOS_t1	A1__NUC_PHOS_t2	A1__NUC_PHOS_t3	A0__NUC_PHOS_t1	A0__NUC_PHOS_t2	A0__NUC_PHOS_t3	A1__NUC_PHOS_t1	A1__NUC_PHOS_t2	A1__NUC_PHOS_t3	A0__NUC_PHOS_t1	A0__NUC_PHOS_t2	A0__NUC_PHOS_t3
asmbl_3534	1	1	3.32059	1.23017e-06	Infinity	A0__phos	A1__phos	gene=LPIN2 Refseq:XP_016827444	0	0	0	1740.75	3204.41	2677.72	0	0	0	2816.33	4597.6	4149.93
asmbl_74256	1	1	4.03451	0.0136132	23.4025	A0__phos	A1__phos	gene=AQP1 Refseq:XP_007635611	595.813	901.353	11708.6	101229	72745.6	135073	595.813	1088.59	10860.3	163776	104374	209336
asmbl_75660	1	1	4.06945	0.000390558	7.27304	A0__phos	A1__phos	gene=BIRC6 Refseq:XP_016827983	30815.6	19722	36404.1	214345	204792	213194	30815.6	23818.8	33766.7	346784	293831	330408
asmbl_27439	2	2	8.76741	0.00022995	6.99744	A0__phos	A1__phos	gene=ARHGAP22 Refseq:XP_016822072	32052	45502.9	47370	346988	270926	256241	32052	54955.1	43938.1	561386	388718	397123
asmbl_51808	2	2	8.93886	0.00580651	6.01147	A0__phos	A1__phos	gene=NACA Refseq:XP_007627871	42307.8	13173.1	19726.9	150476	126564	175069	42307.8	15909.5	18297.7	243453	181591	271323
asmbl_75580	1	1	5.57229	0.0149005	5.74221	A0__phos	A1__phos	gene=STRN Refseq:XP_016821359	61420	29145.9	14032.8	180423	271307	148898	61420	35200.2	13016.1	291903	389265	230762
asmbl_34009	1	1	4.64145	0.0008064	5.53337	A0__phos	A1__phos	gene=GPR85 Refseq:XP_007633188	112588	79543.5	58937.7	426967	490312	471979	112588	96066.8	54667.8	690783	703488	731474
asmbl_39094	1	1	5.46211	0.00138285	5.04205	A0__phos	A1__phos	gene=PGK1 Refseq:NP_001233654	34640.6	48016	27517.3	156491	164435	234576	34640.6	57990.2	25523.7	253183	235928	363546
asmbl_4262	2	2	11.4701	0.00110935	5.0375	A0__phos	A1__phos	gene=PLA2G4A Refseq:XP_016824730	46469.8	67655.3	43029.3	309527	282476	199663	46469.8	81709.1	39911.8	500778	405290	309437
asmbl_76356	1	1	4.22608	0.000187769	4.86987	A0__phos	A1__phos	gene=GFPT1 Refseq:XP_007629815	27984.7	34870.4	38419.9	155051	189368	148778	27984.7	42113.9	35636.4	250854	271700	230577
asmbl_43988	2	2	6.43562	0.00133493	4.86346	A0__phos	A1__phos	gene=PI4KA Refseq:XP_007616341	39794.1	62024.7	69066.7	248849	243031	339215	39794.1	74908.9	64062.9	402608	348695	525715
asmbl_54751	3	3	20.0088	3.4924e-06	4.64512	A0__phos	A1__phos	gene=THUMPD1 Refseq:XP_007632844	621624	647530	567267	2.76674e+06	2.92997e+06	2.83368e+06	621624	782038	526169	4.47625e+06	4.20386e+06	4.39163e+06
asmbl_5191	1	1	3.59054	0.0156941	4.60795	A0__phos	A1__phos	gene=MAP4K3 Refseq:XP_016820699	3831.89	12238.6	10716.5	31234.9	37945.9	54252.1	3831.89	14780.9	9940.06	50534.4	54443.8	84080
asmbl_65881	3	3	12.7783	9.73383e-05	4.52111	A0__phos	A1__phos	gene=USP4 Refseq:XP_016827969	109436	102700	80552.3	422281	439176	461819	109436	124034	74716.4	683201	630119	715727
asmbl_23628	1	1	5.42997	0.000375252	4.40355	A0__phos	A1__phos	gene=RAD23A Refseq:XP_007622484	138723	99495.7	154880	573771	602115	555148	138723	120163	143659	928293	863900	860368
asmbl_24915	1	1	4.34834	7.06738e-05	4.34492	A0__phos	A1__phos	gene=SIK3 Refseq:XP_007618962	191072	257338	228601	970600	997651	973306	191072	310793	212039	1.57032e+06	1.43141e+06	1.50843e+06
asmbl_8953	1	1	3.62217	0.00251718	4.30959	A0__phos	A1__phos	gene=PRKD1 Refseq:XP_007609509	6714.25	5475.41	9833.92	37770.3	33162.5	23979.8	6714.25	6612.8	9121.46	61107.8	47580.8	37164
asmbl_62031	1	1	3.59753	0.000550447	4.17744	A0__phos	A1__phos	gene=PRKAB1 Refseq:XP_007620809	135244	97433.4	156409	506616	552755	566012	135244	117673	145077	819645	793080	877207
asmbl_54612	2	2	8.72016	0.00290913	4.00338	A0__phos	A1__phos	gene=RRAS2 Refseq:XP_007622888	191665	245109	123577	809970	810268	623059	191665	296024	114624	1.31044e+06	1.16255e+06	965617
asmbl_40613	11	10	58.6443	3.69467e-06	3.91291	A0__phos	A1__phos	gene=RFC1 Refseq:XP_016821729	2.87319e+06	2.91187e+06	2.68785e+06	1.05236e+07	1.09913e+07	1.16389e+07	2.87319e+06	3.51674e+06	2.49312e+06	1.70259e+07	1.577e+07	1.8038e+07
asmbl_5922	1	1	3.51776	0.000103356	3.84962	A0__phos	A1__phos	gene=ZNF451 Refseq:XP_007607670	27522.5	23600.9	23919.2	101225	104616	83043.7	27522.5	28503.4	22186.2	163771	150101	128701
asmbl_72377	1	1	4.2962	0.00231853	3.82726	A0__phos	A1__phos	gene=WBP4 Refseq:XP_007617424	396793	295997	241244	927511	1.18609e+06	1.46118e+06	396793	357483	223766	1.5006e+06	1.70178e+06	2.26454e+06
asmbl_26823	1	1	2.78833	0.00260627	3.66814	A0__phos	A1__phos	gene=ORC6 Refseq:XP_007629630	10232.8	6520.93	12783.5	34128	37127.4	37091.4	10232.8	7875.5	11857.4	55215.1	53269.5	57484.3
asmbl_14488	1	1	3.26621	0.000121241	3.40277	A0__phos	A1__phos	gene=MICU1 Refseq:XP_016828716	2.91974e+06	3.18274e+06	2.84562e+06	8.93709e+06	9.93363e+06	1.15776e+07	2.91974e+06	3.84388e+06	2.63946e+06	1.44592e+07	1.42525e+07	1.7943e+07
asmbl_8984	1	1	2.76096	0.00184703	3.35786	A0__phos	A1__phos	gene=HECTD1 Refseq:XP_007618568	17130.1	27182	18788.5	61007	82830.7	68045.6	17130.1	32828.4	17427.3	98702.1	118843	105457
asmbl_56921	4	4	24.0226	8.87491e-06	3.30704	A0__phos	A1__phos	gene=AKAP12 Refseq:XP_016825152	565275	561170	604974	1.80509e+06	1.89024e+06	2.03054e+06	565275	677739	561144	2.92041e+06	2.71207e+06	3.14694e+06
asmbl_43555	1	1	4.16727	0.00144638	3.24766	A0__phos	A1__phos	gene=ETV5 Refseq:XP_016829246	144563	145672	98945.9	362553	419419	481953	144563	175932	91777.4	586567	601773	746931
asmbl_79310	1	1	3.6868	0.00281534	3.16793	A0__phos	A1__phos	gene=DDX60 Refseq:XP_007614044	187739	234769	330757	900390	703255	782644	187739	283537	306794	1.45672e+06	1.00901e+06	1.21294e+06
asmbl_39640	5	5	32.9001	2.83609e-05	3.15812	A0__phos	A1__phos	gene=TMX1 Refseq:XP_007629833	2.00874e+06	2.00584e+06	1.96897e+06	6.08516e+06	5.84259e+06	6.969e+06	2.00874e+06	2.4225e+06	1.82632e+06	9.84507e+06	8.38281e+06	1.08006e+07
asmbl_86690	2	2	5.98726	0.000128299	3.11782	A0__phos	A1__phos	gene=TSC22D4 Refseq:XP_007617549	120247	98217	97003.9	320032	351104	312436	120247	118619	89976.1	517773	503755	484214
asmbl_52722	3	3	8.08407	8.25996e-05	3.10952	A0__phos	A1__phos	gene=CDK17 Refseq:XP_007633299	227092	186104	201672	588989	657507	665449	227092	224763	187061	952915	943376	1.03131e+06
asmbl_7073	16	16	96.1241	3.36019e-05	3.10594	A0__phos	A1__phos	gene=HNRNPC Refseq:XP_007612287	8.46964e+07	8.44928e+07	9.64282e+07	2.77193e+08	2.57886e+08	2.89912e+08	8.46964e+07	1.02044e+08	8.94421e+07	4.48465e+08	3.70008e+08	4.49306e+08
asmbl_57144	2	2	4.07023	0.000272358	3.06681	A0__phos	A1__phos	gene=TCP1 Refseq:NP_001233662	10981.5	10467.2	8517.02	27608.7	31711.6	32578.8	10981.5	12641.5	7899.97	44667.6	45499	50490.6
asmbl_62664	2	2	6.32385	0.000359715	3.04317	A0__phos	A1__phos	gene=RAPGEF1 Refseq:XP_016822157	33326.2	30520.9	26087.4	79157	96821.8	97707.2	33326.2	36860.9	24197.4	128067	138918	151427
asmbl_19237	7	7	42.1451	0.000400883	3.03999	A0__phos	A1__phos	gene=HSP90AA1 Refseq:NP_001233750	8.68181e+07	8.99495e+07	7.9096e+07	2.26173e+08	2.43207e+08	3.08443e+08	8.68181e+07	1.08634e+08	7.33656e+07	3.65921e+08	3.48948e+08	4.78025e+08
asmbl_7723	2	2	13.4095	0.000886426	3.03446	A0__phos	A1__phos	gene=TGFB1I1 Refseq:XP_007630234	640563	442525	582181	1.49954e+06	1.71681e+06	1.83685e+06	640563	534449	540003	2.42607e+06	2.46323e+06	2.84675e+06
asmbl_61867	1	1	2.37925	0.0277097	2.9897	A0__phos	A1__phos	gene=TRAFD1 Refseq:XP_007632527	6846.25	12202.9	4756.82	29229.2	26328.1	15615.2	6846.25	14737.8	4412.19	47289.5	37775	24200.5
asmbl_71908	3	3	11.6908	0.000485828	2.96536	A0__phos	A1__phos	gene=FARP1 Refseq:XP_016820263	426512	572984	587697	1.49827e+06	1.58418e+06	1.62414e+06	426512	692007	545119	2.42403e+06	2.27294e+06	2.5171e+06
asmbl_65161	1	1	3.20281	0.00112213	2.96088	A0__phos	A1__phos	gene=PALM Refseq:XP_007614982	60792.6	60677.1	85249.4	203796	227435	180840	60792.6	73281.3	79073.1	329718	326319	280265
asmbl_43238	3	3	8.71574	3.53386e-05	2.9318	A0__phos	A1__phos	gene=PCYT1A Refseq:NP_001233666	367459	334720	308133	988622	959387	1.01402e+06	367459	404249	285809	1.59947e+06	1.37651e+06	1.57153e+06
asmbl_73802	1	1	4.43331	0.00132663	2.9144	A0__phos	A1__phos	gene=CTDP1 Refseq:XP_016827151	174026	159464	115334	392935	464972	450147	174026	192589	106978	635721	667131	697639
asmbl_39894	2	2	7.01738	7.00689e-05	2.88971	A0__phos	A1__phos	gene=GPHN Refseq:XP_016828539	262898	282384	303284	894749	770156	787205	262898	341042	281311	1.4476e+06	1.105e+06	1.22001e+06
asmbl_57575	1	1	2.75155	0.00185269	2.81232	A0__phos	A1__phos	gene=EFR3A Refseq:XP_007632437	330907	514771	460205	1.12712e+06	1.19278e+06	1.35267e+06	330907	621703	426864	1.82354e+06	1.71137e+06	2.09638e+06
asmbl_68508	2	2	16.4607	3.22203e-05	2.75939	A0__phos	A1__phos	gene=SPRR1A Refseq:XP_007612724	1.42993e+06	1.3068e+06	1.21112e+06	3.66898e+06	3.55465e+06	3.67002e+06	1.42993e+06	1.57825e+06	1.12338e+06	5.93598e+06	5.10013e+06	5.68781e+06
asmbl_44018	2	2	8.70939	0.000285696	2.69903	A0__phos	A1__phos	gene=MAPK1 Refseq:XP_007614402	430541	336056	433343	1.09476e+06	1.06814e+06	1.07577e+06	430541	405864	401947	1.77119e+06	1.53255e+06	1.66723e+06
asmbl_25787	9	9	52.0851	0.000891396	2.63558	A0__phos	A1__phos	gene=FLNA Refseq:XP_007626292	8.33656e+06	8.93268e+06	8.74935e+06	1.91638e+07	2.18645e+07	2.75457e+07	8.33656e+06	1.07882e+07	8.11547e+06	3.10048e+07	3.13707e+07	4.26904e+07
asmbl_9853	1	1	4.46578	0.0401738	2.63306	A0__phos	A1__phos	gene=LNPK Refseq:XP_007635416	78770.8	24305.5	57951.4	161273	130623	132100	78770.8	29354.4	53752.9	260921	187415	204728
asmbl_74824	6	6	50.3742	0.00938403	2.55603	A0__phos	A1__phos	gene=MYH9 Refseq:XP_016824829	1.72798e+07	2.21121e+07	1.34039e+07	4.90413e+07	5.23875e+07	3.35188e+07	1.72798e+07	2.67054e+07	1.24328e+07	7.9343e+07	7.51644e+07	5.19474e+07
asmbl_79762	1	1	4.16679	0.00334676	2.53669	A0__phos	A1__phos	gene=TOM1 Refseq:XP_007628258	21646.9	30532.5	23344.4	65137.2	51824.3	74619.3	21646.9	36874.9	21653.2	105384	74356.3	115645
asmbl_73318	3	3	14.5554	0.00624244	2.48126	A0__phos	A1__phos	gene=OXSR1 Refseq:XP_007615633	2.53805e+06	1.71309e+06	3.02517e+06	5.76084e+06	6.70204e+06	5.59155e+06	2.53805e+06	2.06894e+06	2.806e+06	9.32036e+06	9.61593e+06	8.66579e+06
asmbl_28788	1	1	14.7791	0.00154811	2.47753	A0__phos	A1__phos	gene=RRM2 Refseq:XP_007633533	3.49008e+06	3.17234e+06	4.71675e+06	9.54753e+06	9.19004e+06	9.45472e+06	3.49008e+06	3.83132e+06	4.37503e+06	1.54468e+07	1.31857e+07	1.46529e+07
asmbl_8672	1	1	4.45158	0.0092204	2.46326	A0__phos	A1__phos	gene=UBE4B Refseq:XP_016824512	46233.6	35780.2	24093	86497.2	96045.4	78826.1	46233.6	43212.6	22347.5	139942	137804	122165
asmbl_25332	1	1	3.3925	0.000217182	2.39611	A0__phos	A1__phos	gene=PPP2R5D Refseq:XP_016823280	155249	155683	133733	323105	375010	367353	155249	188023	124045	522746	538055	569324
asmbl_43691	1	1	4.72056	0.00524128	2.34857	A0__phos	A1__phos	gene=DVL3 Refseq:XP_007637493	86563.5	112353	75726.3	176624	216197	252195	86563.5	135691	70240	285756	310194	390853
asmbl_64894	3	3	11.7948	0.044009	2.3404	A0__phos	A1__phos	gene=SGTA Refseq:XP_007614897	65947.3	98246.9	74577.4	276484	165274	117063	65947.3	118655	69174.3	447319	237131	181424
asmbl_32811	2	2	9.36077	0.00490951	2.28278	A0__phos	A1__phos	gene=FAM122A Refseq:XP_007627725	132596	85596.8	85216.8	222841	246766	223009	132596	103377	79042.9	360531	354053	345619
asmbl_44867	1	1	3.44921	0.00136562	2.23959	A0__phos	A1__phos	gene=ERI1 Refseq:XP_007625655	456139	367864	320828	859604	837587	866763	456139	444279	297585	1.39074e+06	1.20175e+06	1.34331e+06
asmbl_86515	4	4	13.315	0.000713282	2.23548	A0__phos	A1__phos	gene=HSPB1 Refseq:XP_007622450	3.6871e+06	3.91919e+06	3.02654e+06	7.35903e+06	8.16882e+06	8.24162e+06	3.6871e+06	4.73331e+06	2.80727e+06	1.1906e+07	1.17204e+07	1.27729e+07
asmbl_85422	2	2	6.26641	0.00395552	2.22174	A0__phos	A1__phos	gene=ACLY Refseq:XP_016827526	457767	598079	415956	1.2243e+06	1.11274e+06	932917	457767	722315	385820	1.98078e+06	1.59654e+06	1.44584e+06
asmbl_49870	7	7	59.0251	0.00280065	2.20325	A0__phos	A1__phos	gene=HNRNPU Refseq:XP_007621077	7.16396e+07	9.00718e+07	9.14045e+07	1.78711e+08	1.60407e+08	2.1856e+08	7.16396e+07	1.08782e+08	8.47823e+07	2.89134e+08	2.30149e+08	3.38724e+08
asmbl_76138	3	3	14.168	4.36391e-05	2.18304	A0__phos	A1__phos	gene=CDYL Refseq:XP_007633172	329136	341604	324377	779615	696476	696289	329136	412564	300876	1.26132e+06	999287	1.07911e+06
asmbl_38748	4	4	10.4532	0.000306314	2.18066	A0__phos	A1__phos	gene=PDHA1 Refseq:NP_001239228	369872	301019	314852	712568	748223	688783	369872	363549	292041	1.15285e+06	1.07353e+06	1.06748e+06
asmbl_7192	3	3	10.2195	0.000940422	2.17848	A0__phos	A1__phos	gene=CARHSP1 Refseq:XP_007636481	1.38624e+06	1.51866e+06	1.16347e+06	2.74618e+06	2.92579e+06	3.19092e+06	1.38624e+06	1.83413e+06	1.07918e+06	4.44299e+06	4.19785e+06	4.94528e+06
asmbl_39609	1	1	4.23446	0.00337724	2.15338	A0__phos	A1__phos	gene=NIN Refseq:XP_016829079	56391.6	67443.9	68490.9	158025	144676	111452	56391.6	81453.8	63528.8	255666	207577	172728
asmbl_61160	2	2	9.68008	0.0017913	2.10837	A0__phos	A1__phos	gene=PRKAR1A Refseq:XP_007630022	1.53847e+06	1.29181e+06	1.78202e+06	2.97803e+06	3.3972e+06	3.3492e+06	1.53847e+06	1.56015e+06	1.65292e+06	4.8181e+06	4.87422e+06	5.1906e+06
asmbl_52030	1	1	3.63248	0.000986501	2.08906	A0__phos	A1__phos	gene=USP15 Refseq:XP_016829108	91588	88539.3	90698	170182	221290	174299	91588	106931	84127	275335	317502	270129
asmbl_62572	1	1	5.44751	0.0155741	2.08814	A0__phos	A1__phos	gene=RXRA Refseq:XP_007618590	250621	274024	189787	386603	474249	630982	250621	330946	176037	625478	680441	977897
asmbl_60208	1	1	3.72183	0.00148717	2.07031	A0__phos	A1__phos	gene=STXBP5 Refseq:XP_007612129	102396	81584.6	95226	200549	208884	168610	102396	98531.8	88327	324465	299701	261311
asmbl_75302	7	7	37.1433	0.000617757	2.03772	A0__phos	A1__phos	gene=ZNF326 Refseq:XP_007623041	3.10852e+06	3.4907e+06	3.05594e+06	5.98672e+06	6.36607e+06	7.32172e+06	3.10852e+06	4.21581e+06	2.83454e+06	9.68581e+06	9.13389e+06	1.13472e+07
asmbl_79364	1	1	2.71222	0.0311945	2.02212	A0__phos	A1__phos	gene=HMGB2 Refseq:XP_007637920	8197.67	4156.19	6513.88	10959.9	15395.2	11797.7	8197.67	5019.54	6041.95	17731.8	22088.6	18284.1
asmbl_82730	1	1	7.27557	0.000467998	2.00802	A0__phos	A1__phos	gene=GOLGA3 Refseq:XP_007627409	181980	154519	169774	309077	361454	346073	181980	186617	157474	500051	518605	536344
asmbl_45811	1	1	5.12429	0.00823346	2.00451	A0__phos	A1__phos	gene=BRAF Refseq:XP_007621782	70704.2	77237.8	86187.7	119205	175704	174406	70704.2	93282.1	79943.5	192860	252095	270295
asmbl_86381	12	12	49.4343	0.00294866	1.99287	A0__phos	A1__phos	gene=GTF2I Refseq:XP_016824303	1.68928e+07	1.46704e+07	2.00911e+07	3.08053e+07	3.75191e+07	3.46161e+07	1.68928e+07	1.77178e+07	1.86356e+07	4.98394e+07	5.38315e+07	5.36481e+07
asmbl_79118	7	7	30.5239	0.000627686	1.97143	A0__phos	A1__phos	gene=CANX Refseq:NP_001233705	8.5791e+06	8.90702e+06	7.22179e+06	1.59042e+07	1.56752e+07	1.71306e+07	8.5791e+06	1.07572e+07	6.69858e+06	2.57311e+07	2.24905e+07	2.6549e+07
asmbl_60061	5	5	20.9965	0.00150179	1.94109	A0__phos	A1__phos	gene=REPS1 Refseq:XP_016827542	1.18293e+06	1.06322e+06	919823	1.89295e+06	2.03427e+06	2.21823e+06	1.18293e+06	1.28408e+06	853183	3.06257e+06	2.91873e+06	3.43781e+06
asmbl_38112	2	2	6.33119	0.00386615	1.93126	A0__phos	A1__phos	gene=PI4K2A Refseq:XP_007637654	173216	181291	129247	291440	325743	317070	173216	218950	119883	471515	467369	491396
asmbl_43163	4	4	23.738	0.000592231	1.89997	A0__phos	A1__phos	gene=ZNF148 Refseq:XP_007624369	2.38832e+06	2.17745e+06	2.65222e+06	4.28583e+06	4.69057e+06	4.7376e+06	2.38832e+06	2.62976e+06	2.46007e+06	6.93396e+06	6.72992e+06	7.34233e+06
asmbl_19607	2	2	8.04445	0.00540692	1.88822	A0__phos	A1__phos	gene=TRIP10 Refseq:XP_007614556	789884	833736	917487	1.34601e+06	1.52292e+06	1.92924e+06	789884	1.00692e+06	851016	2.17769e+06	2.18505e+06	2.98993e+06
asmbl_71632	3	3	11.2568	0.0049279	1.88344	A0__phos	A1__phos	gene=GAPVD1 Refseq:XP_007623550	557954	680973	738949	1.06701e+06	1.28045e+06	1.37775e+06	557954	822428	685413	1.72629e+06	1.83716e+06	2.13523e+06
asmbl_31041	7	7	44.492	0.00432211	1.87214	A0__phos	A1__phos	gene=MFAP1 Refseq:XP_007621723	1.58586e+06	1.15933e+06	1.59197e+06	2.86647e+06	2.59303e+06	2.6603e+06	1.58586e+06	1.40016e+06	1.47664e+06	4.63761e+06	3.72042e+06	4.12294e+06
asmbl_2635	1	1	3.79684	0.0015467	1.86641	A0__phos	A1__phos	gene=DIS3L2 Refseq:XP_016827342	300654	254818	252386	483692	463062	561037	300654	307750	234101	782557	664390	869496
asmbl_47536	2	2	12.0736	0.00190282	1.86468	A0__phos	A1__phos	gene=NAP1L4 Refseq:XP_016825566	8.12871e+06	8.61553e+06	9.87992e+06	1.86843e+07	1.56761e+07	1.52851e+07	8.12871e+06	1.04052e+07	9.16414e+06	3.02289e+07	2.24917e+07	2.36888e+07
asmbl_8882	1	1	4.14888	0.0244213	1.83753	A0__phos	A1__phos	gene=PLEKHG5 Refseq:XP_016827599	212371	226776	219378	396262	294223	519575	212371	273883	203484	641105	422145	805238
asmbl_1684	1	1	3.72854	0.0225332	1.83731	A0__phos	A1__phos	gene=TMEM237 Refseq:XP_007611148	48021.2	63930.5	78251.1	118429	96564	134468	48021.2	77210.5	72581.9	191605	138548	208399
asmbl_22950	8	8	48.2018	2.10852e-05	1.83629	A0__phos	A1__phos	gene=MCM2 Refseq:XP_016824803	7.65265e+07	7.43225e+07	7.81388e+07	1.34193e+08	1.41981e+08	1.44314e+08	7.65265e+07	8.97613e+07	7.24777e+07	2.17109e+08	2.03711e+08	2.23657e+08
asmbl_23588	1	1	4.67247	0.00268223	1.82331	A0__phos	A1__phos	gene=TRMT1 Refseq:XP_016824723	63703.3	56912.8	48586.3	110938	94528.3	103042	63703.3	68735.1	45066.2	179485	135627	159695
asmbl_52529	2	2	8.32223	0.00251235	1.81925	A0__phos	A1__phos	gene=HSP90B1 Refseq:XP_007619353	962570	860913	752267	1.40244e+06	1.61503e+06	1.66846e+06	962570	1.03975e+06	697766	2.26898e+06	2.31721e+06	2.58578e+06
asmbl_61836	1	1	4.66658	0.00203598	1.81704	A0__phos	A1__phos	gene=SH2B3 Refseq:XP_007628865	41412.3	52500.5	46137.1	88622.5	89043.2	76810.8	41412.3	63406.2	42794.5	143381	127757	119041
asmbl_4212	1	1	4.94538	0.00107902	1.7959	A0__phos	A1__phos	gene=FAM129A Refseq:XP_007607313	1.0582e+06	1.17911e+06	1.32401e+06	2.16069e+06	2.02529e+06	2.2098e+06	1.0582e+06	1.42405e+06	1.22808e+06	3.49574e+06	2.90584e+06	3.42475e+06
asmbl_47474	11	11	49.1289	0.00165978	1.7926	A0__phos	A1__phos	gene=CTTN Refseq:XP_007616018	3.12493e+07	2.56379e+07	3.24317e+07	5.04643e+07	5.49922e+07	5.46564e+07	3.12493e+07	3.09636e+07	3.0082e+07	8.16452e+07	7.89016e+07	8.47066e+07
asmbl_73203	2	2	7.77076	0.00397658	1.76922	A0__phos	A1__phos	gene=STT3B Refseq:XP_016820001	1.58804e+06	1.49641e+06	1.26805e+06	2.29964e+06	2.49952e+06	2.90136e+06	1.58804e+06	1.80725e+06	1.17618e+06	3.72055e+06	3.58625e+06	4.49653e+06
asmbl_62981	3	3	10.4343	0.00706638	1.76848	A0__phos	A1__phos	gene=MARCKS	651095	836507	569998	1.16032e+06	1.23458e+06	1.24393e+06	651095	1.01027e+06	528702	1.87726e+06	1.77134e+06	1.92784e+06
asmbl_35958	1	1	5.12029	0.0349498	1.75799	A0__phos	A1__phos	gene=DDI2 Refseq:XP_016825721	67876.6	53126.3	47923.7	85649.7	82404.7	128918	67876.6	64162.1	44451.7	138571	118232	199797
asmbl_2923	1	1	2.47135	0.0243189	1.74527	A0__phos	A1__phos	gene=HDAC4 Refseq:XP_016824332	99788.8	140967	102345	164103	241669	193032	99788.8	170249	94929.9	265499	346741	299161
asmbl_5498	7	7	20.5862	0.00145858	1.72011	A0__phos	A1__phos	gene=HNRNPM Refseq:XP_007627627	999416	813553	981440	1.54105e+06	1.6737e+06	1.59194e+06	999416	982549	910336	2.49324e+06	2.40139e+06	2.46718e+06
asmbl_64553	1	1	5.33383	0.00521503	1.69977	A0__phos	A1__phos	gene=PTPN21 Refseq:XP_007630586	228610	211958	287793	435806	411651	390591	228610	255987	266943	705083	590627	605339
asmbl_37915	7	7	56.6445	0.000724959	1.6954	A0__phos	A1__phos	gene=NPM3 Refseq:XP_016825855	1.56204e+07	1.44572e+07	1.45382e+07	2.2743e+07	2.6357e+07	2.65417e+07	1.56204e+07	1.74604e+07	1.34849e+07	3.67955e+07	3.78164e+07	4.11343e+07
asmbl_80066	1	1	4.62291	0.0228556	1.68963	A0__phos	A1__phos	gene=GSE1 Refseq:XP_007622136	466452	320145	531680	742702	744098	740602	466452	386648	493161	1.2016e+06	1.06761e+06	1.14779e+06
asmbl_53568	1	1	3.63852	0.0086128	1.67506	A0__phos	A1__phos	gene=CLINT1 Refseq:XP_007619557	990245	1.09743e+06	790412	1.48107e+06	1.58484e+06	1.75504e+06	990245	1.3254e+06	733147	2.3962e+06	2.2739e+06	2.71997e+06
asmbl_3048	4	4	25.7493	0.00657258	1.65209	A0__phos	A1__phos	gene=SEPT2 Refseq:XP_007619822	5.98594e+07	4.43016e+07	5.18575e+07	7.84541e+07	8.8624e+07	9.0678e+07	5.98594e+07	5.35042e+07	4.81005e+07	1.26929e+08	1.27156e+08	1.40533e+08
asmbl_16280	4	4	14.1165	0.00341716	1.6514	A0__phos	A1__phos	gene=LYSMD2 Refseq:XP_007620588	875499	909669	719434	1.28357e+06	1.4005e+06	1.45203e+06	875499	1.09863e+06	667312	2.07667e+06	2.0094e+06	2.25036e+06
asmbl_49770	3	3	6.83053	0.00368349	1.61713	A0__phos	A1__phos	gene=WDR26 Refseq:XP_016825831	140585	125934	110624	188472	206287	215129	140585	152093	102610	304925	295975	333407
asmbl_69240	1	1	3.16879	0.0409015	1.60013	A0__phos	A1__phos	gene=RTKN Refseq:XP_007625886	28649.9	31409.8	48195.7	58453.2	53044.2	61725.1	28649.9	37934.4	44704	94570.3	76106.6	95661.6
asmbl_82903	1	1	7.64123	0.0132658	1.59533	A0__phos	A1__phos	gene=SSH1 Refseq:XP_016820055	175307	131934	167057	220567	277109	258985	175307	159340	154954	356852	397590	401376
asmbl_19688	4	4	17.6481	0.00120442	1.57608	A0__phos	A1__phos	gene=RANBP3 Refseq:XP_016826158	3.52037e+06	3.00931e+06	3.17408e+06	4.81466e+06	5.11692e+06	5.3623e+06	3.52037e+06	3.63443e+06	2.94412e+06	7.78955e+06	7.34164e+06	8.3105e+06
asmbl_77060	1	1	2.83683	0.00602644	1.56952	A0__phos	A1__phos	gene=ACACA Refseq:NP_001278985	236044	244930	188430	353438	363888	333319	236044	295808	174779	571821	522097	516578
asmbl_9703	3	3	12.1613	0.00178823	1.55729	A0__phos	A1__phos	gene=CWC22 Refseq:XP_007623614	460795	406099	393896	631464	702536	629410	460795	490456	365359	1.02163e+06	1.00798e+06	975460
asmbl_50489	5	5	19.3159	0.00965722	1.5401	A0__phos	A1__phos	gene=HNRNPK Refseq:XP_007614331	1.15079e+07	1.18257e+07	1.10975e+07	1.47174e+07	1.85812e+07	1.97287e+07	1.15079e+07	1.42823e+07	1.02935e+07	2.38111e+07	2.66599e+07	3.05756e+07
asmbl_29696	2	2	7.88467	0.00114435	1.53887	A0__phos	A1__phos	gene=RBM12 Refseq:XP_007616722	345349	347653	302860	507670	489273	535562	345349	419869	280918	821351	701997	830014
asmbl_27369	6	6	21.1829	0.00471742	1.53713	A0__phos	A1__phos	gene=WAPL Refseq:XP_016822066	7.12649e+06	7.70443e+06	6.18229e+06	1.01487e+07	1.05331e+07	1.16181e+07	7.12649e+06	9.30484e+06	5.73439e+06	1.64194e+07	1.51127e+07	1.80058e+07
asmbl_73438	1	1	2.56896	0.0106892	1.52994	A0__phos	A1__phos	gene=CCDC13 Refseq:XP_007630608	253378	182675	224228	343955	331006	335231	253378	220621	207983	556478	474920	519541
asmbl_7926	1	1	6.02895	0.00741593	1.51582	A0__phos	A1__phos	gene=CD2BP2 Refseq:XP_007612403	2.00056e+06	1.8921e+06	1.92712e+06	2.54861e+06	2.91016e+06	3.36298e+06	2.00056e+06	2.28514e+06	1.78751e+06	4.12334e+06	4.17543e+06	5.21195e+06
asmbl_1258	1	1	2.63533	6.88199e-07	Infinity	A1__phos	A0__phos	gene=ZNF385A Refseq:XP_007610263	58796.1	116008	61497.8	0	0	0	58796.1	140106	57042.3	0	0	0
asmbl_2017	1	1	3.6839	1.80793e-05	Infinity	A1__phos	A0__phos	gene=BARD1 Refseq:XP_007626453	34237.2	8113.44	26021.5	0	0	0	34237.2	9798.81	24136.2	0	0	0
asmbl_59413	1	1	3.10617	0.0273342	61.0048	A1__phos	A0__phos	gene=CG050_RAT Refseq:XP_007611869	4554.82	33069.7	32097.7	712.699	414.442	15.7565	4554.82	39939.1	29772.2	1153.06	594.631	24.4194
asmbl_49753	1	1	3.13088	0.0340544	29.8653	A1__phos	A0__phos	gene=LBR Refseq:XP_007617911	23387.3	188839	43856.2	5302.81	3037.67	234.106	23387.3	228065	40678.9	8579.31	4358.38	362.817
asmbl_10339	1	1	3.62966	0.000235402	18.469	A1__phos	A0__phos	gene=ARL6IP6 Refseq:XP_007629194	92656.5	56309.2	110472	3746.46	5509.12	4791.6	92656.5	68006.1	102468	6061.33	7904.36	7426.03
asmbl_30888	1	1	6.31964	0.00032409	17.0492	A1__phos	A0__phos	gene=SECISBP2L Refseq:XP_016822034	89247.9	148887	136653	7609.13	9428.74	4944.89	89247.9	179815	126753	12310.7	13528.1	7663.59
asmbl_58578	1	1	3.16007	0.00046318	16.2581	A1__phos	A0__phos	gene=GPBP1 Refseq:XP_007628796	81124.8	75744.1	54257.5	3775.25	6388.58	2822.06	81124.8	91478.1	50326.6	6107.91	9166.18	4373.62
asmbl_64101	2	2	13.5345	0.000345277	10.5988	A1__phos	A0__phos	gene=DDX27 Refseq:XP_016820457	1.42145e+06	1.11346e+06	1.28092e+06	78581	152339	129104	1.42145e+06	1.34475e+06	1.18812e+06	127135	218572	200085
asmbl_84201	1	1	3.83995	0.00796101	9.8787	A1__phos	A0__phos	gene=SSX2IP Refseq:XP_007630288	24637.2	25955.2	22508.2	5227.86	1046.59	1125.37	24637.2	31346.8	20877.5	8458.06	1501.63	1744.11
asmbl_7080	1	1	3.76085	0.000108268	8.93166	A1__phos	A0__phos	gene=SUPT16H Refseq:XP_007614077	1.23685e+06	877551	1.39887e+06	132116	137170	124065	1.23685e+06	1.05984e+06	1.29753e+06	213749	196808	192276
asmbl_28281	1	1	2.69703	0.00221221	8.63172	A1__phos	A0__phos	gene=PPP1CB Refseq:XP_007613721	49143.9	56491.4	60764.9	3630.71	10602.7	5044.36	49143.9	68226.1	56362.5	5874.07	15212.5	7817.76
asmbl_48053	40	2	177.394	0.000786516	8.04837	A1__phos	A0__phos	gene=MKI67 Refseq:XP_016825108	38976.2	55554	45219	5327.57	8078.74	3957.35	38976.2	67094	41943	8619.38	11591.2	6133.11
asmbl_31578	1	1	3.3665	0.000277817	7.8944	A1__phos	A0__phos	gene=KIF18A Refseq:XP_007627033	37951.3	53579	36441	4617.52	6777.16	4815.72	37951.3	64708.8	33800.9	7470.6	9723.71	7463.4
asmbl_81154	3	3	11.3767	8.47427e-05	7.84786	A1__phos	A0__phos	gene=UPF1 Refseq:XP_007623918	1.24499e+06	1.04717e+06	1.52887e+06	142339	173537	171013	1.24499e+06	1.2647e+06	1.41811e+06	230288	248986	265036
asmbl_64606	5	5	20.4957	2.58414e-05	7.2622	A1__phos	A0__phos	gene=TDP1 Refseq:XP_007633806	8.97578e+06	8.95034e+06	6.8863e+06	1.18684e+06	1.11786e+06	1.11194e+06	8.97578e+06	1.08096e+07	6.3874e+06	1.92017e+06	1.60389e+06	1.72329e+06
asmbl_55270	1	1	3.46185	0.00339401	6.97709	A1__phos	A0__phos	gene=APC Refseq:XP_007613811	127088	209935	105288	30262.6	19817	13315.2	127088	253544	97659.8	48961.3	28432.9	20635.9
asmbl_37289	3	3	7.68347	4.05436e-05	6.85741	A1__phos	A0__phos	gene=EIF3A Refseq:XP_007618674	264020	250103	211805	39241.9	30593.1	36025.5	264020	302056	196460	63488.8	43894.2	55832.3
asmbl_49837	1	1	3.49133	0.00094356	6.5194	A1__phos	A0__phos	gene=CDC42BPA Refseq:XP_007627329	162856	182932	117341	22681.2	17263.4	31094	162856	220931	108840	36695.5	24769.1	48189.6
asmbl_56310	1	1	3.90647	0.00262853	6.43588	A1__phos	A0__phos	gene=FANCD2 Refseq:XP_007631513	131104	237455	123068	31481	27592.5	17314.9	131104	286781	114152	50932.6	39589.1	26834.7
asmbl_43837	1	1	3.53363	0.00128509	6.36025	A1__phos	A0__phos	gene=UFD1 Refseq:XP_007616294	210692	219734	190333	19732	35282.5	42585.2	210692	265378	176544	31924	50622.5	65998.6
asmbl_51173	5	5	22.3457	5.02739e-05	6.25554	A1__phos	A0__phos	gene=LARP1B Refseq:XP_007607048	1.65081e+06	1.32039e+06	1.50625e+06	220371	219728	275658	1.65081e+06	1.59466e+06	1.39712e+06	356533	315261	427215
asmbl_13091	1	1	3.62359	0.0024018	6.20169	A1__phos	A0__phos	gene=MARF1 Refseq:XP_016829190	31141.8	20740.7	29007.4	6308.38	2719.38	4015.45	31141.8	25049.1	26905.8	10206.2	3901.69	6223.15
asmbl_69187	5	5	18.5682	3.67342e-06	5.80707	A1__phos	A0__phos	gene=DDX10 Refseq:XP_007619991	2.18197e+06	2.15539e+06	1.9617e+06	342306	355686	386732	2.18197e+06	2.60312e+06	1.81958e+06	553810	510330	599358
asmbl_70139	7	7	23.2475	1.09653e-06	5.77344	A1__phos	A0__phos	gene=SYNPO Refseq:XP_016822656	8.16924e+06	7.4825e+06	8.20847e+06	1.34829e+06	1.3506e+06	1.43386e+06	8.16924e+06	9.0368e+06	7.61378e+06	2.18138e+06	1.93782e+06	2.22219e+06
asmbl_46144	5	2	15.8604	0.0002882	5.69928	A1__phos	A0__phos	gene=MEF2A Refseq:XP_007617510	139301	104657	100009	16341.7	23191.8	20819.2	139301	126397	92763.2	26438.9	33275	32265.7
asmbl_29799	2	2	8.16645	0.000363933	5.66525	A1__phos	A0__phos	gene=EIF2S2 Refseq:XP_007609861	570391	430101	669802	112517	84171.5	98143.3	570391	519445	621276	182039	120767	152103
asmbl_72329	1	1	2.67978	0.00076366	5.5427	A1__phos	A0__phos	gene=DIAPH3 Refseq:XP_007607228	161853	149973	155839	19936.9	26299.8	38138.3	161853	181126	144549	32255.5	37734.3	59106.8
asmbl_58089	1	1	5.96063	0.00388092	5.40207	A1__phos	A0__phos	gene=BRIX1 Refseq:XP_007624217	245423	549685	259925	66307.9	72590.3	56403.2	245423	663868	241094	107278	104151	87413.7
asmbl_31243	5	5	18.8832	0.00053524	5.31655	A1__phos	A0__phos	gene=MGA Refseq:XP_016821109	1.00802e+06	894694	1.22609e+06	253604	168440	166460	1.00802e+06	1.08055e+06	1.13726e+06	410302	241673	257979
asmbl_17775	2	2	9.80309	2.81256e-05	5.26065	A1__phos	A0__phos	gene=RING1 Refseq:XP_007622893	1.47309e+06	1.21298e+06	1.16575e+06	233952	256837	241405	1.47309e+06	1.46495e+06	1.08129e+06	378507	368503	374130
asmbl_51513	1	1	2.18135	0.0110763	5.25251	A1__phos	A0__phos	gene=ECT2 Refseq:XP_007608685	140272	306603	145031	59321.6	28956.5	24412.3	140272	370293	134524	95975.3	41546.1	37834.2
asmbl_44121	1	1	2.67351	0.000104372	5.25	A1__phos	A0__phos	gene=RPL17 Refseq:XP_007612986	675628	513088	513985	118653	97567.8	108104	675628	619670	476747	191966	139988	167539
asmbl_71857	1	1	9.56846	0.000112836	5.11768	A1__phos	A0__phos	gene=ABL1 Refseq:XP_007618134	311026	328794	430539	68731.3	65539.2	74878.9	311026	397093	399347	111199	94034.1	116047
asmbl_51324	9	9	48.2974	1.61523e-05	5.02643	A1__phos	A0__phos	gene=FXR1 Refseq:NP_001233685	4.09057e+07	3.73668e+07	4.64353e+07	7.99812e+06	8.49432e+06	8.31795e+06	4.09057e+07	4.51289e+07	4.30711e+07	1.294e+07	1.21875e+07	1.28912e+07
asmbl_41039	2	2	8.6424	0.000371436	4.99413	A1__phos	A0__phos	gene=YTHDC1 Refseq:XP_016828889	1.03222e+06	675967	905517	188595	183874	150885	1.03222e+06	816383	839913	305125	263818	233842
asmbl_52473	2	2	7.30997	0.00307527	4.9828	A1__phos	A0__phos	gene=CKAP4 Refseq:XP_007615611	247797	396047	316070	69255	83007.8	40382.8	247797	478317	293171	112046	119098	62585.4
asmbl_42503	1	1	2.12348	0.0467708	4.84051	A1__phos	A0__phos	gene=DCBLD2 Refseq:XP_016820440	110553	267610	125098	55333.8	39271.2	9363.52	110553	323199	116035	89523.5	56345.4	14511.6
asmbl_16025	3	3	12.8706	0.000211096	4.83099	A1__phos	A0__phos	gene=IBTK Refseq:XP_007624860	788078	966662	1.11393e+06	182733	184782	226291	788078	1.16746e+06	1.03323e+06	295641	265120	350706
asmbl_69863	7	7	23.657	0.00050767	4.61614	A1__phos	A0__phos	gene=TCF4 Refseq:XP_016823437	4.12188e+06	3.43044e+06	4.38125e+06	654631	931262	999287	4.12188e+06	4.14303e+06	4.06383e+06	1.05912e+06	1.33615e+06	1.5487e+06
asmbl_55307	1	1	4.03311	0.00590989	4.61194	A1__phos	A0__phos	gene=KIF20A Refseq:XP_007613824	81432	85026.6	60122.4	9626.86	25098.8	14403.5	81432	102689	55766.6	15575.1	36011.2	22322.6
asmbl_33995	3	3	11.2924	0.000156845	4.6092	A1__phos	A0__phos	gene=PHF14 Refseq:XP_007634420	1.56317e+06	1.18181e+06	1.59168e+06	306871	345285	288713	1.56317e+06	1.4273e+06	1.47636e+06	496482	495406	447448
asmbl_74629	12	6	60.5383	0.00105497	4.53068	A1__phos	A0__phos	gene=PLEC Refseq:XP_016822364	3.40303e+06	3.2882e+06	1.98529e+06	630013	631177	653870	3.40303e+06	3.97125e+06	1.84146e+06	1.01929e+06	905598	1.01337e+06
asmbl_39344	1	1	2.8402	0.0457338	4.4404	A1__phos	A0__phos	gene=CENPI Refseq:XP_016822491	34512.5	24240.9	72702.7	3639.07	14974	10991.6	34512.5	29276.3	67435.5	5887.58	21484.3	17034.7
asmbl_44601	1	1	2.62278	0.00544551	4.42348	A1__phos	A0__phos	gene=CENPU Refseq:XP_007627847	107258	144570	87172.4	31755.6	29682.4	15198.4	107258	174600	80856.9	51376.8	42587.7	23554.5
asmbl_64867	2	2	7.36593	0.0005019	4.41807	A1__phos	A0__phos	gene=ZBTB7A Refseq:XP_007631989	371531	341884	507333	92499.9	104280	79527.5	371531	412902	470577	149654	149619	123252
asmbl_2678	2	2	10.9901	0.000853515	4.40762	A1__phos	A0__phos	gene=GIGYF2 Refseq:XP_016826702	1.45159e+06	2.31719e+06	1.43894e+06	396841	419916	364770	1.45159e+06	2.79853e+06	1.33469e+06	642042	602485	565321
asmbl_36575	3	3	19.7652	0.000144035	4.40039	A1__phos	A0__phos	gene=PINX1 Refseq:XP_007629672	3.68363e+06	3.61986e+06	3.16788e+06	945487	736611	697549	3.68363e+06	4.3718e+06	2.93837e+06	1.52969e+06	1.05687e+06	1.08106e+06
asmbl_74924	1	1	2.605	0.00212855	4.36099	A1__phos	A0__phos	gene=MICALL1 Refseq:XP_007622860	51892.3	74207.5	45426.1	16009.9	9677.62	13644.3	51892.3	89622.3	42135	25902.1	13885.2	21146
asmbl_80580	1	1	3.81329	0.00542481	4.30064	A1__phos	A0__phos	gene=NDUFV3 Refseq:XP_007628412	43762.9	57614.3	67897.5	13092.4	18310.5	7957.5	43762.9	69582.2	62978.4	21181.9	26271.4	12332.5
asmbl_7767	1	1	3.95878	0.00273901	4.30036	A1__phos	A0__phos	gene=BCKDK Refseq:XP_007609423	138750	233887	117984	33664.2	40911.9	39512.3	138750	282472	109436	54464.6	58699.5	61236.1
asmbl_63997	13	13	68.5375	1.21017e-05	4.28499	A1__phos	A0__phos	gene=ADNP Refseq:XP_007608633	8.24531e+06	7.97187e+06	9.26055e+06	2.07469e+06	2.00357e+06	1.86754e+06	8.24531e+06	9.62783e+06	8.58964e+06	3.35661e+06	2.87468e+06	2.89431e+06
asmbl_31335	1	1	2.573	0.00171712	4.28369	A1__phos	A0__phos	gene=CO052_MOUSE Refseq:XP_007633655	276506	244049	365817	49462	79567.7	77888.3	276506	294744	339314	80023.7	114162	120711
asmbl_73235	1	1	5.60159	0.000169166	4.2089	A1__phos	A0__phos	gene=RBMS3 Refseq:XP_007621110	784312	788131	598349	189378	168254	158130	784312	951847	554999	306392	241407	245070
asmbl_49737	4	4	20.2312	4.85086e-05	4.17391	A1__phos	A0__phos	gene=FBXO28 Refseq:XP_007617908	2.27685e+06	2.60495e+06	2.10568e+06	510619	571726	591741	2.27685e+06	3.14607e+06	1.95313e+06	826120	820299	917080
asmbl_14151	8	8	41.7472	3.56395e-06	4.17229	A1__phos	A0__phos	gene=KAT7 Refseq:XP_007615443	1.60518e+07	1.61772e+07	1.66883e+07	4.07407e+06	4.0319e+06	3.61836e+06	1.60518e+07	1.95377e+07	1.54793e+07	6.59136e+06	5.78488e+06	5.60773e+06
asmbl_15187	2	2	7.39005	2.25241e-05	4.1652	A1__phos	A0__phos	gene=NKAP Refseq:XP_007610141	890471	854691	729915	203512	198585	192130	890471	1.03223e+06	677033	329259	284925	297764
asmbl_4422	1	1	2.60386	0.0035853	4.16365	A1__phos	A0__phos	gene=ZNF281 Refseq:XP_007633985	31065.1	60484.8	34974	10804.8	11298	8284.84	31065.1	73049	32440.2	17480.9	16210.1	12839.8
asmbl_23324	12	12	65.5389	0.000129465	4.16107	A1__phos	A0__phos	gene=UTP18 Refseq:XP_016821427	1.24681e+07	1.61952e+07	1.20908e+07	3.4609e+06	3.1504e+06	3.18286e+06	1.24681e+07	1.95594e+07	1.12149e+07	5.59932e+06	4.52012e+06	4.93281e+06
asmbl_33409	4	4	15.1493	0.000218048	4.14825	A1__phos	A0__phos	gene=INCENP Refseq:XP_016822576	897367	948941	977074	208935	193826	277859	897367	1.14606e+06	906286	338032	278097	430627
asmbl_30675	2	2	8.49442	0.000160937	4.12987	A1__phos	A0__phos	gene=ZC3H8 Refseq:XP_007638078	420676	367500	356813	78666.9	107456	91122.9	420676	443839	330963	127274	154176	141222
asmbl_4217	3	3	11.1816	0.000756725	4.12139	A1__phos	A0__phos	gene=RNF2 Refseq:XP_007628629	1.41265e+06	2.23275e+06	1.50156e+06	378417	435224	435199	1.41265e+06	2.69655e+06	1.39277e+06	612234	624449	674471
asmbl_14118	4	4	13.0633	1.47726e-05	4.12003	A1__phos	A0__phos	gene=ZNF652 Refseq:XP_007631105	832308	877889	759725	206597	207609	185286	832308	1.06025e+06	704684	334249	297872	287156
asmbl_80517	3	3	12.7803	0.00551303	4.11642	A1__phos	A0__phos	gene=RRP1 Refseq:XP_007628391	509170	786944	487542	209293	121576	102434	509170	950413	452221	338611	174435	158753
asmbl_56584	11	11	49.9716	4.40404e-05	4.10979	A1__phos	A0__phos	gene=BMS1 Refseq:XP_007612492	1.02176e+07	8.7245e+06	1.04217e+07	2.29811e+06	2.2354e+06	2.61133e+06	1.02176e+07	1.05368e+07	9.66665e+06	3.71807e+06	3.2073e+06	4.04704e+06
asmbl_23405	1	1	7.32759	0.000453189	4.0936	A1__phos	A0__phos	gene=EME1 Refseq:XP_007626832	339587	455666	365502	108297	97984.9	77271.5	339587	550320	339022	175212	140586	119755
asmbl_34891	3	3	10.8994	4.43392e-05	4.08893	A1__phos	A0__phos	gene=SFPQ Refseq:XP_007613154	695906	587847	658884	150979	148133	175985	695906	709958	611148	244267	212537	272742
asmbl_15674	1	1	2.59353	0.00377422	4.06788	A1__phos	A0__phos	gene=FANCM Refseq:XP_007621877	69727.1	70350.1	115630	21692.9	15116.7	26050.5	69727.1	84963.7	107253	35096.6	21689.1	40373
asmbl_46234	6	6	26.6631	0.000287631	4.05621	A1__phos	A0__phos	gene=CHD2 Refseq:XP_007629555	1.46401e+06	1.89256e+06	1.2705e+06	380613	377021	383105	1.46401e+06	2.28569e+06	1.17846e+06	615786	540941	593736
asmbl_75181	1	1	4.79418	0.0383801	4.01371	A1__phos	A0__phos	gene=SREBF2 Refseq:NP_001230933	66651.9	23786.4	64991.8	12642.2	6869.53	19213.1	66651.9	28727.4	60283.2	20453.5	9856.24	29776.5
asmbl_36443	2	2	8.59141	0.00598855	3.93381	A1__phos	A0__phos	gene=DOCK5 Refseq:XP_016820069	283501	395057	282034	87224.7	108465	48499.7	283501	477120	261601	141119	155622	75164.9
asmbl_84940	2	2	8.71906	0.00210383	3.8932	A1__phos	A0__phos	gene=TANC2 Refseq:XP_016826111	265570	210993	339895	81517.3	75379.3	52817	265570	254821	315270	131885	108152	81855.9
asmbl_9661	3	3	11.8512	5.21206e-07	3.8221	A1__phos	A0__phos	gene=SSFA2 Refseq:XP_007632589	1.08523e+06	1.04408e+06	1.04153e+06	279490	266496	283620	1.08523e+06	1.26096e+06	966071	452182	382362	439554
asmbl_4440	3	3	10.8547	4.93275e-05	3.76617	A1__phos	A0__phos	gene=CAMSAP2 Refseq:XP_007633954	203874	231776	221285	54228.1	54791.5	65411	203874	279922	205253	87734.6	78613.6	101374
asmbl_58799	1	1	2.31155	0.0160242	3.69994	A1__phos	A0__phos	gene=BDP1 Refseq:XP_016824886	28888.6	17623.6	21183.5	3018.38	7224.66	8053.38	28888.6	21284.5	19648.8	4883.39	10365.8	12481.1
asmbl_58515	1	1	11.4311	0.000157326	3.69114	A1__phos	A0__phos	gene=DHX29 Refseq:XP_016822215	1.1061e+06	903027	1.14631e+06	294260	306922	253683	1.1061e+06	1.09061e+06	1.06326e+06	476077	440364	393159
asmbl_15526	3	3	11.1685	0.00589281	3.57602	A1__phos	A0__phos	gene=NOC2L Refseq:XP_007606892	2.97559e+06	5.75552e+06	3.41318e+06	1.33377e+06	1.16832e+06	893944	2.97559e+06	6.95109e+06	3.1659e+06	2.15788e+06	1.67627e+06	1.38544e+06
asmbl_46539	10	10	38.4877	9.98243e-05	3.56258	A1__phos	A0__phos	gene=ZNF592 Refseq:XP_007620027	6.1315e+06	5.85261e+06	7.36921e+06	1.66507e+06	1.88219e+06	1.88514e+06	6.1315e+06	7.06835e+06	6.83532e+06	2.69389e+06	2.70052e+06	2.92159e+06
asmbl_222	1	1	3.5286	0.000385519	3.53399	A1__phos	A0__phos	gene=BRD1 Refseq:XP_007626603	435114	407921	318594	99635.3	105821	123245	435114	492657	295512	161198	151830	191006
asmbl_57596	2	2	6.80383	0.000269422	3.5015	A1__phos	A0__phos	gene=ASAP1 Refseq:XP_007632441	490847	367539	504053	133848	130010	125243	490847	443886	467535	216551	186535	194102
asmbl_7938	2	2	8.14782	0.00154804	3.50018	A1__phos	A0__phos	gene=MAZ Refseq:XP_007612411	347716	506826	307604	112696	120198	99130	347716	612107	285318	182329	172458	153632
asmbl_68134	3	3	10.0429	0.000349124	3.44113	A1__phos	A0__phos	gene=ASH1L Refseq:XP_007629337	459957	375732	517481	123652	146085	123497	459957	453781	479990	200055	209599	191396
asmbl_68023	9	9	29.1367	1.15024e-05	3.44051	A1__phos	A0__phos	gene=MEF2D Refseq:XP_007635266	5.79502e+06	5.31513e+06	5.80266e+06	1.53579e+06	1.73841e+06	1.64159e+06	5.79502e+06	6.41922e+06	5.38227e+06	2.48473e+06	2.49423e+06	2.54414e+06
asmbl_41622	2	2	6.39177	0.0368178	3.43356	A1__phos	A0__phos	gene=RNF169 Refseq:XP_007625663	66167	49880.5	65794.8	23602.6	6251.96	23105.7	66167	60242	61028	38186.3	8970.17	35809.2
asmbl_13193	18	18	65.1357	2.33298e-06	3.37539	A1__phos	A0__phos	gene=SPTBN1 Refseq:XP_007626434	5.40521e+07	5.14396e+07	4.95383e+07	1.48121e+07	1.56737e+07	1.54437e+07	5.40521e+07	6.21249e+07	4.59493e+07	2.39642e+07	2.24882e+07	2.39347e+07
asmbl_46819	2	2	5.83872	2.04966e-05	3.37235	A1__phos	A0__phos	gene=MARK2 Refseq:XP_007608777	452009	400447	404498	129471	127543	115709	452009	483630	375193	209469	182996	179326
asmbl_31025	2	2	7.32084	0.00157848	3.32722	A1__phos	A0__phos	gene=CTDSPL2 Refseq:XP_007611704	697335	744328	459445	184419	203251	183711	697335	898944	426159	298367	291620	284716
asmbl_54528	4	4	14.5122	5.69159e-05	3.31677	A1__phos	A0__phos	gene=EIF4G2 Refseq:XP_007620609	1.32829e+07	1.33263e+07	1.59352e+07	4.46199e+06	4.32029e+06	4.0448e+06	1.32829e+07	1.60945e+07	1.47808e+07	7.21896e+06	6.19865e+06	6.26863e+06
asmbl_11975	1	1	5.66424	2.43459e-05	3.29437	A1__phos	A0__phos	gene=FOXM1 Refseq:XP_007627256	715481	781198	697629	204070	230474	231534	715481	943473	647086	330162	330678	358831
asmbl_41344	7	7	23.9249	0.00118934	3.29363	A1__phos	A0__phos	gene=PCF11 Refseq:XP_016827093	2.44567e+06	3.40567e+06	2.41117e+06	975712	817573	715347	2.44567e+06	4.11312e+06	2.23649e+06	1.57859e+06	1.17303e+06	1.10865e+06
asmbl_24938	23	23	83.6426	0.0028168	3.27813	A1__phos	A0__phos	gene=BUD13 Refseq:XP_007618967	7.16137e+06	1.18665e+07	7.66598e+06	3.14851e+06	2.61876e+06	2.37573e+06	7.16137e+06	1.43315e+07	7.11059e+06	5.09391e+06	3.75734e+06	3.68191e+06
asmbl_31997	1	1	4.25964	0.00178193	3.26754	A1__phos	A0__phos	gene=ARFGAP2 Refseq:XP_007610970	145486	158108	156800	36612.8	41698.1	62588.7	145486	190951	145440	59235.1	59827.4	97000
asmbl_22329	2	2	7.14537	0.000322191	3.25757	A1__phos	A0__phos	gene=EDC4 Refseq:XP_007610052	1.9234e+06	1.62989e+06	1.87771e+06	490058	520923	656214	1.9234e+06	1.96846e+06	1.74167e+06	792856	747408	1.017e+06
asmbl_67828	1	1	3.05299	0.0430558	3.23951	A1__phos	A0__phos	gene=SH3D19 Refseq:XP_007635342	15738.1	29173.2	15064.2	11264.9	3987	3261.86	15738.1	35233.3	13972.8	18225.3	5720.46	5055.24
asmbl_73427	4	4	17.5216	0.00632134	3.23583	A1__phos	A0__phos	gene=NKTR Refseq:XP_016827280	888588	907644	497468	202454	226303	280087	888588	1.09618e+06	461427	327547	324694	434080
asmbl_14839	2	2	8.87296	5.45898e-05	3.22282	A1__phos	A0__phos	gene=PTPN13 Refseq:XP_007621244	594921	660674	559111	195102	172140	195838	594921	797914	518604	315651	246983	303510
asmbl_35925	1	1	3.72086	0.0180149	3.22127	A1__phos	A0__phos	gene=ZBTB17 Refseq:XP_016828189	98554.4	147797	78101.3	43660.4	37413.1	19648.6	98554.4	178499	72443	70637.3	53679.5	30451.4
asmbl_61833	6	6	16.6993	0.000158009	3.20942	A1__phos	A0__phos	gene=ATXN2 Refseq:XP_007628873	1.18269e+06	1.15316e+06	1.38774e+06	355634	370108	434468	1.18269e+06	1.39271e+06	1.2872e+06	575374	531022	673338
asmbl_66953	1	1	7.04237	0.0014428	3.208	A1__phos	A0__phos	gene=UBAP2 Refseq:XP_016825596	955911	896458	1.16054e+06	286397	257484	395305	955911	1.08268e+06	1.07646e+06	463357	369432	612645
asmbl_8662	4	4	11.0425	4.39207e-05	3.1716	A1__phos	A0__phos	gene=KIF1B Refseq:XP_016824518	1.35183e+06	1.54115e+06	1.26793e+06	439973	422684	449271	1.35183e+06	1.86129e+06	1.17607e+06	711824	606456	696281
asmbl_3888	24	24	95.3224	4.46523e-07	3.13212	A1__phos	A0__phos	gene=PRRC2C Refseq:XP_016826383	2.78527e+07	2.9554e+07	2.9198e+07	9.13393e+06	9.21179e+06	9.30476e+06	2.78527e+07	3.56932e+07	2.70826e+07	1.47776e+07	1.32169e+07	1.44205e+07
asmbl_53785	2	2	9.74419	0.000237303	3.11621	A1__phos	A0__phos	gene=RIMS2 Refseq:XP_016824494	210684	205351	167972	66543	65153.6	55712.8	210684	248007	155802	107659	93480.8	86343.7
asmbl_64648	2	2	4.90194	0.00114622	3.09518	A1__phos	A0__phos	gene=PPP4R3A Refseq:XP_007633819	1.36808e+06	1.09618e+06	1.65797e+06	446704	395237	489884	1.36808e+06	1.32389e+06	1.53785e+06	722713	567077	759223
asmbl_58721	3	3	7.78563	0.0143749	3.08783	A1__phos	A0__phos	gene=SREK1 Refseq:XP_016823077	728782	840217	899834	426316	207909	165312	728782	1.01475e+06	834642	689729	298303	256200
asmbl_10524	4	4	14.3728	0.0188984	3.083	A1__phos	A0__phos	gene=CCNK Refseq:XP_016826761	1.13358e+06	1.93683e+06	1.23232e+06	720281	362082	313271	1.13358e+06	2.33916e+06	1.14304e+06	1.16533e+06	519507	485507
asmbl_11721	1	1	2.10584	0.042392	3.07427	A1__phos	A0__phos	gene=ATN1 Refseq:XP_007611673	32287.1	68596.1	38457.1	25679.2	11143.8	8501.71	32287.1	82845.3	35670.9	41545.9	15988.8	13176
asmbl_57324	5	5	21.458	0.00444812	3.06518	A1__phos	A0__phos	gene=PHF10 Refseq:XP_007615254	526009	804541	458415	227836	185242	170563	526009	971665	425204	368611	265781	264339
asmbl_36304	1	1	5.05149	0.000992009	3.06386	A1__phos	A0__phos	gene=DMTN Refseq:XP_007607281	347748	322808	240298	100919	108528	87842.2	347748	389863	222889	163276	155713	136138
asmbl_36003	9	9	32.2177	3.53227e-06	3.06188	A1__phos	A0__phos	gene=PRDM2 Refseq:XP_007628323	6.483e+06	6.59621e+06	6.33474e+06	2.00522e+06	2.21471e+06	2.1206e+06	6.483e+06	7.96642e+06	5.8758e+06	3.24421e+06	3.17761e+06	3.28651e+06
asmbl_11175	1	1	2.29272	0.00463276	3.05118	A1__phos	A0__phos	gene=PJA1 Refseq:XP_007621769	53883.4	96526.6	59479.2	23960.9	24542.1	20286.6	53883.4	116578	55170	38766	35212.4	31440.2
asmbl_4180	2	2	8.92745	0.000141793	3.04215	A1__phos	A0__phos	gene=SMG7 Refseq:XP_016822202	1.42752e+06	1.58738e+06	1.3328e+06	436659	459854	532644	1.42752e+06	1.91712e+06	1.23624e+06	706463	659788	825492
asmbl_58047	5	5	31.7292	0.00159326	3.03956	A1__phos	A0__phos	gene=ZFR Refseq:XP_016823455	1.772e+07	1.67412e+07	1.13211e+07	4.78149e+06	5.01666e+06	5.264e+06	1.772e+07	2.02187e+07	1.05009e+07	7.73589e+06	7.19778e+06	8.15815e+06
asmbl_445	3	3	9.65368	0.000308673	3.03009	A1__phos	A0__phos	gene=PPHLN1 Refseq:XP_007623669	1.68051e+06	1.76443e+06	2.16826e+06	607440	679734	565315	1.68051e+06	2.13094e+06	2.01118e+06	982767	975266	876126
asmbl_35694	5	5	18.7089	0.00032975	3.02618	A1__phos	A0__phos	gene=EIF4G3 Refseq:XP_007626039	3.46627e+06	2.86705e+06	3.8627e+06	1.05498e+06	1.21032e+06	1.10397e+06	3.46627e+06	3.4626e+06	3.58285e+06	1.70684e+06	1.73654e+06	1.71093e+06
asmbl_11075	3	3	12.7271	0.000766885	3.01069	A1__phos	A0__phos	gene=NHSL2 Refseq:XP_007631563	984074	811746	944871	335439	331488	243391	984074	980367	876417	542701	475612	377208
asmbl_11110	3	3	16.2654	0.00405789	3.00061	A1__phos	A0__phos	gene=ZMYM3 Refseq:XP_007634314	3.8693e+06	3.81849e+06	3.74295e+06	840472	1.42326e+06	1.54574e+06	3.8693e+06	4.61169e+06	3.47178e+06	1.35978e+06	2.04206e+06	2.39559e+06
asmbl_70705	2	2	5.60151	0.00155165	2.96612	A1__phos	A0__phos	gene=L3MBTL3 Refseq:XP_016822021	1.44016e+06	1.1072e+06	1.72911e+06	438270	527079	476423	1.44016e+06	1.3372e+06	1.60384e+06	709069	756240	738361
asmbl_41501	3	2	7.86673	0.00638318	2.94741	A1__phos	A0__phos	gene=EMSY Refseq:XP_016824355	175213	300354	165905	72594.9	80655.9	64388.3	175213	362745	153885	117450	115723	99789.1
asmbl_60876	1	1	4.57032	0.0130471	2.9341	A1__phos	A0__phos	gene=SAP30BP Refseq:XP_016822720	135702	69416.4	137425	43490.3	41052.7	32203	135702	83836	127469	70362.2	58901.5	49908.2
asmbl_76821	4	4	22.3968	1.83877e-05	2.91624	A1__phos	A0__phos	gene=COIL Refseq:XP_007632392	1.58617e+07	1.40297e+07	1.57328e+07	5.0105e+06	5.25075e+06	5.38365e+06	1.58617e+07	1.69441e+07	1.4593e+07	8.10639e+06	7.53365e+06	8.34359e+06
asmbl_35705	14	14	75.3177	6.37053e-06	2.90229	A1__phos	A0__phos	gene=HP1BP3 Refseq:XP_007626033	6.85217e+07	6.32222e+07	6.93428e+07	2.2363e+07	2.31064e+07	2.38162e+07	6.85217e+07	7.63551e+07	6.4319e+07	3.61806e+07	3.31525e+07	3.69104e+07
asmbl_32358	37	35	189.228	2.55447e-05	2.90111	A1__phos	A0__phos	gene=TNKS1BP1 Refseq:XP_007626183	6.04666e+07	5.28086e+07	6.12629e+07	2.02009e+07	1.96703e+07	2.02913e+07	6.04666e+07	6.37783e+07	5.68245e+07	3.26826e+07	2.82224e+07	3.14475e+07
asmbl_77859	1	1	2.33117	0.00128736	2.89058	A1__phos	A0__phos	gene=KIF1C Refseq:XP_007625111	165666	165456	122431	48954.6	46612.7	61340.4	165666	199826	113561	79202.8	66878.8	95065.4
asmbl_71896	8	8	44.1142	0.00372885	2.8853	A1__phos	A0__phos	gene=TLS1_MOUSE Refseq:XP_007628500	1.09043e+07	1.7244e+07	1.04312e+07	4.68047e+06	4.73274e+06	3.95786e+06	1.09043e+07	2.08261e+07	9.67548e+06	7.57245e+06	6.79043e+06	6.1339e+06
asmbl_17019	2	2	10.2262	8.7559e-05	2.88185	A1__phos	A0__phos	gene=PNKP Refseq:XP_007623378	1.37349e+06	1.30141e+06	1.47848e+06	447223	460473	533521	1.37349e+06	1.57174e+06	1.37136e+06	723554	660675	826852
asmbl_10264	2	2	5.51059	0.0119824	2.877	A1__phos	A0__phos	gene=PKP4 Refseq:XP_016821061	338728	531492	273304	167524	123413	106534	338728	641896	253504	271034	177071	165107
asmbl_7880	3	3	10.4316	0.00013632	2.86426	A1__phos	A0__phos	gene=ZNF768 Refseq:XP_007612393	1.673e+06	1.37244e+06	1.57642e+06	496490	577392	539752	1.673e+06	1.65753e+06	1.46221e+06	803263	828428	836509
asmbl_10461	14	14	59.2797	0.00027957	2.86049	A1__phos	A0__phos	gene=ZEB2 Refseq:XP_007625766	9.31432e+06	1.12066e+07	1.09759e+07	3.28718e+06	3.60293e+06	4.12088e+06	9.31432e+06	1.35345e+07	1.01807e+07	5.31827e+06	5.1694e+06	6.38655e+06
asmbl_9534	2	2	10.0658	0.00018411	2.85718	A1__phos	A0__phos	gene=CA131_RAT Refseq:XP_007611378	2.65292e+06	2.77154e+06	3.41369e+06	1.01159e+06	1.04566e+06	1.03605e+06	2.65292e+06	3.34726e+06	3.16637e+06	1.63663e+06	1.50029e+06	1.60568e+06
asmbl_3598	1	1	3.7777	0.0119703	2.84645	A1__phos	A0__phos	gene=NOS1AP Refseq:XP_016825681	69380.1	134481	68883.1	33449.5	33728.2	28641.3	69380.1	162416	63892.6	54117.4	48392.5	44388.3
asmbl_76751	4	4	19.2114	0.00100732	2.84267	A1__phos	A0__phos	gene=PLEKHA5 Refseq:XP_016825077	1.29824e+06	1.10783e+06	1.51183e+06	387667	497973	492608	1.29824e+06	1.33796e+06	1.4023e+06	627199	714480	763444
asmbl_50933	3	3	12.1196	0.00109191	2.83711	A1__phos	A0__phos	gene=FAM120A Refseq:XP_007617136	6.03967e+06	4.90451e+06	6.3376e+06	1.67424e+06	2.09981e+06	2.31729e+06	6.03967e+06	5.9233e+06	5.87845e+06	2.70872e+06	3.01275e+06	3.59133e+06
asmbl_79911	12	12	56.9521	4.49022e-07	2.8264	A1__phos	A0__phos	gene=ANKRD11 Refseq:XP_007622086	5.41205e+06	5.38142e+06	5.61345e+06	1.90323e+06	1.92617e+06	1.97548e+06	5.41205e+06	6.49928e+06	5.20676e+06	3.0792e+06	2.76363e+06	3.06161e+06
asmbl_43716	5	5	22.963	0.000155657	2.82552	A1__phos	A0__phos	gene=YEATS2 Refseq:XP_007634298	2.90867e+06	2.59638e+06	3.18042e+06	932370	1.07098e+06	1.07058e+06	2.90867e+06	3.13571e+06	2.95e+06	1.50846e+06	1.53662e+06	1.65919e+06
asmbl_82765	2	2	8.71708	0.000617843	2.82446	A1__phos	A0__phos	gene=DDX51 Refseq:XP_007627436	2.70061e+06	2.33813e+06	3.11356e+06	906631	1.09352e+06	886178	2.70061e+06	2.82383e+06	2.88799e+06	1.46682e+06	1.56895e+06	1.3734e+06
asmbl_4233	1	1	3.56748	0.00113203	2.80406	A1__phos	A0__phos	gene=IVNS1ABP Refseq:XP_007628635	319647	394240	366482	154920	106681	123687	319647	476134	339931	250643	153063	191691
asmbl_79647	2	2	7.70768	0.000910022	2.79505	A1__phos	A0__phos	gene=SPTY2D1 Refseq:XP_007625691	259129	318984	234816	95388.6	85461.6	109996	259129	385246	217804	154327	122618	170471
asmbl_38747	3	3	16.1189	0.000510913	2.78087	A1__phos	A0__phos	gene=SH3KBP1 Refseq:XP_007615966	1.85915e+06	1.60517e+06	2.2119e+06	633729	707433	700001	1.85915e+06	1.93861e+06	2.05165e+06	1.0253e+06	1.01501e+06	1.08486e+06
asmbl_20973	5	5	31.5244	7.22721e-05	2.7669	A1__phos	A0__phos	gene=SMARCA5 Refseq:XP_007611336	1.42287e+07	1.3013e+07	1.51864e+07	4.81448e+06	5.00506e+06	5.51464e+06	1.42287e+07	1.57162e+07	1.40862e+07	7.78926e+06	7.18114e+06	8.5466e+06
asmbl_7630	2	1	9.638	0.0159993	2.7534	A1__phos	A0__phos	gene=TACC2 Refseq:XP_016824903	294822	184095	379198	79859.7	114281	117516	294822	222337	351726	129203	163967	182127
asmbl_43253	1	1	2.16584	0.0176575	2.74375	A1__phos	A0__phos	gene=RNF168 Refseq:XP_007618882	26530.1	60570.6	35730.6	14570.4	16058.8	14138.5	26530.1	73152.7	33141.9	23573.1	23040.8	21911.8
asmbl_75197	2	2	7.32909	0.000128215	2.73379	A1__phos	A0__phos	gene=TCF20 Refseq:XP_016823560	558613	524982	473119	203325	193725	172385	558613	634034	438842	328957	277952	267162
asmbl_85214	4	4	16.3757	4.49876e-05	2.73358	A1__phos	A0__phos	gene=HEXIM2 Refseq:XP_007635932	1.18667e+06	1.16639e+06	1.1942e+06	440963	390334	466361	1.18667e+06	1.40868e+06	1.10768e+06	713426	560042	722766
asmbl_44372	6	6	22.4391	1.25311e-05	2.73098	A1__phos	A0__phos	gene=BRD9 Refseq:XP_016824051	1.67009e+06	1.54841e+06	1.50985e+06	565817	604266	561292	1.67009e+06	1.87006e+06	1.40046e+06	915425	866987	869891
asmbl_28043	1	1	3.81488	0.00013786	2.70665	A1__phos	A0__phos	gene=SMG9 Refseq:XP_007607616	318977	364653	377612	118852	135429	137807	318977	440401	350255	192289	194310	213573
asmbl_55139	6	6	30.9229	0.000221905	2.70107	A1__phos	A0__phos	gene=SAP130 Refseq:XP_007636386	1.6828e+06	1.75787e+06	1.48117e+06	537828	644542	639814	1.6828e+06	2.12303e+06	1.37386e+06	870142	924773	991585
asmbl_64591	2	2	6.86059	5.47714e-05	2.6876	A1__phos	A0__phos	gene=FOXN3 Refseq:XP_007626154	241798	285228	254238	92387.2	98260.3	100045	241798	344478	235819	149472	140982	155050
asmbl_24690	4	4	13.3751	0.00309442	2.68721	A1__phos	A0__phos	gene=ARHGEF12 Refseq:XP_016827485	363648	581722	447419	196147	167411	154744	363648	702560	415004	317343	240198	239823
asmbl_20797	5	5	33.1989	0.00056848	2.68534	A1__phos	A0__phos	gene=PRKAR2B Refseq:XP_007625737	1.92506e+07	1.9753e+07	1.59869e+07	6.12201e+06	6.53057e+06	7.82551e+06	1.92506e+07	2.38563e+07	1.48287e+07	9.90469e+06	9.36991e+06	1.2128e+07
asmbl_59465	13	13	77.1974	7.14525e-05	2.68198	A1__phos	A0__phos	gene=EIF3B Refseq:XP_007631404	4.16826e+07	3.92533e+07	3.49082e+07	1.39142e+07	1.41385e+07	1.51409e+07	4.16826e+07	4.74073e+07	3.23792e+07	2.25115e+07	2.02856e+07	2.34653e+07
asmbl_16954	6	6	22.1861	0.00010438	2.67331	A1__phos	A0__phos	gene=SCAF1 Refseq:XP_007623363	3.28586e+06	3.2885e+06	3.2307e+06	1.14192e+06	1.14221e+06	1.38364e+06	3.28586e+06	3.97161e+06	2.99664e+06	1.8475e+06	1.63881e+06	2.14436e+06
asmbl_55713	4	4	18.5119	0.00073476	2.67201	A1__phos	A0__phos	gene=PPP4R2 Refseq:XP_016826948	6.13603e+06	6.42617e+06	5.18425e+06	2.05422e+06	1.99402e+06	2.59338e+06	6.13603e+06	7.76105e+06	4.80865e+06	3.32348e+06	2.86098e+06	4.01922e+06
asmbl_7334	2	2	8.03949	0.00633006	2.66896	A1__phos	A0__phos	gene=CREBBP Refseq:XP_016828935	104871	151123	99733.1	52761.7	46792.3	33728.8	104871	182515	92507.5	85362.2	67136.5	52272.9
asmbl_5694	1	1	4.59057	0.00170196	2.66805	A1__phos	A0__phos	gene=RPL31 Refseq:XP_007611588	2.5656e+06	2.12272e+06	2.61075e+06	720119	965171	1.05044e+06	2.5656e+06	2.56366e+06	2.4216e+06	1.16507e+06	1.3848e+06	1.62797e+06
asmbl_45326	6	6	19.9185	0.0026226	2.66708	A1__phos	A0__phos	gene=FKBP15 Refseq:XP_007631824	2.19764e+06	2.05207e+06	2.61633e+06	653082	928634	992652	2.19764e+06	2.47834e+06	2.42678e+06	1.05661e+06	1.33238e+06	1.53841e+06
asmbl_18202	4	4	16.4398	0.00477015	2.66085	A1__phos	A0__phos	gene=EIF3G Refseq:XP_007624315	5.00377e+07	3.79617e+07	5.30892e+07	1.49501e+07	1.5145e+07	2.29287e+07	5.00377e+07	4.58474e+07	4.92429e+07	2.41876e+07	2.17297e+07	3.5535e+07
asmbl_34676	5	5	15.758	3.52585e-05	2.65919	A1__phos	A0__phos	gene=MACF1 Refseq:XP_007631599	2.42066e+06	2.0863e+06	2.13813e+06	808917	845327	844673	2.42066e+06	2.51968e+06	1.98322e+06	1.30873e+06	1.21285e+06	1.30908e+06
asmbl_49009	1	1	3.30856	0.00799777	2.65875	A1__phos	A0__phos	gene=EIF2A Refseq:XP_007637054	113996	83357.4	60894	36964.9	30038.9	30127.2	113996	100673	56482.3	59804.9	43099.1	46691.2
asmbl_28075	9	9	30.4293	0.00433965	2.6587	A1__phos	A0__phos	gene=XRCC1 Refseq:NP_001233608	1.64353e+07	2.34487e+07	1.50677e+07	8.11832e+06	6.74189e+06	5.80835e+06	1.64353e+07	2.83196e+07	1.3976e+07	1.31345e+07	9.6731e+06	9.00178e+06
asmbl_39	2	2	9.11373	0.00203422	2.65595	A1__phos	A0__phos	gene=PACSIN2 Refseq:XP_016821015	2.07168e+06	1.88952e+06	2.35296e+06	725339	660350	991673	2.07168e+06	2.28202e+06	2.18249e+06	1.17351e+06	947455	1.5369e+06
asmbl_7479	2	2	6.17362	0.0006472	2.65257	A1__phos	A0__phos	gene=MBD1 Refseq:XP_007612993	492550	604306	591228	201094	189793	245508	492550	729836	548394	325346	272310	380489
asmbl_37844	92	92	416.21	0.00230843	2.63545	A1__phos	A0__phos	gene=NOLC1 Refseq:XP_007637892	1.92169e+08	2.55723e+08	1.75677e+08	8.89342e+07	8.03537e+07	6.73196e+07	1.92169e+08	3.08843e+08	1.62949e+08	1.43885e+08	1.1529e+08	1.04332e+08
asmbl_35619	5	5	18.2151	0.000281114	2.62677	A1__phos	A0__phos	gene=LUZP1 Refseq:XP_016823139	2.47309e+06	2.66871e+06	3.22562e+06	1.05746e+06	1.03741e+06	1.09057e+06	2.47309e+06	3.22307e+06	2.99193e+06	1.71085e+06	1.48845e+06	1.69017e+06
asmbl_29277	6	6	27.1871	0.00018559	2.62356	A1__phos	A0__phos	gene=KMT2B Refseq:XP_007622570	4.90923e+06	4.06169e+06	4.91655e+06	1.6784e+06	1.72926e+06	1.88571e+06	4.90923e+06	4.90541e+06	4.56035e+06	2.71545e+06	2.4811e+06	2.92248e+06
asmbl_37708	2	2	8.7804	5.78245e-05	2.62195	A1__phos	A0__phos	gene=SH3PXD2A Refseq:XP_007628899	473488	524545	456371	177973	197780	178950	473488	633507	423307	287940	283770	277336
asmbl_12098	3	3	10.7016	0.00112381	2.61509	A1__phos	A0__phos	gene=LSM14A Refseq:XP_016824900	5.1136e+06	5.89325e+06	6.18487e+06	1.91883e+06	2.00586e+06	2.64936e+06	5.1136e+06	7.11743e+06	5.73679e+06	3.10444e+06	2.87796e+06	4.10599e+06
asmbl_66092	11	11	55.1474	0.00651597	2.60657	A1__phos	A0__phos	gene=SMARCC1 Refseq:XP_007632935	2.82231e+07	4.59827e+07	3.01492e+07	1.59593e+07	1.25668e+07	1.15092e+07	2.82231e+07	5.55344e+07	2.79649e+07	2.58202e+07	1.80306e+07	1.78369e+07
asmbl_35232	2	2	7.56068	0.0173386	2.60196	A1__phos	A0__phos	gene=RCC1 Refseq:XP_007634557	5.2135e+06	9.87531e+06	5.45792e+06	3.26034e+06	2.41789e+06	2.21839e+06	5.2135e+06	1.19267e+07	5.0625e+06	5.27484e+06	3.46914e+06	3.43807e+06
asmbl_28833	5	5	20.0678	0.000212846	2.59854	A1__phos	A0__phos	gene=KIDINS220 Refseq:XP_007633538	940463	789196	866142	349505	297689	351750	940463	953132	803391	565458	427117	545143
asmbl_70340	3	3	8.89982	0.000528131	2.59216	A1__phos	A0__phos	gene=BCOR Refseq:XP_016824313	1.09003e+06	1.20685e+06	1.31321e+06	398672	517768	476257	1.09003e+06	1.45754e+06	1.21807e+06	645003	742882	738104
asmbl_27632	2	2	8.51518	0.00744621	2.57941	A1__phos	A0__phos	gene=DCP1A Refseq:XP_007610617	707997	514160	761322	189048	269296	310623	707997	620964	706165	305857	386379	481404
asmbl_53771	2	2	6.46763	0.0010002	2.57304	A1__phos	A0__phos	gene=ZFPM2 Refseq:XP_007608489	201327	216100	187511	66909.8	73664.4	94532.4	201327	260989	173927	108252	105692	146506
asmbl_16289	28	27	126.75	0.000326931	2.5524	A1__phos	A0__phos	gene=LEO1 Refseq:XP_007620591	1.45019e+07	1.66629e+07	1.27317e+07	5.50979e+06	5.72117e+06	5.96719e+06	1.45019e+07	2.01242e+07	1.18093e+07	8.91418e+06	8.20859e+06	9.24795e+06
asmbl_52151	5	5	24.9917	0.000318969	2.54671	A1__phos	A0__phos	gene=NUP107 Refseq:XP_007637003	1.97627e+06	1.84344e+06	2.40067e+06	807466	836569	798483	1.97627e+06	2.22637e+06	2.22674e+06	1.30638e+06	1.20029e+06	1.23749e+06
asmbl_39665	6	6	28.6746	0.000580304	2.53697	A1__phos	A0__phos	gene=ARID4A Refseq:XP_007629838	2.70215e+06	3.07036e+06	2.28948e+06	1.00019e+06	1.0387e+06	1.13891e+06	2.70215e+06	3.70816e+06	2.12361e+06	1.61819e+06	1.4903e+06	1.76509e+06
asmbl_31326	2	2	8.53415	0.00114381	2.53464	A1__phos	A0__phos	gene=BAHD1 Refseq:XP_007633664	3.43178e+06	4.31594e+06	4.13925e+06	1.34337e+06	1.53025e+06	1.81618e+06	3.43178e+06	5.21247e+06	3.83937e+06	2.17342e+06	2.19557e+06	2.81471e+06
asmbl_26745	23	23	91.454	6.8139e-06	2.53203	A1__phos	A0__phos	gene=DKC1 Refseq:XP_007613952	6.23966e+07	5.93719e+07	6.08595e+07	2.27922e+07	2.44571e+07	2.4878e+07	6.23966e+07	7.1705e+07	5.64503e+07	3.6875e+07	3.50904e+07	3.85559e+07
asmbl_12742	6	6	29.1748	7.03681e-05	2.53161	A1__phos	A0__phos	gene=SIPA1L3 Refseq:XP_007625317	4.71667e+06	4.85579e+06	5.09488e+06	1.76279e+06	1.93544e+06	2.09545e+06	4.71667e+06	5.86447e+06	4.72576e+06	2.85199e+06	2.77692e+06	3.24753e+06
asmbl_54272	6	6	27.7903	0.000477612	2.51415	A1__phos	A0__phos	gene=NFIA Refseq:XP_007608280	5.20866e+06	4.40234e+06	5.85798e+06	1.98437e+06	1.99697e+06	2.17142e+06	5.20866e+06	5.31682e+06	5.43358e+06	3.21048e+06	2.8652e+06	3.36527e+06
asmbl_39748	2	2	10.8347	0.0209459	2.51273	A1__phos	A0__phos	gene=SNAPC1 Refseq:XP_007629868	761858	1.04397e+06	640869	356315	411689	205714	761858	1.26083e+06	594439	576476	590681	318816
asmbl_23650	11	11	46.6075	6.07145e-05	2.50945	A1__phos	A0__phos	gene=JUNB Refseq:XP_007622475	2.0302e+07	1.7642e+07	1.99101e+07	7.3091e+06	8.05397e+06	7.69147e+06	2.0302e+07	2.13067e+07	1.84677e+07	1.18253e+07	1.15556e+07	1.19203e+07
asmbl_55918	8	8	33.5608	1.27956e-05	2.50828	A1__phos	A0__phos	gene=SRFBP1 Refseq:XP_007629428	7.15546e+06	7.2279e+06	6.50745e+06	2.82743e+06	2.77885e+06	2.72246e+06	7.15546e+06	8.72932e+06	6.03599e+06	4.57444e+06	3.98702e+06	4.21927e+06
asmbl_52629	2	2	7.79449	0.0002017	2.50341	A1__phos	A0__phos	gene=GAS2L3 Refseq:XP_016822018	1.18595e+06	1.27721e+06	1.42195e+06	566522	488032	497370	1.18595e+06	1.54252e+06	1.31893e+06	916566	700217	770825
asmbl_59011	2	2	9.52756	0.00514167	2.50086	A1__phos	A0__phos	gene=JMY Refseq:XP_007634399	429058	262760	416829	146461	141996	154849	429058	317342	386630	236956	203732	239985
asmbl_56455	1	1	4.87259	0.0382039	2.49531	A1__phos	A0__phos	gene=WASHC2 Refseq:NP_001231222	540339	1.18858e+06	583401	388898	291569	246202	540339	1.43548e+06	541134	629190	418337	381565
asmbl_21258	1	1	5.51918	0.00265588	2.49366	A1__phos	A0__phos	gene=TSR2 Refseq:XP_016823147	2.09474e+06	1.76708e+06	2.66492e+06	975270	864126	777942	2.09474e+06	2.13415e+06	2.47185e+06	1.57787e+06	1.23983e+06	1.20565e+06
asmbl_70213	5	5	25.9133	0.000190062	2.49162	A1__phos	A0__phos	gene=KDM6A Refseq:XP_016823000	1.9486e+06	1.75336e+06	2.20099e+06	812977	797458	758687	1.9486e+06	2.11757e+06	2.04153e+06	1.3153e+06	1.14417e+06	1.17581e+06
asmbl_11105	8	8	50.6118	0.00098626	2.48793	A1__phos	A0__phos	gene=NONO Refseq:XP_007634305	4.51576e+07	4.11646e+07	5.19706e+07	1.76978e+07	1.63762e+07	2.15115e+07	4.51576e+07	4.97155e+07	4.82054e+07	2.8633e+07	2.34961e+07	3.33385e+07
asmbl_64148	19	19	90.0929	3.47459e-06	2.48138	A1__phos	A0__phos	gene=ZMYND8 Refseq:XP_016820459	4.12552e+07	3.91751e+07	4.1389e+07	1.58736e+07	1.68764e+07	1.63434e+07	4.12552e+07	4.73128e+07	3.83904e+07	2.56815e+07	2.42138e+07	2.5329e+07
asmbl_29586	7	7	31.3443	4.32637e-06	2.48102	A1__phos	A0__phos	gene=SOGA1 Refseq:XP_007623827	6.83189e+06	6.61645e+06	6.61261e+06	2.57465e+06	2.71365e+06	2.79746e+06	6.83189e+06	7.99086e+06	6.13354e+06	4.16549e+06	3.89348e+06	4.3355e+06
asmbl_500	19	19	75.4357	4.08727e-05	2.47524	A1__phos	A0__phos	gene=SCAF11 Refseq:XP_016822512	3.08713e+07	2.98727e+07	2.71625e+07	1.12315e+07	1.22157e+07	1.20671e+07	3.08713e+07	3.6078e+07	2.51946e+07	1.81712e+07	1.75268e+07	1.87016e+07
asmbl_35281	2	2	5.00261	0.00675724	2.46712	A1__phos	A0__phos	gene=AHDC1 Refseq:XP_007627603	167717	114485	172523	57513.5	51333.9	75466.3	167717	138266	160024	93049.9	73652.7	116958
asmbl_73913	1	1	3.16186	0.0309644	2.46053	A1__phos	A0__phos	gene=TSHZ1 Refseq:XP_007612559	35257.2	67639.1	35253.8	24839.7	16530.3	14776.4	35257.2	81689.5	32699.7	40187.7	23717.3	22900.5
asmbl_16991	12	12	51.7486	0.00122854	2.45786	A1__phos	A0__phos	gene=PRR12 Refseq:XP_007623362	9.76842e+06	8.28738e+06	9.14609e+06	3.42419e+06	3.19728e+06	4.44582e+06	9.76842e+06	1.00089e+07	8.48347e+06	5.53994e+06	4.58739e+06	6.89013e+06
asmbl_29820	5	5	17.0969	2.89511e-05	2.45785	A1__phos	A0__phos	gene=CBFA2T2 Refseq:XP_007618802	1.87009e+06	1.99986e+06	1.76977e+06	773316	731056	790210	1.87009e+06	2.41529e+06	1.64155e+06	1.25113e+06	1.0489e+06	1.22467e+06
asmbl_68109	12	12	54.5363	6.26634e-06	2.45417	A1__phos	A0__phos	gene=ARHGEF2 Refseq:XP_016828625	1.64157e+07	1.7242e+07	1.757e+07	6.68064e+06	7.13779e+06	7.05527e+06	1.64157e+07	2.08236e+07	1.6297e+07	1.08085e+07	1.02411e+07	1.09343e+07
asmbl_83494	13	13	55.3306	4.94596e-05	2.44282	A1__phos	A0__phos	gene=DNTTIP2 Refseq:XP_007621165	8.12356e+06	7.26282e+06	8.50964e+06	3.19906e+06	3.29424e+06	3.28884e+06	8.12356e+06	8.77149e+06	7.89313e+06	5.17569e+06	4.72649e+06	5.09705e+06
asmbl_885	12	12	61.3281	3.76352e-05	2.44221	A1__phos	A0__phos	gene=LARP4 Refseq:XP_007618082	2.61548e+07	2.45612e+07	2.29764e+07	9.69761e+06	9.93724e+06	1.05396e+07	2.61548e+07	2.96632e+07	2.13118e+07	1.56896e+07	1.42577e+07	1.63343e+07
asmbl_32081	8	8	49.1557	1.89934e-05	2.44135	A1__phos	A0__phos	gene=FNBP4 Refseq:XP_016823842	2.80672e+07	2.8355e+07	2.85149e+07	1.07492e+07	1.19276e+07	1.21143e+07	2.80672e+07	3.42451e+07	2.6449e+07	1.73909e+07	1.71135e+07	1.87748e+07
asmbl_13794	5	5	23.4788	0.000683861	2.44018	A1__phos	A0__phos	gene=CASC3 Refseq:XP_016823525	5.38637e+06	5.54315e+06	6.331e+06	2.54396e+06	2.53284e+06	1.99666e+06	5.38637e+06	6.6946e+06	5.87232e+06	4.11583e+06	3.63405e+06	3.09443e+06
asmbl_74045	16	16	62.2199	0.00310174	2.43746	A1__phos	A0__phos	gene=TRA2A Refseq:XP_016826742	4.48921e+07	6.2608e+07	4.08793e+07	2.16951e+07	2.06309e+07	1.85487e+07	4.48921e+07	7.56133e+07	3.79176e+07	3.51002e+07	2.96007e+07	2.87467e+07
asmbl_18038	18	18	77.1734	0.00028309	2.42311	A1__phos	A0__phos	gene=PRRC2A Refseq:XP_016821753	2.60075e+07	2.39522e+07	2.24658e+07	9.21156e+06	9.47409e+06	1.12039e+07	2.60075e+07	2.89277e+07	2.08382e+07	1.49032e+07	1.35932e+07	1.73638e+07
asmbl_22837	10	10	59.2849	0.000259342	2.39973	A1__phos	A0__phos	gene=RBM10 Refseq:XP_007633714	1.71544e+07	1.49708e+07	1.75856e+07	6.45137e+06	6.64103e+06	7.62278e+06	1.71544e+07	1.80807e+07	1.63116e+07	1.04375e+07	9.5284e+06	1.18138e+07
asmbl_78555	11	11	51.32	0.000267011	2.39226	A1__phos	A0__phos	gene=ALKBH5 Refseq:XP_007617123	3.30678e+06	3.62193e+06	2.84161e+06	1.39172e+06	1.34972e+06	1.34269e+06	3.30678e+06	4.3743e+06	2.63573e+06	2.25164e+06	1.93655e+06	2.0809e+06
asmbl_49204	4	4	14.5967	0.000901815	2.39118	A1__phos	A0__phos	gene=CCNL1 Refseq:XP_016820127	7.39165e+06	7.24949e+06	8.16499e+06	2.68767e+06	3.14988e+06	3.70006e+06	7.39165e+06	8.7554e+06	7.57345e+06	4.34833e+06	4.51937e+06	5.73436e+06
asmbl_85269	7	7	33.2773	5.36996e-05	2.38951	A1__phos	A0__phos	gene=BRCA1 Refseq:XP_007618734	2.02196e+06	2.05086e+06	2.02325e+06	816235	801945	933007	2.02196e+06	2.47688e+06	1.87667e+06	1.32057e+06	1.15061e+06	1.44598e+06
asmbl_68296	1	1	3.10781	0.0018064	2.38636	A1__phos	A0__phos	gene=PYGO2 Refseq:XP_007612625	664182	846307	620222	259481	304121	329269	664182	1.02211e+06	575287	419809	436346	510302
asmbl_58797	7	7	43.5776	5.09381e-05	2.38322	A1__phos	A0__phos	gene=SMN1 Refseq:XP_007623085	7.9101e+06	8.50706e+06	8.38944e+06	3.24934e+06	3.4148e+06	3.74474e+06	7.9101e+06	1.02742e+07	7.78163e+06	5.25704e+06	4.89948e+06	5.8036e+06
asmbl_72196	10	10	40.8152	1.63347e-05	2.38266	A1__phos	A0__phos	gene=LMO7 Refseq:XP_016820028	8.16907e+06	8.03356e+06	7.36931e+06	3.2573e+06	3.39766e+06	3.23814e+06	8.16907e+06	9.70234e+06	6.83541e+06	5.26993e+06	4.87489e+06	5.01847e+06
asmbl_7993	1	1	2.5324	0.0409912	2.3816	A1__phos	A0__phos	gene=INO80E Refseq:XP_007612431	70588	163467	83288	50279.8	45489.4	37478.7	70588	197423	77253.9	81346.7	65267.1	58084.5
asmbl_39675	1	1	2.39791	0.0328601	2.38015	A1__phos	A0__phos	gene=DAAM1 Refseq:XP_016827017	4573.86	3262.61	3871.88	1397.85	2534.22	987.09	4573.86	3940.34	3591.37	2261.56	3636.04	1529.79
asmbl_58805	76	76	344.844	0.000149576	2.37752	A1__phos	A0__phos	gene=MAP1B Refseq:XP_007621837	1.38835e+08	1.22184e+08	1.49027e+08	5.5784e+07	5.69667e+07	5.97173e+07	1.38835e+08	1.47565e+08	1.3823e+08	9.02519e+07	8.17344e+07	9.25499e+07
asmbl_880	19	18	95.2297	7.94566e-05	2.36706	A1__phos	A0__phos	gene=LIMA1 Refseq:XP_007618083	7.81197e+07	7.25908e+07	6.75375e+07	2.89474e+07	3.10911e+07	3.21637e+07	7.81197e+07	8.76697e+07	6.26444e+07	4.68335e+07	4.46088e+07	4.98473e+07
asmbl_65240	3	3	11.0267	0.0163267	2.3649	A1__phos	A0__phos	gene=BRD4 Refseq:XP_016824089	8.22986e+06	1.3514e+07	8.21134e+06	5.27125e+06	4.0826e+06	3.31273e+06	8.22986e+06	1.63212e+07	7.61644e+06	8.52826e+06	5.85762e+06	5.13407e+06
asmbl_45723	5	5	19.1953	0.00111339	2.36277	A1__phos	A0__phos	gene=ZC3HAV1 Refseq:XP_016828448	5.03674e+06	4.21504e+06	5.48839e+06	1.81369e+06	2.17725e+06	2.24758e+06	5.03674e+06	5.09061e+06	5.09076e+06	2.93433e+06	3.12386e+06	3.48331e+06
asmbl_7862	4	4	11.9247	0.00402429	2.36242	A1__phos	A0__phos	gene=FBRS Refseq:XP_016820711	478220	661757	500602	269765	235337	189346	478220	799221	464334	436448	337655	293449
asmbl_69227	3	3	11.9923	0.0116149	2.36111	A1__phos	A0__phos	gene=INO80B	1.57441e+06	1.2055e+06	1.59905e+06	438149	605277	811195	1.57441e+06	1.45591e+06	1.4832e+06	708873	868437	1.25719e+06
asmbl_82403	5	5	16.0623	0.000314928	2.35928	A1__phos	A0__phos	gene=INTS13 Refseq:XP_007628195	1.08226e+07	1.09247e+07	9.20359e+06	3.98539e+06	4.42541e+06	4.70796e+06	1.08226e+07	1.3194e+07	8.5368e+06	6.44789e+06	6.34947e+06	7.29641e+06
asmbl_45616	6	6	21.3694	0.000154419	2.35923	A1__phos	A0__phos	gene=CALD1 Refseq:XP_007616247	5.39135e+06	5.09065e+06	4.44214e+06	2.01748e+06	2.14974e+06	2.15864e+06	5.39135e+06	6.14811e+06	4.12031e+06	3.26404e+06	3.08439e+06	3.34546e+06
asmbl_52903	196	195	799.647	2.20862e-06	2.35516	A1__phos	A0__phos	gene=SRRM2 Refseq:XP_007630737	7.10271e+08	7.27579e+08	7.17729e+08	2.93316e+08	3.08645e+08	3.13297e+08	7.10271e+08	8.78716e+08	6.6573e+08	4.74551e+08	4.42837e+08	4.85547e+08
asmbl_66478	8	8	35.1152	2.74008e-06	2.35271	A1__phos	A0__phos	gene=ZNF462 Refseq:XP_007631608	3.78982e+06	3.85843e+06	3.88784e+06	1.58734e+06	1.61429e+06	1.70168e+06	3.78982e+06	4.65993e+06	3.60617e+06	2.56813e+06	2.31615e+06	2.63726e+06
asmbl_35895	5	5	25.8419	0.000197503	2.34996	A1__phos	A0__phos	gene=SZRD1 Refseq:XP_007633863	7.51701e+06	7.12763e+06	8.37373e+06	3.564e+06	3.13415e+06	3.09708e+06	7.51701e+06	8.60823e+06	7.76706e+06	5.76613e+06	4.4968e+06	4.79986e+06
asmbl_48094	1	1	2.17139	0.000968141	2.34859	A1__phos	A0__phos	gene=DOCK1 Refseq:XP_007623897	143945	167833	172272	68035.3	59379.6	78688.1	143945	202697	159791	110073	85196.5	121951
asmbl_64928	2	2	7.89042	0.000375098	2.34717	A1__phos	A0__phos	gene=DOT1L Refseq:XP_016822427	540138	554186	438351	214123	213261	225603	540138	669305	406593	346426	305982	349640
asmbl_76826	7	7	28.617	0.000779986	2.34476	A1__phos	A0__phos	gene=AKAP1 Refseq:XP_007632390	8.19674e+06	9.83144e+06	7.66373e+06	3.60791e+06	3.3272e+06	4.02203e+06	8.19674e+06	1.18737e+07	7.1085e+06	5.83717e+06	4.77379e+06	6.23335e+06
asmbl_5154	1	1	2.71768	0.00842588	2.34101	A1__phos	A0__phos	gene=SERPINB10 Refseq:XP_007611343	556934	490104	348862	177990	176115	242176	556934	591911	323587	287967	252686	375324
asmbl_15360	8	8	28.0263	2.68518e-05	2.34089	A1__phos	A0__phos	gene=CDK11B Refseq:XP_007606912	8.89948e+06	9.84648e+06	9.4989e+06	4.12777e+06	4.12075e+06	3.81737e+06	8.89948e+06	1.18918e+07	8.81072e+06	6.67824e+06	5.91235e+06	5.91616e+06
asmbl_7463	6	6	27.6043	0.00182827	2.33291	A1__phos	A0__phos	gene=CXXC1 Refseq:XP_007612994	3.65664e+06	5.0509e+06	3.85951e+06	1.89905e+06	1.88591e+06	1.60189e+06	3.65664e+06	6.1001e+06	3.57989e+06	3.07244e+06	2.70586e+06	2.48261e+06
asmbl_46411	16	16	62.7693	0.000101859	2.32897	A1__phos	A0__phos	gene=TICRR Refseq:XP_007628543	8.6765e+06	7.553e+06	7.96666e+06	3.23531e+06	3.48075e+06	3.67314e+06	8.6765e+06	9.12196e+06	7.38949e+06	5.23435e+06	4.99409e+06	5.69264e+06
asmbl_12233	6	6	23.7923	3.28266e-05	2.32835	A1__phos	A0__phos	gene=CIC Refseq:XP_016822400	2.28795e+06	2.23726e+06	2.13311e+06	926202	911988	1.02149e+06	2.28795e+06	2.702e+06	1.97856e+06	1.49848e+06	1.3085e+06	1.5831e+06
asmbl_9198	22	17	91.8273	0.000265481	2.32805	A1__phos	A0__phos	gene=DIDO1 Refseq:XP_007608694	2.71805e+07	2.31034e+07	2.68205e+07	1.00457e+07	1.1478e+07	1.1596e+07	2.71805e+07	2.79026e+07	2.48774e+07	1.62527e+07	1.64684e+07	1.79715e+07
asmbl_8640	1	1	3.21042	0.0407241	2.32458	A1__phos	A0__phos	gene=DFFA Refseq:XP_007621797	156009	325287	156172	106597	92552.7	75080.2	156009	392858	144857	172462	132792	116359
asmbl_12586	2	2	12.2324	0.00207138	2.32033	A1__phos	A0__phos	gene=SAMD4B Refseq:XP_007618269	6.43582e+06	5.27668e+06	6.89401e+06	2.53402e+06	3.14082e+06	2.34405e+06	6.43582e+06	6.37278e+06	6.39454e+06	4.09975e+06	4.50637e+06	3.63281e+06
asmbl_84903	6	6	32.9408	1.94515e-05	2.31918	A1__phos	A0__phos	gene=FTSJ3 Refseq:XP_007628943	7.94234e+06	8.11883e+06	7.76701e+06	3.22336e+06	3.43169e+06	3.61934e+06	7.94234e+06	9.80532e+06	7.2043e+06	5.21502e+06	4.9237e+06	5.60925e+06
asmbl_34965	7	7	22.2546	0.00110779	2.3162	A1__phos	A0__phos	gene=KIAA1522 Refseq:XP_007637100	1.36509e+06	1.1895e+06	1.02708e+06	466932	511366	568056	1.36509e+06	1.43658e+06	952671	755440	733696	880373
asmbl_68369	17	17	69.8747	6.53371e-05	2.31335	A1__phos	A0__phos	gene=UBAP2L Refseq:XP_007612646	5.04624e+07	5.03922e+07	4.61986e+07	1.98591e+07	2.26965e+07	2.10115e+07	5.04624e+07	6.086e+07	4.28516e+07	3.21296e+07	3.25644e+07	3.25637e+07
asmbl_26009	1	1	1.63579	0.000261869	2.31108	A1__phos	A0__phos	gene=EML2 Refseq:XP_007607596	97362.1	84390.7	79133.9	35568.1	39579.7	37737.4	97362.1	101921	73400.7	57544.9	56788	58485.4
asmbl_64219	5	5	24.8819	0.000635462	2.30782	A1__phos	A0__phos	gene=PCIF1 Refseq:XP_007608540	1.20931e+07	1.3095e+07	1.08711e+07	4.5571e+06	5.3396e+06	5.72807e+06	1.20931e+07	1.58151e+07	1.00835e+07	7.37285e+06	7.66113e+06	8.87737e+06
asmbl_62278	4	4	17.195	0.00361492	2.30681	A1__phos	A0__phos	gene=TPRN Refseq:XP_007637255	3.43911e+06	2.90206e+06	4.05299e+06	1.41304e+06	1.29845e+06	1.79437e+06	3.43911e+06	3.5049e+06	3.75935e+06	2.28613e+06	1.86299e+06	2.78092e+06
asmbl_52207	1	1	4.14074	0.00464814	2.27112	A1__phos	A0__phos	gene=CNOT2 Refseq:XP_007636985	162647	207092	178710	95353.7	84061.8	62072.8	162647	250110	165762	154271	120610	96200.4
asmbl_3295	1	1	3.72502	0.014746	2.27101	A1__phos	A0__phos	gene=RALBP1 Refseq:XP_007607870	36963.3	49731.3	60573.8	16129.2	24934.1	23783.8	36963.3	60061.7	56185.3	26095.1	35774.8	36860.2
asmbl_77058	8	8	36.9176	9.94376e-06	2.26703	A1__phos	A0__phos	gene=AATF Refseq:XP_007625534	5.56098e+06	5.75971e+06	6.02111e+06	2.48662e+06	2.64199e+06	2.52098e+06	5.56098e+06	6.95615e+06	5.58489e+06	4.02305e+06	3.79066e+06	3.90702e+06
asmbl_23180	7	7	34.025	0.000438297	2.26624	A1__phos	A0__phos	gene=HMGA1 Refseq:NP_001230957	2.33649e+07	2.21466e+07	1.90081e+07	8.6796e+06	9.69415e+06	1.00961e+07	2.33649e+07	2.6747e+07	1.7631e+07	1.40426e+07	1.39089e+07	1.5647e+07
asmbl_23021	3	2	13.5954	0.00239933	2.26552	A1__phos	A0__phos	gene=APLF Refseq:XP_007622765	1.70922e+06	1.16097e+06	1.50136e+06	614062	682927	632613	1.70922e+06	1.40213e+06	1.39259e+06	993479	979847	980425
asmbl_39844	12	12	39.3211	0.000171991	2.25614	A1__phos	A0__phos	gene=PLEKHG3 Refseq:XP_007614643	4.47295e+06	4.64479e+06	3.98476e+06	1.9137e+06	2.07521e+06	1.81858e+06	4.47295e+06	5.60964e+06	3.69607e+06	3.09614e+06	2.97747e+06	2.81844e+06
asmbl_78768	4	4	15.85	1.19296e-07	2.25516	A1__phos	A0__phos	gene=GEMIN5 Refseq:XP_007636225	2.73667e+06	2.67178e+06	2.74582e+06	1.21345e+06	1.19543e+06	1.20696e+06	2.73667e+06	3.22677e+06	2.54689e+06	1.96321e+06	1.71517e+06	1.87055e+06
asmbl_73062	5	5	22.4333	0.000431751	2.25092	A1__phos	A0__phos	gene=SLC16A1 Refseq:XP_007616394	1.21306e+06	1.37995e+06	1.14939e+06	498463	570277	593869	1.21306e+06	1.6666e+06	1.06611e+06	806454	818220	920379
asmbl_55706	4	4	13.1658	0.00930073	2.24924	A1__phos	A0__phos	gene=RYBP Refseq:XP_007629689	2.67858e+06	3.60545e+06	2.18136e+06	1.46181e+06	1.21409e+06	1.08777e+06	2.67858e+06	4.35439e+06	2.02332e+06	2.36504e+06	1.74194e+06	1.68582e+06
asmbl_72426	2	2	8.76793	0.00718267	2.2488	A1__phos	A0__phos	gene=RFX5 Refseq:XP_007624149	179298	284267	183982	87707.4	99346.4	100899	179298	343317	170653	141900	142540	156373
asmbl_7816	2	2	6.64589	0.00851348	2.24216	A1__phos	A0__phos	gene=FBXL19 Refseq:XP_016820722	417299	576060	342263	222257	192230	181199	417299	695723	317466	359586	275808	280823
asmbl_76984	2	2	7.10535	0.00136094	2.23634	A1__phos	A0__phos	gene=MED13 Refseq:XP_007609131	2.20456e+06	2.13806e+06	2.6836e+06	927738	1.02496e+06	1.18914e+06	2.20456e+06	2.58219e+06	2.48918e+06	1.50097e+06	1.47058e+06	1.84293e+06
asmbl_60191	3	3	16.9615	0.000602015	2.22952	A1__phos	A0__phos	gene=SHPRH Refseq:XP_016829211	1.07028e+06	1.1081e+06	935502	408742	499002	488914	1.07028e+06	1.33828e+06	867726	661296	715956	757719
asmbl_72607	19	19	82.8286	0.00026874	2.22745	A1__phos	A0__phos	gene=RPRD2 Refseq:XP_007624085	3.99943e+07	3.70946e+07	4.52949e+07	1.72502e+07	1.85125e+07	1.91807e+07	3.99943e+07	4.48001e+07	4.20133e+07	2.79089e+07	2.65613e+07	2.97262e+07
asmbl_1161	1	1	5.19897	0.00275448	2.22543	A1__phos	A0__phos	gene=PCBP2 Refseq:XP_007631658	3.12517e+06	2.4856e+06	3.62568e+06	1.25363e+06	1.43312e+06	1.46366e+06	3.12517e+06	3.00193e+06	3.363e+06	2.02822e+06	2.0562e+06	2.26838e+06
asmbl_12516	2	2	7.33229	0.00310665	2.22384	A1__phos	A0__phos	gene=FBL Refseq:XP_007616227	345004	451869	333049	183801	143667	180628	345004	545734	308920	297368	206129	279937
asmbl_78769	14	14	56.2875	3.3964e-05	2.22262	A1__phos	A0__phos	gene=LARP1 Refseq:XP_007625286	2.17197e+07	2.01772e+07	2.25864e+07	9.29155e+06	9.74913e+06	9.97165e+06	2.17197e+07	2.43685e+07	2.09501e+07	1.50326e+07	1.39878e+07	1.54541e+07
asmbl_8318	5	5	20.6011	0.00384338	2.21416	A1__phos	A0__phos	gene=RBM27 Refseq:XP_016824348	4.3289e+06	3.0629e+06	3.37903e+06	1.3892e+06	1.63357e+06	1.84176e+06	4.3289e+06	3.69915e+06	3.13422e+06	2.24756e+06	2.3438e+06	2.85437e+06
asmbl_46060	8	8	59.422	0.000907669	2.21297	A1__phos	A0__phos	gene=MPHOSPH10 Refseq:XP_007630507	8.16422e+06	9.18597e+06	9.48249e+06	3.89172e+06	3.57442e+06	4.65904e+06	8.16422e+06	1.10941e+07	8.7955e+06	6.29633e+06	5.12849e+06	7.22058e+06
asmbl_23399	5	5	26.071	0.000458081	2.21173	A1__phos	A0__phos	gene=LUC7L3 Refseq:XP_007611642	1.63891e+06	1.50062e+06	1.29107e+06	634464	670945	697814	1.63891e+06	1.81234e+06	1.19753e+06	1.02649e+06	962656	1.08147e+06
asmbl_86470	7	7	31.2968	0.000392303	2.20602	A1__phos	A0__phos	gene=BAZ1B Refseq:XP_007622441	5.39137e+06	5.10459e+06	4.33681e+06	2.1671e+06	2.37621e+06	2.18045e+06	5.39137e+06	6.16494e+06	4.02261e+06	3.50612e+06	3.40933e+06	3.37927e+06
asmbl_60787	8	8	32.996	0.000225239	2.20549	A1__phos	A0__phos	gene=SRSF2 Refseq:NP_001231002	7.12559e+07	7.23406e+07	6.129e+07	2.89801e+07	3.16396e+07	3.22787e+07	7.12559e+07	8.73676e+07	5.68496e+07	4.68864e+07	4.53957e+07	5.00255e+07
asmbl_80443	1	1	7.64281	0.000701561	2.20397	A1__phos	A0__phos	gene=ADARB1 Refseq:XP_016823389	956019	1.04592e+06	1.1109e+06	405762	502530	504083	956019	1.26319e+06	1.03041e+06	656474	721018	781228
asmbl_12244	4	4	14.9461	0.00134383	2.20397	A1__phos	A0__phos	gene=ERF Refseq:XP_007635322	1.87216e+06	2.1889e+06	1.57205e+06	815551	875919	864422	1.87216e+06	2.64359e+06	1.45815e+06	1.31946e+06	1.25675e+06	1.33968e+06
asmbl_695	2	2	6.45824	0.00920073	2.20262	A1__phos	A0__phos	gene=KANSL2 Refseq:XP_007634817	209465	331821	203615	114714	118311	105163	209465	400749	188863	185594	169750	162982
asmbl_20285	17	17	60.0265	0.000521416	2.19958	A1__phos	A0__phos	gene=VIM Refseq:XP_007622787	1.24571e+08	9.94918e+07	1.07063e+08	4.72231e+07	4.933e+07	5.39875e+07	1.24571e+08	1.20159e+08	9.93065e+07	7.64014e+07	7.07776e+07	8.36699e+07
asmbl_54589	2	2	8.11931	0.011808	2.19108	A1__phos	A0__phos	gene=ARNTL Refseq:XP_016824655	357998	463303	305615	188912	195790	129619	357998	559544	283473	305637	280914	200883
asmbl_50956	22	22	94.2105	0.000106568	2.18955	A1__phos	A0__phos	gene=DEK Refseq:XP_016820674	3.07479e+07	3.19712e+07	2.73054e+07	1.31892e+07	1.39364e+07	1.39899e+07	3.07479e+07	3.86125e+07	2.53272e+07	2.13386e+07	1.99957e+07	2.16816e+07
asmbl_41596	1	1	3.80639	0.00019995	2.18943	A1__phos	A0__phos	gene=RPS3 Refseq:XP_007621301	3.29523e+07	2.93454e+07	3.37676e+07	1.57485e+07	1.44901e+07	1.36383e+07	3.29523e+07	3.54412e+07	3.13212e+07	2.54792e+07	2.07901e+07	2.11366e+07
asmbl_23281	9	9	37.5707	0.000610176	2.18682	A1__phos	A0__phos	gene=SRPK1 Refseq:XP_007616891	2.98689e+07	3.43063e+07	2.76064e+07	1.28685e+07	1.38959e+07	1.5206e+07	2.98689e+07	4.14326e+07	2.56064e+07	2.08197e+07	1.99375e+07	2.35663e+07
asmbl_10136	1	1	4.01313	0.0112227	2.18073	A1__phos	A0__phos	gene=GRB14 Refseq:XP_007634783	58010	38496.1	48307.6	16938	26061.6	23406.6	58010	46492.8	44807.8	27403.6	37392.6	36275.6
asmbl_19929	2	2	9.21501	0.000296123	2.17091	A1__phos	A0__phos	gene=LARP4B Refseq:XP_007636245	3.0151e+06	2.80727e+06	2.5969e+06	1.18105e+06	1.40276e+06	1.2944e+06	3.0151e+06	3.39041e+06	2.40876e+06	1.91081e+06	2.01265e+06	2.00606e+06
asmbl_35470	1	1	4.51275	0.00169769	2.16759	A1__phos	A0__phos	gene=MTFR1L Refseq:XP_007621890	235949	181821	175919	95897.2	83668.8	94326.9	235949	219590	163174	155150	120046	146188
asmbl_59273	2	2	10.3415	0.00426631	2.1664	A1__phos	A0__phos	gene=CAST Refseq:XP_016827699	4.69737e+06	3.90013e+06	5.4997e+06	1.93045e+06	2.02202e+06	2.55473e+06	4.69737e+06	4.71029e+06	5.10125e+06	3.12324e+06	2.90115e+06	3.95932e+06
asmbl_36326	3	3	13.1402	0.00228518	2.16376	A1__phos	A0__phos	gene=REEP4 Refseq:XP_007607278	6.91386e+06	4.85725e+06	6.43678e+06	2.68453e+06	2.8576e+06	2.87281e+06	6.91386e+06	5.86622e+06	5.97045e+06	4.34326e+06	4.10002e+06	4.45228e+06
asmbl_32724	1	1	3.50391	0.00152848	2.16099	A1__phos	A0__phos	gene=GLIS3 Refseq:XP_016827688	691698	587726	537092	279597	248058	312937	691698	709812	498181	452355	355908	484990
asmbl_5921	5	5	21.3255	0.00018544	2.15813	A1__phos	A0__phos	gene=DST Refseq:XP_007607658	1.90505e+06	2.06959e+06	1.7769e+06	856150	852797	956108	1.90505e+06	2.4995e+06	1.64816e+06	1.38515e+06	1.22357e+06	1.48178e+06
asmbl_13873	8	8	26.1874	0.0005071	2.1558	A1__phos	A0__phos	gene=MED1 Refseq:XP_007618502	1.82278e+06	2.21693e+06	1.81222e+06	892856	963621	858028	1.82278e+06	2.67744e+06	1.68093e+06	1.44454e+06	1.38258e+06	1.32977e+06
asmbl_31422	1	1	5.6684	0.000651202	2.1545	A1__phos	A0__phos	gene=MEIS2 Refseq:XP_007637531	1.4097e+06	1.495e+06	1.22996e+06	578191	641844	699037	1.4097e+06	1.80554e+06	1.14085e+06	935445	920903	1.08337e+06
asmbl_28573	2	2	6.55726	0.000320839	2.15216	A1__phos	A0__phos	gene=PUM2 Refseq:XP_007625232	3.4584e+06	3.95096e+06	3.32193e+06	1.72881e+06	1.53015e+06	1.72734e+06	3.4584e+06	4.77168e+06	3.08126e+06	2.797e+06	2.19543e+06	2.67703e+06
asmbl_34745	3	3	13.9922	0.00129611	2.14041	A1__phos	A0__phos	gene=CDCA8 Refseq:XP_007616757	2.1164e+06	2.82741e+06	2.47452e+06	1.13493e+06	1.24996e+06	1.08095e+06	2.1164e+06	3.41473e+06	2.29525e+06	1.83618e+06	1.79342e+06	1.67525e+06
asmbl_30142	16	16	79.8641	4.86266e-05	2.13958	A1__phos	A0__phos	gene=XRN2 Refseq:XP_016825382	1.35367e+07	1.35373e+07	1.22301e+07	6.17291e+06	6.33374e+06	5.86332e+06	1.35367e+07	1.63493e+07	1.1344e+07	9.98704e+06	9.0875e+06	9.08698e+06
asmbl_2511	2	1	10.2311	0.0557012	2.1395	A1__phos	A0__phos	gene=TRIP12 Refseq:XP_007630547	4.01129e+06	6.31955e+06	3.76131e+06	3.19279e+06	2.04211e+06	1.35176e+06	4.01129e+06	7.63229e+06	3.48881e+06	5.16556e+06	2.92998e+06	2.09497e+06
asmbl_81241	7	7	45.3046	0.000859946	2.13857	A1__phos	A0__phos	gene=JUND Refseq:XP_007608298	2.52762e+07	2.05229e+07	2.43068e+07	1.04678e+07	1.01546e+07	1.21593e+07	2.52762e+07	2.47861e+07	2.25458e+07	1.69356e+07	1.45695e+07	1.88445e+07
asmbl_29448	3	3	8.42481	0.00722877	2.12984	A1__phos	A0__phos	gene=TOP1 Refseq:NP_001230963	2.19331e+07	2.79206e+07	1.91901e+07	1.18076e+07	1.18695e+07	8.74026e+06	2.19331e+07	3.37204e+07	1.77998e+07	1.91032e+07	1.70301e+07	1.35457e+07
asmbl_81716	12	11	45.7254	7.50039e-05	2.1296	A1__phos	A0__phos	gene=BAZ1A Refseq:XP_016827718	4.96109e+06	4.52902e+06	4.53755e+06	2.06608e+06	2.19842e+06	2.32248e+06	4.96109e+06	5.46981e+06	4.20881e+06	3.34268e+06	3.15425e+06	3.59938e+06
asmbl_26843	2	2	10.4297	0.00620156	2.12907	A1__phos	A0__phos	gene=PRPF31 Refseq:XP_007634522	562856	488877	663812	211216	297770	296787	562856	590429	615719	341722	427234	459961
asmbl_77994	2	2	8.00071	0.00203392	2.12664	A1__phos	A0__phos	gene=PHF23 Refseq:XP_007625169	1.20173e+06	1.06116e+06	863352	451126	509114	509794	1.20173e+06	1.28159e+06	800803	729869	730464	790079
asmbl_30607	19	19	94.0443	0.000527087	2.12394	A1__phos	A0__phos	gene=NOP56 Refseq:XP_007636105	1.06539e+08	8.88158e+07	1.1126e+08	4.75386e+07	4.63005e+07	5.05224e+07	1.06539e+08	1.07265e+08	1.032e+08	7.69118e+07	6.64309e+07	7.82996e+07
asmbl_26665	3	3	12.7218	0.00425989	2.12244	A1__phos	A0__phos	gene=TCEA1 Refseq:XP_007632660	2.30712e+06	3.18509e+06	2.14043e+06	1.24717e+06	1.22625e+06	1.12272e+06	2.30712e+06	3.84671e+06	1.98536e+06	2.01778e+06	1.7594e+06	1.74e+06
asmbl_43636	10	10	32.0499	0.000572996	2.11542	A1__phos	A0__phos	gene=EIF4G1 Refseq:XP_016829234	3.98028e+07	3.29272e+07	4.16116e+07	1.73481e+07	1.8669e+07	1.80344e+07	3.98028e+07	3.9767e+07	3.85968e+07	2.80672e+07	2.67858e+07	2.79498e+07
asmbl_3971	1	1	5.17607	0.0208063	2.10881	A1__phos	A0__phos	gene=RC3H1 Refseq:XP_007610847	442082	523058	811754	255930	266721	319952	442082	631711	752943	414064	382686	495862
asmbl_70310	2	2	9.61764	0.00084723	2.10591	A1__phos	A0__phos	gene=MED14 Refseq:XP_007621152	1.92303e+06	1.492e+06	1.81074e+06	781648	867078	832747	1.92303e+06	1.80193e+06	1.67955e+06	1.26461e+06	1.24406e+06	1.29059e+06
asmbl_47240	10	10	46.2008	5.73767e-05	2.10065	A1__phos	A0__phos	gene=RBM14 Refseq:XP_007608934	9.52264e+07	9.67543e+07	1.07722e+08	4.87542e+07	4.75835e+07	4.63337e+07	9.52264e+07	1.16853e+08	9.99175e+07	7.88786e+07	6.82717e+07	7.1808e+07
asmbl_2838	11	10	51.926	0.000633179	2.09874	A1__phos	A0__phos	gene=LRRFIP1 Refseq:XP_007621195	6.06326e+06	6.10573e+06	5.00705e+06	2.57617e+06	2.66608e+06	2.94171e+06	6.06326e+06	7.37404e+06	4.6443e+06	4.16794e+06	3.82522e+06	4.55907e+06
asmbl_52883	1	1	4.27561	0.00405775	2.0957	A1__phos	A0__phos	gene=FLYWCH1 Refseq:XP_007630743	790355	982918	646141	372067	387684	394713	790355	1.1871e+06	599329	601961	556240	611727
asmbl_32097	5	5	13.0059	0.00327537	2.09442	A1__phos	A0__phos	gene=CELF1 Refseq:XP_007611001	7.1157e+06	7.1015e+06	8.5648e+06	3.02606e+06	3.55786e+06	4.29356e+06	7.1157e+06	8.57666e+06	7.94429e+06	4.89581e+06	5.10473e+06	6.65416e+06
asmbl_20533	3	3	7.31614	0.0026206	2.09035	A1__phos	A0__phos	gene=ABI1 Refseq:XP_016822331	1.45463e+07	1.30993e+07	1.06586e+07	5.51446e+06	6.80295e+06	6.00686e+06	1.45463e+07	1.58204e+07	9.88638e+06	8.92174e+06	9.76071e+06	9.30943e+06
asmbl_83609	10	10	42.578	0.005253	2.08615	A1__phos	A0__phos	gene=LARP7 Refseq:XP_007634176	4.18798e+06	4.45467e+06	2.95657e+06	1.82355e+06	1.95281e+06	1.78374e+06	4.18798e+06	5.38002e+06	2.74237e+06	2.95029e+06	2.80184e+06	2.76444e+06
asmbl_34601	4	4	15.9836	0.00205662	2.08187	A1__phos	A0__phos	gene=RLF Refseq:XP_007618868	1.46291e+06	1.47992e+06	1.09076e+06	641271	626745	669470	1.46291e+06	1.78734e+06	1.01173e+06	1.0375e+06	899239	1.03754e+06
asmbl_66139	13	13	51.0743	0.000149753	2.08128	A1__phos	A0__phos	gene=SETD2 Refseq:XP_007632919	7.01048e+06	6.05444e+06	6.77632e+06	3.03886e+06	3.34044e+06	3.1539e+06	7.01048e+06	7.3121e+06	6.28538e+06	4.91652e+06	4.79278e+06	4.88791e+06
asmbl_43943	4	4	18.6859	0.00182672	2.07901	A1__phos	A0__phos	gene=MED15 Refseq:XP_007616322	2.67955e+06	2.43412e+06	3.24095e+06	1.23435e+06	1.30991e+06	1.4743e+06	2.67955e+06	2.93975e+06	3.00614e+06	1.99703e+06	1.87943e+06	2.28487e+06
asmbl_60001	51	49	232.02	3.55646e-05	2.07826	A1__phos	A0__phos	gene=BCLAF1 Refseq:XP_016826881	2.70995e+08	2.44876e+08	2.57374e+08	1.1943e+08	1.24036e+08	1.28599e+08	2.70995e+08	2.95743e+08	2.38728e+08	1.93224e+08	1.77964e+08	1.99303e+08
asmbl_68310	1	1	4.01732	0.0012986	2.07819	A1__phos	A0__phos	gene=ADAR Refseq:XP_007612634	3.17921e+06	2.92572e+06	3.77188e+06	1.56543e+06	1.7338e+06	1.45337e+06	3.17921e+06	3.53346e+06	3.49861e+06	2.53268e+06	2.48762e+06	2.25243e+06
asmbl_8753	7	7	26.8879	0.00120693	2.07572	A1__phos	A0__phos	gene=RERE Refseq:XP_007631690	2.74882e+06	3.37575e+06	2.57192e+06	1.31425e+06	1.47513e+06	1.40025e+06	2.74882e+06	4.07698e+06	2.38558e+06	2.12631e+06	2.11648e+06	2.17011e+06
asmbl_51844	11	11	37.4343	0.000303253	2.07393	A1__phos	A0__phos	gene=NAB2 Refseq:XP_007631250	6.5382e+06	5.41858e+06	6.29318e+06	3.01279e+06	2.79648e+06	2.99041e+06	6.5382e+06	6.54416e+06	5.83724e+06	4.87434e+06	4.01233e+06	4.63454e+06
asmbl_4611	14	14	68.0478	0.000561653	2.06955	A1__phos	A0__phos	gene=ZC3H11A Refseq:XP_016828201	3.62858e+07	3.22491e+07	4.07501e+07	1.787e+07	1.82135e+07	1.67225e+07	3.62858e+07	3.8948e+07	3.77978e+07	2.89116e+07	2.61324e+07	2.59166e+07
asmbl_53423	4	1	31.4964	0.142979	2.06658	A1__phos	A0__phos	gene=NPM1 Refseq:XP_007627891	747269	1.8168e+06	792136	852130	411768	360141	747269	2.1942e+06	734747	1.37864e+06	590794	558147
asmbl_20080	5	5	18.4691	0.000358489	2.06285	A1__phos	A0__phos	gene=RBM17 Refseq:XP_007616651	1.80454e+07	2.14757e+07	2.05435e+07	9.0582e+06	9.74128e+06	1.03178e+07	1.80454e+07	2.59368e+07	1.90551e+07	1.46551e+07	1.39766e+07	1.59905e+07
asmbl_23538	1	1	4.41075	0.00068104	2.06243	A1__phos	A0__phos	gene=RFX1 Refseq:XP_007612796	403254	421858	351459	170756	198409	201312	403254	509488	325996	276263	284673	311994
asmbl_82114	7	7	59.5211	0.000681327	2.06074	A1__phos	A0__phos	gene=HMGN1 Refseq:XP_007617292	1.87878e+08	1.68582e+08	1.55034e+08	7.44873e+07	8.57579e+07	8.79628e+07	1.87878e+08	2.03601e+08	1.43802e+08	1.20512e+08	1.23043e+08	1.36325e+08
asmbl_6789	4	4	16.1308	0.00165285	2.05812	A1__phos	A0__phos	gene=GAS2L1 Refseq:XP_016824070	1.1455e+06	1.31588e+06	1.00126e+06	621727	535766	524934	1.1455e+06	1.58923e+06	928718	1.00588e+06	768705	813543
asmbl_84449	11	11	44.0973	0.000306418	2.04507	A1__phos	A0__phos	gene=DCLK1 Refseq:XP_016823273	2.21755e+07	2.12308e+07	1.96958e+07	9.42329e+06	1.02057e+07	1.12267e+07	2.21755e+07	2.56409e+07	1.82689e+07	1.52458e+07	1.46429e+07	1.73991e+07
asmbl_38851	1	1	5.46574	0.000748108	2.0427	A1__phos	A0__phos	gene=ZRSR2 Refseq:XP_007627587	736685	710331	596648	309222	355563	335686	736685	857885	553421	500285	510154	520247
asmbl_19764	42	41	187.995	0.000113293	2.04262	A1__phos	A0__phos	gene=HDGFL2 Refseq:XP_007616137	3.75581e+07	4.04831e+07	3.44413e+07	1.83222e+07	1.81381e+07	1.86074e+07	3.75581e+07	4.88924e+07	3.1946e+07	2.96432e+07	2.60242e+07	2.88378e+07
asmbl_47097	5	5	16.4357	0.00218919	2.04153	A1__phos	A0__phos	gene=KAT5 Refseq:XP_007608882	1.37586e+06	1.61303e+06	1.23927e+06	721922	746964	602187	1.37586e+06	1.94809e+06	1.14948e+06	1.16798e+06	1.07173e+06	933271
asmbl_34504	5	5	30.3095	0.0175267	2.04066	A1__phos	A0__phos	gene=YBX1 Refseq:XP_007617337	5.46271e+06	8.97947e+06	5.50607e+06	3.55058e+06	3.36274e+06	2.86206e+06	5.46271e+06	1.08447e+07	5.10716e+06	5.74441e+06	4.82478e+06	4.43563e+06
asmbl_50637	2	2	15.9257	0.00102801	2.04002	A1__phos	A0__phos	gene=NSD1 Refseq:XP_007637361	1.17574e+06	1.28056e+06	978731	571339	577230	535259	1.17574e+06	1.54657e+06	907823	924358	828195	829545
asmbl_15223	1	1	3.3655	0.0114638	2.0367	A1__phos	A0__phos	gene=LRRC47 Refseq:XP_007606899	175291	156294	105284	69736.3	74361.7	70400.5	175291	188760	97656.3	112825	106692	109107
asmbl_77182	9	9	33.4908	0.00259788	2.03342	A1__phos	A0__phos	gene=LIG3 Refseq:XP_007609462	8.80656e+06	9.99838e+06	7.0804e+06	4.17009e+06	4.07777e+06	4.4821e+06	8.80656e+06	1.20753e+07	6.56743e+06	6.74672e+06	5.85068e+06	6.94636e+06
asmbl_7991	42	42	219.549	0.000402406	2.03138	A1__phos	A0__phos	gene=HIRIP3 Refseq:XP_007612452	1.07131e+08	1.19251e+08	9.75419e+07	5.03989e+07	5.34044e+07	5.56567e+07	1.07131e+08	1.44022e+08	9.04751e+07	8.15395e+07	7.66233e+07	8.62568e+07
asmbl_86313	9	9	37.1175	0.00192328	2.03073	A1__phos	A0__phos	gene=SERBP1 Refseq:XP_007607478	3.19579e+07	2.90948e+07	3.97399e+07	1.57563e+07	1.73893e+07	1.64882e+07	3.19579e+07	3.51386e+07	3.68608e+07	2.54918e+07	2.49497e+07	2.55534e+07
asmbl_34816	25	25	101.921	0.000467843	2.02474	A1__phos	A0__phos	gene=MAP7D1 Refseq:XP_016823007	7.28568e+07	7.78955e+07	6.48643e+07	3.3951e+07	3.41029e+07	3.8437e+07	7.28568e+07	9.40764e+07	6.0165e+07	5.49286e+07	4.893e+07	5.95697e+07
asmbl_2526	5	2	22.2824	0.000458312	2.02453	A1__phos	A0__phos	gene=SP110 Refseq:XP_007630550	4.1366e+06	4.50158e+06	3.75729e+06	1.88034e+06	2.07902e+06	2.16329e+06	4.1366e+06	5.43668e+06	3.48508e+06	3.04216e+06	2.98293e+06	3.35267e+06
asmbl_6400	9	9	32.7754	0.00165515	2.02326	A1__phos	A0__phos	gene=ADD1 Refseq:XP_016820802	2.02241e+07	1.80026e+07	2.42771e+07	9.73061e+06	1.08519e+07	1.031e+07	2.02241e+07	2.17422e+07	2.25183e+07	1.5743e+07	1.55701e+07	1.59785e+07
asmbl_10128	16	16	66.363	0.00068411	2.02094	A1__phos	A0__phos	gene=COBLL1 Refseq:XP_016827313	1.42317e+07	1.23108e+07	1.5709e+07	7.23112e+06	6.92153e+06	6.75421e+06	1.42317e+07	1.4868e+07	1.45709e+07	1.16991e+07	9.93085e+06	1.04677e+07
asmbl_37987	4	4	13.3627	0.00250365	2.01954	A1__phos	A0__phos	gene=SLF2 Refseq:XP_007626461	1.35167e+06	1.42704e+06	1.18085e+06	543949	716854	699822	1.35167e+06	1.72348e+06	1.0953e+06	880045	1.02853e+06	1.08458e+06
asmbl_62619	2	2	19.2784	0.000258412	2.00265	A1__phos	A0__phos	gene=GTF3C4 Refseq:XP_007614217	4.52067e+06	3.83589e+06	4.40058e+06	2.04844e+06	2.09396e+06	2.22773e+06	4.52067e+06	4.6327e+06	4.08176e+06	3.31414e+06	3.00437e+06	3.45254e+06
asmbl_47272	17	17	92.7108	0.00202549	2.00015	A1__phos	A0__phos	gene=KDM2A Refseq:XP_007613881	5.33991e+07	4.62907e+07	5.62902e+07	2.24304e+07	2.62138e+07	2.93401e+07	5.33991e+07	5.59065e+07	5.22121e+07	3.62897e+07	3.76109e+07	4.54713e+07
asmbl_41598	2	2	7.9307	0.0382291	1.99895	A1__phos	A0__phos	gene=ARRB1 Refseq:XP_007621302	190228	316081	173989	136819	112548	90961.8	190228	381739	161384	221356	161481	140973
asmbl_76671	8	8	28.9168	0.000251116	1.99867	A1__phos	A0__phos	gene=WBP11 Refseq:XP_007623302	3.13271e+06	2.82594e+06	2.60354e+06	1.3921e+06	1.4181e+06	1.47373e+06	3.13271e+06	3.41296e+06	2.41492e+06	2.25226e+06	2.03465e+06	2.28399e+06
asmbl_64675	7	7	22.7476	0.00216453	1.97356	A1__phos	A0__phos	gene=CPSF2 Refseq:XP_007633787	1.0722e+06	828428	1.03318e+06	459050	480089	547415	1.0722e+06	1.00051e+06	958330	742689	688820	848384
asmbl_22223	2	2	10.0584	0.000514043	1.97284	A1__phos	A0__phos	gene=FHOD1 Refseq:XP_007610022	1.67312e+06	1.56415e+06	1.39725e+06	770165	843695	735300	1.67312e+06	1.88906e+06	1.29602e+06	1.24604e+06	1.21051e+06	1.13957e+06
asmbl_19445	7	7	26.8328	0.0011701	1.96636	A1__phos	A0__phos	gene=AHNAK2 Refseq:XP_016820374	2.13646e+06	2.41621e+06	2.1885e+06	994913	1.15289e+06	1.28045e+06	2.13646e+06	2.91812e+06	2.02995e+06	1.60965e+06	1.65413e+06	1.98444e+06
asmbl_13864	18	18	68.9953	5.25838e-05	1.96551	A1__phos	A0__phos	gene=CDK12 Refseq:XP_016823519	2.08947e+07	2.15868e+07	2.00796e+07	1.02554e+07	1.03086e+07	1.12654e+07	2.08947e+07	2.60709e+07	1.86249e+07	1.6592e+07	1.47905e+07	1.74592e+07
asmbl_71844	4	4	19.309	0.000363851	1.96512	A1__phos	A0__phos	gene=NUP214 Refseq:XP_007618131	9.15258e+06	8.51107e+06	9.73547e+06	4.47289e+06	5.0842e+06	4.38565e+06	9.15258e+06	1.0279e+07	9.03015e+06	7.2366e+06	7.2947e+06	6.79689e+06
asmbl_66385	24	24	107.801	0.00104753	1.96336	A1__phos	A0__phos	gene=AKAP2 Refseq:XP_007616622	1.73763e+08	1.39705e+08	1.59482e+08	7.40479e+07	7.96554e+07	8.71851e+07	1.73763e+08	1.68726e+08	1.47928e+08	1.19801e+08	1.14288e+08	1.35119e+08
asmbl_13992	5	4	24.2594	0.00141528	1.96126	A1__phos	A0__phos	gene=SP2 Refseq:XP_007615541	3.718e+06	2.85407e+06	3.51069e+06	1.77479e+06	1.74505e+06	1.62112e+06	3.718e+06	3.44694e+06	3.25635e+06	2.87139e+06	2.50376e+06	2.51242e+06
asmbl_27655	1	1	3.29991	0.00197574	1.95699	A1__phos	A0__phos	gene=ACTR8 Refseq:XP_007610615	525558	554643	439609	229625	282544	264438	525558	669857	407760	371506	405388	409826
asmbl_34901	2	2	10.6073	0.0414013	1.95679	A1__phos	A0__phos	gene=ZMYM4 Refseq:XP_016826806	1.66099e+06	2.63746e+06	1.55104e+06	1.25028e+06	994237	744817	1.66099e+06	3.18533e+06	1.43867e+06	2.0228e+06	1.42651e+06	1.15432e+06
asmbl_85771	5	5	24.5188	0.00159143	1.95629	A1__phos	A0__phos	gene=FUBP1 Refseq:XP_016829191	2.08004e+07	1.76154e+07	2.2275e+07	9.71424e+06	1.14711e+07	9.83808e+06	2.08004e+07	2.12746e+07	2.06612e+07	1.57165e+07	1.64585e+07	1.52471e+07
asmbl_83508	3	3	16.0329	0.000911029	1.95507	A1__phos	A0__phos	gene=FNBP1L Refseq:XP_007621170	382824	391060	323193	177356	204586	179205	382824	472293	299778	286940	293535	277731
asmbl_25385	6	6	22.823	0.000989949	1.95302	A1__phos	A0__phos	gene=ZNF318 Refseq:XP_007631158	2.07506e+06	2.48747e+06	2.07326e+06	1.04256e+06	1.12372e+06	1.23143e+06	2.07506e+06	3.00418e+06	1.92306e+06	1.68674e+06	1.61229e+06	1.90848e+06
asmbl_65792	7	7	30.7233	0.00033529	1.94468	A1__phos	A0__phos	gene=RBM6 Refseq:XP_007633021	1.61632e+07	1.60601e+07	1.43821e+07	7.54655e+06	7.71621e+06	8.70283e+06	1.61632e+07	1.93961e+07	1.33401e+07	1.22094e+07	1.1071e+07	1.34877e+07
asmbl_43485	5	5	21.8621	0.0008887	1.93128	A1__phos	A0__phos	gene=BCL6 Refseq:XP_007606943	2.95362e+06	2.47232e+06	3.02486e+06	1.5645e+06	1.43272e+06	1.37854e+06	2.95362e+06	2.98588e+06	2.80571e+06	2.53117e+06	2.05564e+06	2.13646e+06
asmbl_60351	3	3	15.0588	0.000171192	1.93023	A1__phos	A0__phos	gene=CSNK1D Refseq:XP_007623213	6.60183e+06	6.30701e+06	5.68895e+06	3.13079e+06	3.16372e+06	3.34049e+06	6.60183e+06	7.61714e+06	5.27679e+06	5.06525e+06	4.53922e+06	5.1771e+06
asmbl_55968	5	5	15.9922	0.000200313	1.92978	A1__phos	A0__phos	gene=ZNF608 Refseq:XP_007627111	1.13271e+06	1.1091e+06	966424	555382	546914	560193	1.13271e+06	1.33949e+06	896408	898543	784699	868187
asmbl_78068	4	4	12.4668	0.0015099	1.92481	A1__phos	A0__phos	gene=POLR2A Refseq:XP_007625199	1.87974e+06	2.13378e+06	1.63263e+06	1.04338e+06	949182	940796	1.87974e+06	2.57702e+06	1.51435e+06	1.68807e+06	1.36186e+06	1.45805e+06
asmbl_31096	42	41	199.316	0.000551424	1.91886	A1__phos	A0__phos	gene=TP53BP1 Refseq:XP_007621684	1.12167e+08	1.15948e+08	1.20035e+08	5.5319e+07	5.81204e+07	6.79959e+07	1.12167e+08	1.40033e+08	1.11338e+08	8.94995e+07	8.33898e+07	1.0538e+08
asmbl_69873	7	7	32.7813	1.82682e-05	1.91859	A1__phos	A0__phos	gene=RNMT Refseq:XP_007633111	1.1485e+07	1.23841e+07	1.24524e+07	6.30248e+06	6.22773e+06	6.40116e+06	1.1485e+07	1.49565e+07	1.15502e+07	1.01967e+07	8.93541e+06	9.92053e+06
asmbl_45406	3	3	15.9509	0.00128704	1.91476	A1__phos	A0__phos	gene=ZNF800 Refseq:XP_016829001	2.1741e+06	1.75743e+06	2.27384e+06	1.09131e+06	1.06375e+06	1.08576e+06	2.1741e+06	2.12249e+06	2.1091e+06	1.76561e+06	1.52624e+06	1.68271e+06
asmbl_40258	5	5	22.6558	0.00162689	1.90748	A1__phos	A0__phos	gene=YLPM1 Refseq:XP_007626784	6.88047e+06	6.83338e+06	7.59757e+06	3.32935e+06	3.52621e+06	4.31702e+06	6.88047e+06	8.25285e+06	7.04714e+06	5.38649e+06	5.05932e+06	6.69051e+06
asmbl_6719	3	3	12.698	0.00675056	1.90531	A1__phos	A0__phos	gene=TBC1D10A Refseq:XP_007620392	687082	837792	558327	358747	390266	344356	687082	1.01182e+06	517877	580410	559944	533683
asmbl_24822	38	38	163.083	0.000151883	1.90499	A1__phos	A0__phos	gene=KMT2A Refseq:XP_007618970	5.42536e+07	4.97994e+07	5.81261e+07	2.80432e+07	2.89836e+07	2.81069e+07	5.42536e+07	6.0144e+07	5.39149e+07	4.53706e+07	4.1585e+07	4.35601e+07
asmbl_60623	15	15	73.7229	0.000392555	1.9027	A1__phos	A0__phos	gene=USP36 Refseq:XP_016824044	1.56558e+07	1.75958e+07	1.46463e+07	8.09066e+06	8.32377e+06	8.75924e+06	1.56558e+07	2.12509e+07	1.35852e+07	1.30897e+07	1.19428e+07	1.35751e+07
asmbl_54307	7	7	27.38	0.000436582	1.90122	A1__phos	A0__phos	gene=DOCK7 Refseq:XP_007622675	4.49822e+06	3.83346e+06	3.77175e+06	2.10215e+06	2.05692e+06	2.20707e+06	4.49822e+06	4.62977e+06	3.49849e+06	3.40102e+06	2.95122e+06	3.42052e+06
asmbl_81236	4	3	13.9459	0.0112899	1.89893	A1__phos	A0__phos	gene=ELL Refseq:XP_007616809	1.5026e+06	1.75741e+06	1.15916e+06	866246	789100	671837	1.5026e+06	2.12246e+06	1.07518e+06	1.40148e+06	1.13218e+06	1.04121e+06
asmbl_64787	17	17	72.7699	0.000397997	1.89883	A1__phos	A0__phos	gene=NFIC Refseq:XP_007625972	2.36216e+07	2.49646e+07	2.17375e+07	1.15243e+07	1.21691e+07	1.33418e+07	2.36216e+07	3.01503e+07	2.01626e+07	1.86449e+07	1.746e+07	2.06771e+07
asmbl_47126	4	4	19.0649	0.00798352	1.89857	A1__phos	A0__phos	gene=SART1 Refseq:XP_007608903	4.54356e+06	3.64023e+06	5.23984e+06	2.69478e+06	2.09099e+06	2.28463e+06	4.54356e+06	4.39639e+06	4.86022e+06	4.35983e+06	3.0001e+06	3.54072e+06
asmbl_14679	2	2	9.09257	0.00209687	1.89738	A1__phos	A0__phos	gene=G3BP2 Refseq:XP_016826627	3.01065e+07	3.41502e+07	3.50268e+07	1.54247e+07	1.68013e+07	2.01007e+07	3.01065e+07	4.12441e+07	3.24892e+07	2.49553e+07	2.41061e+07	3.11521e+07
asmbl_29303	7	7	36.2618	0.00100486	1.89706	A1__phos	A0__phos	gene=LIN37 Refseq:XP_007622541	1.01215e+07	1.1287e+07	1.25766e+07	5.50956e+06	6.163e+06	6.24209e+06	1.01215e+07	1.36316e+07	1.16655e+07	8.91381e+06	8.84253e+06	9.67399e+06
asmbl_71865	1	1	7.14668	0.00215305	1.89686	A1__phos	A0__phos	gene=FUBP3 Refseq:XP_007631874	266004	216711	222597	131147	108539	132145	266004	261727	206470	212181	155729	204798
asmbl_36178	19	17	90.3024	8.55217e-05	1.89483	A1__phos	A0__phos	gene=ZC3H13 Refseq:XP_007627551	2.97067e+07	2.97527e+07	3.19441e+07	1.50905e+07	1.66797e+07	1.64683e+07	2.97067e+07	3.59331e+07	2.96298e+07	2.44146e+07	2.39316e+07	2.55226e+07
asmbl_31182	10	9	45.7302	8.12253e-05	1.89469	A1__phos	A0__phos	gene=ZNF106 Refseq:XP_007621659	9.95289e+06	1.01443e+07	9.23735e+06	4.95393e+06	5.10647e+06	5.42212e+06	9.95289e+06	1.22515e+07	8.56811e+06	8.01486e+06	7.32665e+06	8.40321e+06
asmbl_76196	3	3	22.3847	0.00667173	1.89391	A1__phos	A0__phos	gene=SSR1 Refseq:XP_007633168	4.6316e+07	4.46443e+07	5.1405e+07	2.14302e+07	2.2471e+07	3.12687e+07	4.6316e+07	5.3918e+07	4.76807e+07	3.46715e+07	3.22408e+07	4.84603e+07
asmbl_62625	8	8	34.5826	0.000169395	1.89105	A1__phos	A0__phos	gene=TTF1 Refseq:XP_016822163	2.17632e+06	2.27548e+06	1.9956e+06	1.15271e+06	1.07856e+06	1.17817e+06	2.17632e+06	2.74816e+06	1.85102e+06	1.86495e+06	1.54749e+06	1.82592e+06
asmbl_19659	2	2	9.66409	0.000435434	1.89089	A1__phos	A0__phos	gene=RFX2 Refseq:XP_007627382	2.33049e+06	2.22376e+06	2.69521e+06	1.29247e+06	1.24478e+06	1.29664e+06	2.33049e+06	2.6857e+06	2.49995e+06	2.09106e+06	1.78598e+06	2.00954e+06
asmbl_3373	15	15	57.0532	0.00031005	1.88893	A1__phos	A0__phos	gene=MTCL1 Refseq:XP_016826326	1.18956e+07	1.26325e+07	1.18192e+07	6.17624e+06	5.99864e+06	7.06742e+06	1.18956e+07	1.52566e+07	1.09629e+07	9.99243e+06	8.60671e+06	1.09531e+07
asmbl_84428	3	3	13.2375	0.00152579	1.88481	A1__phos	A0__phos	gene=SUPT20H Refseq:XP_007630911	1.37221e+06	1.67331e+06	1.51232e+06	763936	750708	903556	1.37221e+06	2.0209e+06	1.40275e+06	1.23596e+06	1.0771e+06	1.40033e+06
asmbl_84316	6	6	24.8134	0.000179052	1.88477	A1__phos	A0__phos	gene=ELF2 Refseq:XP_016826092	2.82306e+06	3.0677e+06	2.9704e+06	1.50528e+06	1.49898e+06	1.69718e+06	2.82306e+06	3.70494e+06	2.7552e+06	2.43537e+06	2.1507e+06	2.6303e+06
asmbl_85924	5	5	26.1007	0.0012235	1.88356	A1__phos	A0__phos	gene=SRSF11 Refseq:XP_007620685	1.69462e+07	1.75027e+07	1.40756e+07	7.97372e+06	8.95187e+06	8.83653e+06	1.69462e+07	2.11384e+07	1.30558e+07	1.29005e+07	1.28439e+07	1.36949e+07
asmbl_19706	4	4	20.551	0.000862955	1.88221	A1__phos	A0__phos	gene=SAFB2 Refseq:XP_007616114	982651	1.06297e+06	1.08487e+06	485840	595325	582030	982651	1.28377e+06	1.00627e+06	786031	854159	902030
asmbl_37733	7	7	38.0701	4.30209e-05	1.88105	A1__phos	A0__phos	gene=PDCD11 Refseq:XP_016826637	1.8264e+07	1.98087e+07	1.80392e+07	9.87914e+06	9.72789e+06	1.0223e+07	1.8264e+07	2.39235e+07	1.67323e+07	1.59833e+07	1.39574e+07	1.58437e+07
asmbl_35038	8	8	36.0819	0.000864287	1.88102	A1__phos	A0__phos	gene=KHDRBS1 Refseq:XP_016829112	5.54137e+07	5.05511e+07	5.35765e+07	2.59586e+07	2.67921e+07	3.20657e+07	5.54137e+07	6.10519e+07	4.96949e+07	4.1998e+07	3.84407e+07	4.96955e+07
asmbl_20651	8	8	38.8809	0.00121034	1.88096	A1__phos	A0__phos	gene=SVIL Refseq:XP_016828419	1.57507e+07	1.27115e+07	1.39552e+07	6.85709e+06	7.75435e+06	7.93945e+06	1.57507e+07	1.5352e+07	1.29442e+07	1.1094e+07	1.11258e+07	1.23046e+07
asmbl_64204	2	2	5.81926	0.000365035	1.8752	A1__phos	A0__phos	gene=NCOA5 Refseq:XP_007608537	5.84718e+06	6.02474e+06	5.54367e+06	2.84211e+06	3.05757e+06	3.38765e+06	5.84718e+06	7.27624e+06	5.14204e+06	4.5982e+06	4.38693e+06	5.25018e+06
asmbl_71830	3	3	10.0134	0.00224668	1.87361	A1__phos	A0__phos	gene=PRRC2B Refseq:XP_007618127	1.03837e+06	851322	794659	461314	516236	455163	1.03837e+06	1.02816e+06	737087	746352	740683	705412
asmbl_53496	4	4	11.14	0.000188477	1.8697	A1__phos	A0__phos	gene=HMMR Refseq:XP_016826023	1.75125e+06	1.62423e+06	1.83619e+06	912360	985787	889286	1.75125e+06	1.96162e+06	1.70316e+06	1.47609e+06	1.41438e+06	1.37822e+06
asmbl_64400	6	6	21.28	0.00180781	1.86924	A1__phos	A0__phos	gene=SRSF6 Refseq:XP_007617837	2.35404e+07	2.4099e+07	2.13907e+07	1.08847e+07	1.18825e+07	1.41622e+07	2.35404e+07	2.91049e+07	1.9841e+07	1.76102e+07	1.70488e+07	2.19485e+07
asmbl_35928	17	17	72.0796	9.98807e-05	1.86911	A1__phos	A0__phos	gene=SPEN Refseq:XP_016828183	1.37567e+07	1.45346e+07	1.31799e+07	7.21685e+06	7.14852e+06	7.82232e+06	1.37567e+07	1.75539e+07	1.2225e+07	1.1676e+07	1.02565e+07	1.2123e+07
asmbl_16380	1	1	6.19966	0.00155951	1.86839	A1__phos	A0__phos	gene=ZNF280D Refseq:XP_007621944	461252	583018	534312	283515	301873	259499	461252	704126	495602	458693	433120	402172
asmbl_57123	2	2	8.80778	0.0110764	1.86817	A1__phos	A0__phos	gene=WTAP Refseq:XP_007630892	1.30505e+07	1.07272e+07	1.66912e+07	6.55592e+06	7.4264e+06	7.67995e+06	1.30505e+07	1.29555e+07	1.54819e+07	1.06067e+07	1.06552e+07	1.19024e+07
asmbl_31307	1	1	2.63003	0.000439937	1.86408	A1__phos	A0__phos	gene=RMDN3 Refseq:XP_007617165	1.12653e+06	1.02798e+06	1.10078e+06	535201	571913	639213	1.12653e+06	1.24152e+06	1.02103e+06	865891	820567	990652
asmbl_1051	22	22	101.166	0.000186191	1.86097	A1__phos	A0__phos	gene=EIF4B Refseq:XP_007614460	6.43375e+07	6.24742e+07	5.70724e+07	3.16508e+07	3.489e+07	3.22703e+07	6.43375e+07	7.54517e+07	5.29376e+07	5.12072e+07	5.00594e+07	5.00126e+07
asmbl_28310	4	4	21.637	0.00339291	1.85097	A1__phos	A0__phos	gene=SUPT7L Refseq:XP_007613712	7.64825e+06	8.14147e+06	9.59127e+06	3.93424e+06	4.88707e+06	4.89096e+06	7.64825e+06	9.83266e+06	8.8964e+06	6.36513e+06	7.01186e+06	7.58002e+06
asmbl_77772	59	59	278.026	7.05537e-06	1.84524	A1__phos	A0__phos	gene=MYBBP1A Refseq:XP_007615310	3.47906e+08	3.39826e+08	3.2611e+08	1.81036e+08	1.85524e+08	1.82876e+08	3.47906e+08	4.10416e+08	3.02483e+08	2.92894e+08	2.66186e+08	2.83422e+08
asmbl_49840	28	28	120.995	0.000159756	1.8401	A1__phos	A0__phos	gene=AHCTF1 Refseq:XP_007621074	2.99663e+07	2.88588e+07	3.04452e+07	1.51257e+07	1.59573e+07	1.74307e+07	2.99663e+07	3.48535e+07	2.82395e+07	2.44716e+07	2.28952e+07	2.70141e+07
asmbl_17688	42	42	194.969	0.00114631	1.8378	A1__phos	A0__phos	gene=MDC1 Refseq:XP_007614152	9.15121e+07	8.47349e+07	9.61734e+07	4.42075e+07	4.89164e+07	5.51075e+07	9.15121e+07	1.02337e+08	8.92058e+07	7.15225e+07	7.01841e+07	8.54057e+07
asmbl_68415	11	11	54.7012	0.00108188	1.82177	A1__phos	A0__phos	gene=GATAD2B Refseq:XP_007612683	1.14076e+07	9.7197e+06	1.2182e+07	5.87269e+06	6.07028e+06	6.34106e+06	1.14076e+07	1.17387e+07	1.12994e+07	9.50132e+06	8.70949e+06	9.82738e+06
asmbl_49921	30	30	130.141	0.0005282	1.81703	A1__phos	A0__phos	gene=CEP170 Refseq:XP_007637765	4.76228e+07	5.19533e+07	5.41947e+07	2.68569e+07	2.69773e+07	3.07933e+07	4.76228e+07	6.27453e+07	5.02683e+07	4.34512e+07	3.87064e+07	4.77234e+07
asmbl_17939	1	1	5.10958	0.00329769	1.81503	A1__phos	A0__phos	gene=NELFE Refseq:XP_007615499	619136	624022	807896	398505	377810	353721	619136	753647	749365	644735	542072	548198
asmbl_20460	2	2	7.40349	0.0027107	1.81491	A1__phos	A0__phos	gene=ARHGAP21 Refseq:XP_016820493	301636	323702	243549	154420	156755	167574	301636	390943	225904	249834	224909	259707
asmbl_28455	9	9	30.4054	0.000647066	1.8138	A1__phos	A0__phos	gene=ASXL2 Refseq:XP_016823337	4.39724e+06	5.08101e+06	4.50136e+06	2.78183e+06	2.51492e+06	2.41062e+06	4.39724e+06	6.13647e+06	4.17524e+06	4.50067e+06	3.60834e+06	3.73599e+06
asmbl_29580	2	2	5.72266	0.00241885	1.8092	A1__phos	A0__phos	gene=RBL1 Refseq:XP_016825094	476803	382981	500076	239689	262049	249901	476803	462536	463846	387788	375981	387296
asmbl_43893	9	9	28.9829	0.00190319	1.80914	A1__phos	A0__phos	gene=DGCR8 Refseq:XP_007612634	2.82088e+06	3.06561e+06	2.37582e+06	1.46727e+06	1.48441e+06	1.6153e+06	2.82088e+06	3.70241e+06	2.2037e+06	2.37386e+06	2.1298e+06	2.5034e+06
asmbl_16869	5	5	33.1814	0.000782009	1.80291	A1__phos	A0__phos	gene=SNRNP70 Refseq:XP_007636905	2.35655e+07	2.30953e+07	1.964e+07	1.1618e+07	1.27501e+07	1.24062e+07	2.35655e+07	2.78928e+07	1.82171e+07	1.87965e+07	1.82935e+07	1.92272e+07
asmbl_12466	3	3	17.4532	0.00242334	1.8028	A1__phos	A0__phos	gene=CS047_MOUSE Refseq:XP_016822833	1.56898e+06	1.35178e+06	1.487e+06	733539	772071	939341	1.56898e+06	1.63258e+06	1.37926e+06	1.18678e+06	1.10775e+06	1.45579e+06
asmbl_33224	5	5	16.795	0.00554411	1.8013	A1__phos	A0__phos	gene=PATL1 Refseq:XP_007625473	2.69217e+06	2.73598e+06	2.26715e+06	1.19733e+06	1.43616e+06	1.6386e+06	2.69217e+06	3.30432e+06	2.10289e+06	1.93714e+06	2.06057e+06	2.5395e+06
asmbl_23081	7	7	31.3683	0.000564247	1.80107	A1__phos	A0__phos	gene=DAXX Refseq:XP_007623246	6.08705e+06	5.27469e+06	6.21222e+06	3.08267e+06	3.27965e+06	3.3952e+06	6.08705e+06	6.37038e+06	5.76215e+06	4.98739e+06	4.70557e+06	5.26189e+06
asmbl_35313	1	1	4.417	0.00690295	1.80029	A1__phos	A0__phos	gene=SLC9A1 Refseq:NP_001233682	867357	604312	788544	395143	442168	418161	867357	729844	731414	639294	634412	648066
asmbl_45023	34	26	153.665	0.00725764	1.79939	A1__phos	A0__phos	gene=PSIP1 Refseq:XP_007628967	1.46296e+08	1.72241e+08	1.17226e+08	8.41074e+07	8.07617e+07	7.73026e+07	1.46296e+08	2.08019e+08	1.08734e+08	1.36076e+08	1.15875e+08	1.19804e+08
asmbl_66081	11	2	47.0346	0.0365276	1.79279	A1__phos	A0__phos	gene=MAP4 Refseq:XP_007632937	2.68456e+06	4.43036e+06	3.41578e+06	2.3209e+06	2.00185e+06	1.55117e+06	2.68456e+06	5.35066e+06	3.16831e+06	3.75494e+06	2.87221e+06	2.40401e+06
asmbl_34766	3	3	18.5376	0.00135728	1.78235	A1__phos	A0__phos	gene=MEAF6 Refseq:XP_016823005	9.22216e+06	7.46887e+06	8.04391e+06	4.31463e+06	4.91643e+06	4.64663e+06	9.22216e+06	9.02034e+06	7.46113e+06	6.98056e+06	7.05398e+06	7.20135e+06
asmbl_86258	7	7	29.3767	0.00176886	1.78164	A1__phos	A0__phos	gene=SMARCAD1 Refseq:XP_007618393	3.12987e+06	2.6439e+06	3.38492e+06	1.65823e+06	1.80185e+06	1.68052e+06	3.12987e+06	3.19311e+06	3.13969e+06	2.68281e+06	2.58526e+06	2.60448e+06
asmbl_10251	5	5	19.8501	0.00177432	1.7805	A1__phos	A0__phos	gene=TANC1 Refseq:XP_007621988	2.45277e+06	2.5517e+06	2.05085e+06	1.22128e+06	1.37816e+06	1.36311e+06	2.45277e+06	3.08176e+06	1.90227e+06	1.97589e+06	1.97736e+06	2.11255e+06
asmbl_14517	43	43	196.29	0.000124497	1.77618	A1__phos	A0__phos	gene=RANBP2 Refseq:XP_007635660	7.96641e+07	7.6921e+07	8.37266e+07	4.26294e+07	4.53313e+07	4.73359e+07	7.96641e+07	9.28994e+07	7.76607e+07	6.89692e+07	6.50402e+07	7.33612e+07
asmbl_81101	11	11	45.5927	0.00157946	1.77016	A1__phos	A0__phos	gene=GATAD2A Refseq:XP_016823189	2.61676e+07	2.29073e+07	2.92803e+07	1.45563e+07	1.53864e+07	1.43217e+07	2.61676e+07	2.76657e+07	2.7159e+07	2.35503e+07	2.20761e+07	2.21957e+07
asmbl_2669	5	5	23.2726	0.018482	1.76843	A1__phos	A0__phos	gene=GIGYF2 Refseq:XP_007629664	2.44381e+07	1.9049e+07	3.04661e+07	1.27566e+07	1.51444e+07	1.39174e+07	2.44381e+07	2.3006e+07	2.82589e+07	2.06387e+07	2.17288e+07	2.15693e+07
asmbl_84030	4	4	14.2783	1.40699e-05	1.76338	A1__phos	A0__phos	gene=PDLIM5 Refseq:XP_007629017	2.06334e+06	1.97571e+06	2.08087e+06	1.12724e+06	1.15443e+06	1.18889e+06	2.06334e+06	2.38612e+06	1.93011e+06	1.82373e+06	1.65635e+06	1.84255e+06
asmbl_9783	1	1	5.12491	0.00426239	1.76127	A1__phos	A0__phos	gene=HNRNPA3 Refseq:XP_007613445	1.45108e+06	1.06157e+06	1.30558e+06	714784	758986	694119	1.45108e+06	1.28209e+06	1.21099e+06	1.15644e+06	1.08897e+06	1.07575e+06
asmbl_29426	17	17	81.3021	0.000101662	1.76104	A1__phos	A0__phos	gene=LIG1 Refseq:XP_007620988	1.26029e+07	1.30206e+07	1.19819e+07	6.76711e+06	7.14814e+06	7.43882e+06	1.26029e+07	1.57253e+07	1.11139e+07	1.09484e+07	1.0256e+07	1.15287e+07
asmbl_27765	8	8	43.3273	0.00148142	1.76041	A1__phos	A0__phos	gene=MCPH1 Refseq:XP_016825168	7.3569e+06	8.26051e+06	6.94824e+06	3.84051e+06	4.51322e+06	4.46465e+06	7.3569e+06	9.97643e+06	6.44485e+06	6.21348e+06	6.47547e+06	6.91932e+06
asmbl_48627	2	2	7.80699	0.000479497	1.75945	A1__phos	A0__phos	gene=HIST1H1D Refseq:XP_007634655	2.59551e+06	2.5879e+06	2.41431e+06	1.31666e+06	1.44153e+06	1.56004e+06	2.59551e+06	3.12548e+06	2.2394e+06	2.1302e+06	2.06827e+06	2.41775e+06
asmbl_47789	7	6	29.6903	0.00167677	1.75756	A1__phos	A0__phos	gene=PHRF1 Refseq:XP_007609754	9.47675e+06	8.43213e+06	1.0732e+07	5.26103e+06	5.72063e+06	5.3142e+06	9.47675e+06	1.01837e+07	9.9545e+06	8.51173e+06	8.20783e+06	8.23596e+06
asmbl_6605	1	1	2.59087	0.0299735	1.75591	A1__phos	A0__phos	gene=EIF4ENIF1 Refseq:XP_007620925	197984	199345	124519	91474.3	109446	96274.1	197984	240754	115497	147994	157030	149206
asmbl_32009	1	1	4.82517	0.0215946	1.75359	A1__phos	A0__phos	gene=PACSIN3 Refseq:XP_007610975	4.22796e+06	3.29442e+06	5.42587e+06	2.33414e+06	2.42314e+06	2.62658e+06	4.22796e+06	3.97876e+06	5.03278e+06	3.77636e+06	3.47667e+06	4.07067e+06
asmbl_68933	1	1	5.2461	0.0182243	1.75298	A1__phos	A0__phos	gene=EDC3 Refseq:XP_007613377	2.69946e+06	3.12462e+06	1.94811e+06	1.4555e+06	1.53129e+06	1.4469e+06	2.69946e+06	3.77368e+06	1.80697e+06	2.35483e+06	2.19706e+06	2.24241e+06
asmbl_29655	4	4	20.6131	0.00659881	1.75217	A1__phos	A0__phos	gene=RBM39 Refseq:XP_007616717	1.36399e+08	1.4502e+08	1.05938e+08	6.69878e+07	7.77183e+07	7.63672e+07	1.36399e+08	1.75145e+08	9.82627e+07	1.08378e+08	1.11508e+08	1.18354e+08
asmbl_5579	3	3	12.9851	0.00102116	1.75109	A1__phos	A0__phos	gene=ASHWN_RAT Refseq:XP_007616423	3.93056e+06	3.6466e+06	3.24284e+06	1.9841e+06	1.99551e+06	2.19942e+06	3.93056e+06	4.4041e+06	3.0079e+06	3.21004e+06	2.86311e+06	3.40866e+06
asmbl_1879	4	4	19.4284	0.000623546	1.75078	A1__phos	A0__phos	gene=CREB1 Refseq:XP_007618979	4.17851e+06	4.19205e+06	4.82147e+06	2.43829e+06	2.41855e+06	2.67812e+06	4.17851e+06	5.06284e+06	4.47216e+06	3.94486e+06	3.47008e+06	4.15056e+06
asmbl_42532	3	3	13.3695	0.00673335	1.74876	A1__phos	A0__phos	gene=TOMM70 Refseq:XP_007629613	3.94568e+07	3.3457e+07	4.75834e+07	2.17265e+07	2.42734e+07	2.29045e+07	3.94568e+07	4.04069e+07	4.4136e+07	3.51509e+07	3.48269e+07	3.54975e+07
asmbl_67969	21	21	129.637	0.000586612	1.7476	A1__phos	A0__phos	gene=HDGF Refseq:XP_016828638	1.44739e+08	1.62773e+08	1.35015e+08	8.35389e+07	8.30332e+07	8.66484e+07	1.44739e+08	1.96586e+08	1.25233e+08	1.35156e+08	1.19134e+08	1.34288e+08
asmbl_53688	19	19	92.1181	0.000304894	1.74679	A1__phos	A0__phos	gene=TRPS1 Refseq:XP_016827242	1.7476e+07	1.64399e+07	1.66148e+07	8.93673e+06	9.58718e+06	1.04038e+07	1.7476e+07	1.98549e+07	1.54111e+07	1.44586e+07	1.37555e+07	1.61238e+07
asmbl_78973	13	13	46.0663	0.00190994	1.74657	A1__phos	A0__phos	gene=AFF4 Refseq:XP_016821290	7.86164e+06	9.48793e+06	7.83777e+06	5.13998e+06	4.84899e+06	4.43205e+06	7.86164e+06	1.14588e+07	7.26993e+06	8.31588e+06	6.95721e+06	6.86879e+06
asmbl_20120	4	4	12.3537	0.0077292	1.74483	A1__phos	A0__phos	gene=TAF3 Refseq:XP_007617023	3.27341e+06	3.44199e+06	3.88952e+06	1.64278e+06	2.14413e+06	2.29098e+06	3.27341e+06	4.15697e+06	3.60773e+06	2.65782e+06	3.07635e+06	3.55056e+06
asmbl_62942	3	3	14.0907	0.00174371	1.74464	A1__phos	A0__phos	gene=TSPYL1 Refseq:XP_007631750	4.79731e+06	4.72401e+06	4.02706e+06	2.33978e+06	2.73454e+06	2.69141e+06	4.79731e+06	5.70531e+06	3.73531e+06	3.78549e+06	3.92345e+06	4.17115e+06
asmbl_77649	1	1	2.38461	0.00294499	1.74213	A1__phos	A0__phos	gene=MNT Refseq:XP_007621478	3.85675e+06	3.83009e+06	3.85972e+06	1.90205e+06	2.15816e+06	2.56763e+06	3.85675e+06	4.6257e+06	3.58009e+06	3.07729e+06	3.09647e+06	3.97932e+06
asmbl_7344	16	16	56.535	0.000130838	1.74181	A1__phos	A0__phos	gene=SLX4 Refseq:XP_016823898	8.00684e+06	7.14997e+06	7.38074e+06	4.16833e+06	4.34081e+06	4.43e+06	8.00684e+06	8.63521e+06	6.84602e+06	6.74386e+06	6.22809e+06	6.86562e+06
asmbl_5713	18	18	92.4224	9.13367e-05	1.74027	A1__phos	A0__phos	gene=EIF5B Refseq:XP_016821537	3.02225e+07	3.0184e+07	2.95312e+07	1.60838e+07	1.79447e+07	1.76519e+07	3.02225e+07	3.6454e+07	2.73917e+07	2.60216e+07	2.57466e+07	2.73569e+07
asmbl_78403	23	23	101.32	0.000162616	1.73987	A1__phos	A0__phos	gene=NCOR1 Refseq:XP_007617102	1.93732e+07	1.848e+07	1.83049e+07	9.99982e+06	1.10298e+07	1.12475e+07	1.93732e+07	2.23187e+07	1.69787e+07	1.61785e+07	1.58253e+07	1.74313e+07
asmbl_78070	4	4	17.7877	0.00251584	1.73757	A1__phos	A0__phos	gene=SENP3 Refseq:XP_007625201	3.06637e+06	2.49394e+06	2.67478e+06	1.46282e+06	1.52347e+06	1.75315e+06	3.06637e+06	3.01199e+06	2.481e+06	2.36667e+06	2.18583e+06	2.71703e+06
asmbl_47124	1	1	2.47003	0.000413247	1.73039	A1__phos	A0__phos	gene=PACS1 Refseq:XP_016820568	177258	174096	155115	92581	102135	97975.1	177258	210260	143877	149785	146540	151842
asmbl_51004	3	3	10.1016	0.0058342	1.73011	A1__phos	A0__phos	gene=ATXN1 Refseq:XP_007621413	2.07136e+06	1.69313e+06	2.31806e+06	1.21062e+06	1.07636e+06	1.22873e+06	2.07136e+06	2.04483e+06	2.15011e+06	1.95864e+06	1.54433e+06	1.90428e+06
asmbl_72443	2	2	9.35376	0.0198673	1.7285	A1__phos	A0__phos	gene=ZNF687 Refseq:XP_007624142	1.24582e+06	1.33372e+06	1.70867e+06	695207	775847	1.00983e+06	1.24582e+06	1.61076e+06	1.58488e+06	1.12476e+06	1.11317e+06	1.56504e+06
asmbl_56688	2	2	8.25071	0.00630182	1.7267	A1__phos	A0__phos	gene=KDM5A Refseq:XP_007615730	221824	185754	262273	134284	123908	129744	221824	224340	243272	217255	177780	201078
asmbl_7845	4	4	22.6285	0.00937676	1.72092	A1__phos	A0__phos	gene=BCL7C Refseq:XP_016820719	1.17323e+08	8.66808e+07	1.2467e+08	6.53346e+07	6.31168e+07	6.25364e+07	1.17323e+08	1.04687e+08	1.15638e+08	1.05704e+08	9.05586e+07	9.69189e+07
asmbl_63756	1	1	3.85866	0.00789001	1.72028	A1__phos	A0__phos	gene=LRRC41 Refseq:XP_007620264	281676	322854	263503	138764	177236	188589	281676	389919	244412	224504	254294	292275
asmbl_6467	5	5	16.0059	0.00115286	1.7198	A1__phos	A0__phos	gene=NSD2 Refseq:XP_007620947	6.77116e+06	7.16431e+06	5.97401e+06	3.62391e+06	3.83496e+06	4.11776e+06	6.77116e+06	8.65252e+06	5.5412e+06	5.86306e+06	5.50231e+06	6.38171e+06
asmbl_23614	2	2	9.28728	0.00397197	1.71837	A1__phos	A0__phos	gene=NFIX Refseq:XP_016824722	2.20163e+06	1.74243e+06	2.05723e+06	1.1024e+06	1.30274e+06	1.08729e+06	2.20163e+06	2.10437e+06	1.90819e+06	1.78354e+06	1.86914e+06	1.68509e+06
asmbl_13775	52	52	243.259	0.00298179	1.71706	A1__phos	A0__phos	gene=TOP2A Refseq:NP_001233667	3.34156e+08	2.83002e+08	3.71082e+08	1.82095e+08	1.97597e+08	1.9585e+08	3.34156e+08	3.41789e+08	3.44198e+08	2.94609e+08	2.83507e+08	3.03529e+08
asmbl_68928	3	3	9.31356	0.000121216	1.71523	A1__phos	A0__phos	gene=CLK3 Refseq:XP_016821892	2.04854e+06	1.93142e+06	2.1372e+06	1.16805e+06	1.24023e+06	1.15809e+06	2.04854e+06	2.33262e+06	1.98236e+06	1.88976e+06	1.77946e+06	1.79481e+06
asmbl_26039	6	6	28.3155	0.00484801	1.71048	A1__phos	A0__phos	gene=IRF2BP1 Refseq:XP_007607649	4.00764e+06	5.40278e+06	4.22826e+06	2.56586e+06	2.69834e+06	2.70938e+06	4.00764e+06	6.52508e+06	3.92192e+06	4.15125e+06	3.87151e+06	4.199e+06
asmbl_78232	2	2	6.0372	0.00285422	1.7084	A1__phos	A0__phos	gene=NDEL1 Refseq:XP_016822481	203956	163297	170960	95655.1	109522	109863	203956	197219	158574	154759	157140	170265
asmbl_53125	2	2	8.88707	0.00107141	1.70706	A1__phos	A0__phos	gene=CRAMP1 Refseq:XP_007606668	401467	441058	446457	269842	225916	259333	401467	532677	414112	436572	324139	401915
asmbl_77434	17	17	78.0638	5.00808e-05	1.70544	A1__phos	A0__phos	gene=MYO18A Refseq:XP_007620100	2.56645e+07	2.74465e+07	2.52636e+07	1.56623e+07	1.53482e+07	1.49452e+07	2.56645e+07	3.31478e+07	2.34333e+07	2.53398e+07	2.20212e+07	2.31621e+07
asmbl_9840	5	5	27.9551	0.000322068	1.70476	A1__phos	A0__phos	gene=HOXD9 Refseq:XP_007620620	8.14024e+06	7.34216e+06	7.32004e+06	4.22891e+06	4.45066e+06	4.6962e+06	8.14024e+06	8.86731e+06	6.78971e+06	6.84187e+06	6.38569e+06	7.27817e+06
asmbl_80526	3	3	12.1914	0.000394156	1.70376	A1__phos	A0__phos	gene=RRP1B Refseq:XP_007628395	2.0014e+06	1.70779e+06	1.82828e+06	1.10345e+06	1.05054e+06	1.09616e+06	2.0014e+06	2.06255e+06	1.69582e+06	1.78525e+06	1.50729e+06	1.69884e+06
asmbl_84091	2	2	13.2352	0.0118776	1.70328	A1__phos	A0__phos	gene=PKN2 Refseq:XP_007628078	2.31531e+06	3.10022e+06	3.14899e+06	1.50189e+06	1.63622e+06	1.89013e+06	2.31531e+06	3.74422e+06	2.92085e+06	2.42988e+06	2.34761e+06	2.92933e+06
asmbl_19382	1	1	2.74461	0.0425174	1.70104	A1__phos	A0__phos	gene=KLC1 Refseq:XP_007620702	32033	54261.9	38934.5	28653.5	23288.5	21677.1	32033	65533.5	36113.8	46358	33413.7	33595.2
asmbl_17720	10	10	49.3632	0.000334046	1.69973	A1__phos	A0__phos	gene=DHX16 Refseq:XP_007614178	5.53539e+06	5.09544e+06	5.85977e+06	3.09595e+06	3.33564e+06	3.27028e+06	5.53539e+06	6.15389e+06	5.43524e+06	5.00888e+06	4.7859e+06	5.06828e+06
asmbl_10013	5	5	16.9731	0.00113695	1.6986	A1__phos	A0__phos	gene=PPIG Refseq:XP_016826593	1.08368e+07	9.02316e+06	9.66255e+06	5.47408e+06	6.15856e+06	5.74792e+06	1.08368e+07	1.08975e+07	8.96251e+06	8.85641e+06	8.83616e+06	8.90813e+06
asmbl_67591	8	8	31.8273	0.000566559	1.6956	A1__phos	A0__phos	gene=PHF3 Refseq:XP_007613067	6.11226e+06	5.42937e+06	6.08393e+06	3.22208e+06	3.61601e+06	3.55682e+06	6.11226e+06	6.5572e+06	5.64316e+06	5.21294e+06	5.18816e+06	5.51236e+06
asmbl_84655	5	5	21.3325	0.00168357	1.69547	A1__phos	A0__phos	gene=MORC4 Refseq:XP_007612920	7.15637e+06	6.58303e+06	6.21471e+06	3.52506e+06	3.94591e+06	4.29808e+06	7.15637e+06	7.9505e+06	5.76446e+06	5.70314e+06	5.66149e+06	6.66118e+06
asmbl_19677	1	1	4.85591	0.0249564	1.69205	A1__phos	A0__phos	gene=DUS3L Refseq:XP_007627387	146971	154476	219568	90142.5	100700	117078	146971	186565	203661	145840	144481	181447
asmbl_16427	15	15	77.6956	0.00297835	1.69177	A1__phos	A0__phos	gene=SLTM Refseq:XP_016820330	1.86826e+07	2.07911e+07	1.58238e+07	1.05975e+07	1.10495e+07	1.10391e+07	1.86826e+07	2.51099e+07	1.46774e+07	1.71456e+07	1.58536e+07	1.71084e+07
asmbl_43886	5	5	16.7591	0.000485788	1.68479	A1__phos	A0__phos	gene=TRMT2A Refseq:XP_007616310	2.67521e+06	2.5221e+06	2.40312e+06	1.39448e+06	1.51985e+06	1.59687e+06	2.67521e+06	3.04601e+06	2.22902e+06	2.2561e+06	2.18065e+06	2.47482e+06
asmbl_20549	2	2	8.93548	0.0132816	1.68247	A1__phos	A0__phos	gene=CREM Refseq:XP_007614707	1.47624e+06	1.56452e+06	2.07878e+06	971787	936997	1.13409e+06	1.47624e+06	1.88951e+06	1.92817e+06	1.57224e+06	1.34438e+06	1.75762e+06
asmbl_35215	1	1	3.23213	0.0076805	1.68176	A1__phos	A0__phos	gene=TAF12 Refseq:XP_007634563	593442	577942	466358	301047	300168	372608	593442	697996	432571	487059	430674	577469
asmbl_61661	5	5	14.2596	0.00487352	1.67049	A1__phos	A0__phos	gene=RSRC2 Refseq:XP_007623185	5.86859e+06	6.29938e+06	4.68108e+06	3.38411e+06	3.33483e+06	3.36737e+06	5.86859e+06	7.60792e+06	4.34194e+06	5.4751e+06	4.78473e+06	5.21876e+06
asmbl_7078	8	8	41.9227	0.00072705	1.67034	A1__phos	A0__phos	gene=CHD8 Refseq:XP_007614079	5.75458e+06	4.96887e+06	5.65549e+06	3.32767e+06	3.08452e+06	3.39353e+06	5.75458e+06	6.00103e+06	5.24576e+06	5.38378e+06	4.4256e+06	5.2593e+06
asmbl_46736	2	2	12.2586	0.0175251	1.66426	A1__phos	A0__phos	gene=TAF6L Refseq:XP_007608245	3.61047e+06	2.72892e+06	4.07591e+06	2.2622e+06	2.07072e+06	1.92529e+06	3.61047e+06	3.29579e+06	3.78061e+06	3.65998e+06	2.97102e+06	2.98382e+06
asmbl_57892	4	4	25.9602	0.0150701	1.6632	A1__phos	A0__phos	gene=ZHX2 Refseq:XP_016824754	2.90587e+06	2.59828e+06	2.01028e+06	1.37096e+06	1.66227e+06	1.48482e+06	2.90587e+06	3.13801e+06	1.86464e+06	2.21805e+06	2.38498e+06	2.30118e+06
asmbl_4024	1	1	3.15754	0.0190837	1.66318	A1__phos	A0__phos	gene=RASAL2 Refseq:XP_007610887	94327.5	62471.6	82358.8	48630.8	43631.6	51533.4	94327.5	75448.6	76392	78678.8	62601.6	79866.6
asmbl_66556	9	9	38.5025	0.00143157	1.65934	A1__phos	A0__phos	gene=RNF20 Refseq:XP_007635067	2.54504e+07	2.28665e+07	2.78566e+07	1.44338e+07	1.59368e+07	1.55354e+07	2.54504e+07	2.76165e+07	2.58384e+07	2.33522e+07	2.28657e+07	2.40768e+07
asmbl_39002	2	2	6.68169	0.0244852	1.65919	A1__phos	A0__phos	gene=RLIM Refseq:XP_007631007	1.02633e+06	1.38442e+06	873531	617014	686538	675896	1.02633e+06	1.67199e+06	810245	998256	985028	1.0475e+06
asmbl_78479	3	3	13.1839	0.000433534	1.65511	A1__phos	A0__phos	gene=EPN2 Refseq:XP_016823100	1.3432e+06	1.33121e+06	1.41445e+06	846549	869146	754753	1.3432e+06	1.60774e+06	1.31197e+06	1.36962e+06	1.24703e+06	1.16972e+06
asmbl_25754	3	3	14.4691	0.00332994	1.64682	A1__phos	A0__phos	gene=MECP2 Refseq:XP_016825809	6.55582e+06	7.60289e+06	6.30751e+06	3.69417e+06	4.37999e+06	4.35358e+06	6.55582e+06	9.18221e+06	5.85054e+06	5.97674e+06	6.28431e+06	6.74718e+06
asmbl_84830	5	5	20.1637	5.07368e-05	1.64035	A1__phos	A0__phos	gene=BPTF Refseq:XP_016826781	2.88445e+06	3.04683e+06	2.78673e+06	1.75717e+06	1.79446e+06	1.76309e+06	2.88445e+06	3.67974e+06	2.58484e+06	2.8429e+06	2.57465e+06	2.73244e+06
asmbl_35512	48	47	212.576	4.22681e-05	1.63887	A1__phos	A0__phos	gene=SRRM1 Refseq:XP_016823129	9.7573e+07	1.01916e+08	1.02375e+08	5.93588e+07	6.37014e+07	6.11303e+07	9.7573e+07	1.23086e+08	9.49584e+07	9.60356e+07	9.13972e+07	9.47398e+07
asmbl_70118	16	8	80.6028	0.00188755	1.63783	A1__phos	A0__phos	gene=TCOF1 Refseq:XP_016822649	7.17008e+06	6.67522e+06	6.83573e+06	3.74674e+06	4.18865e+06	4.69171e+06	7.17008e+06	8.06184e+06	6.34049e+06	6.06177e+06	6.00978e+06	7.27121e+06
asmbl_51477	3	3	10.0135	0.00015588	1.63212	A1__phos	A0__phos	gene=TNIK Refseq:XP_016826833	1.29943e+06	1.39199e+06	1.26973e+06	776066	814506	836419	1.29943e+06	1.68114e+06	1.17774e+06	1.25558e+06	1.16863e+06	1.29628e+06
asmbl_1116	3	3	21.1787	0.0122974	1.63207	A1__phos	A0__phos	gene=SP1 Refseq:XP_007631654	1.49301e+07	1.20172e+07	1.64674e+07	8.06295e+06	8.59156e+06	9.94654e+06	1.49301e+07	1.45135e+07	1.52744e+07	1.30449e+07	1.2327e+07	1.54152e+07
asmbl_46174	1	1	3.11145	5.86875e-05	1.62284	A1__phos	A0__phos	gene=SYNM Refseq:XP_007617501	284751	278475	261318	172059	169109	166920	284751	336321	242385	278370	242633	258692
asmbl_61341	6	6	21.6969	0.000819225	1.62281	A1__phos	A0__phos	gene=SFSWAP Refseq:XP_016823226	1.66516e+07	1.40392e+07	1.62186e+07	9.66377e+06	9.59971e+06	9.64287e+06	1.66516e+07	1.69555e+07	1.50435e+07	1.56348e+07	1.37734e+07	1.49445e+07
asmbl_60605	7	7	24.7469	0.000200079	1.61898	A1__phos	A0__phos	gene=CBX8 Refseq:XP_007608439	5.22621e+06	5.16057e+06	4.80079e+06	2.97847e+06	3.14827e+06	3.25419e+06	5.22621e+06	6.23256e+06	4.45298e+06	4.8188e+06	4.51706e+06	5.04335e+06
asmbl_34806	32	32	173.182	0.000209692	1.61749	A1__phos	A0__phos	gene=THRAP3 Refseq:XP_007616778	1.74188e+08	1.54938e+08	1.65549e+08	9.90912e+07	1.0221e+08	1.04528e+08	1.74188e+08	1.87123e+08	1.53555e+08	1.60318e+08	1.46648e+08	1.61998e+08
asmbl_16638	1	1	4.54384	0.0341511	1.61699	A1__phos	A0__phos	gene=HACD3 Refseq:XP_007608139	408570	333843	426164	197666	215685	309337	408570	403191	395289	319801	309459	479410
asmbl_18342	25	25	138.363	0.000498281	1.61341	A1__phos	A0__phos	gene=SMARCA4 Refseq:XP_007629774	8.73767e+07	9.11594e+07	8.08312e+07	5.08458e+07	5.34741e+07	5.64376e+07	8.73767e+07	1.10096e+08	7.49751e+07	8.22624e+07	7.67233e+07	8.7467e+07
asmbl_9484	12	12	43.3649	0.00151988	1.61134	A1__phos	A0__phos	gene=IRF2BP2 Refseq:XP_007607043	2.41934e+07	2.81106e+07	2.34885e+07	1.49364e+07	1.57449e+07	1.63558e+07	2.41934e+07	3.39499e+07	2.17868e+07	2.41653e+07	2.25905e+07	2.53482e+07
asmbl_25272	4	4	19.9287	0.000634538	1.60935	A1__phos	A0__phos	gene=TRERF1 Refseq:XP_016827573	4.70823e+06	4.68674e+06	5.07984e+06	2.77269e+06	3.02069e+06	3.20078e+06	4.70823e+06	5.6603e+06	4.71181e+06	4.48589e+06	4.33402e+06	4.96058e+06
asmbl_70456	4	4	20.7423	0.000226225	1.60723	A1__phos	A0__phos	gene=HDAC6 Refseq:XP_007636622	3.20491e+06	3.61266e+06	3.3687e+06	2.09075e+06	2.17189e+06	2.07513e+06	3.20491e+06	4.3631e+06	3.12464e+06	3.38258e+06	3.11618e+06	3.21604e+06
asmbl_46087	22	22	90.3574	2.31353e-05	1.60439	A1__phos	A0__phos	gene=TJP1 Refseq:XP_016827333	3.1543e+07	3.0245e+07	3.17348e+07	1.88681e+07	1.96893e+07	1.97345e+07	3.1543e+07	3.65276e+07	2.94357e+07	3.05264e+07	2.82497e+07	3.05845e+07
asmbl_65993	3	3	17.0396	0.00120235	1.60047	A1__phos	A0__phos	gene=PRKAR2A Refseq:XP_007633027	1.47663e+07	1.53442e+07	1.30223e+07	8.49454e+06	9.11752e+06	9.33798e+06	1.47663e+07	1.85316e+07	1.20789e+07	1.37432e+07	1.30816e+07	1.4472e+07
asmbl_59446	5	5	21.1928	0.00429148	1.59825	A1__phos	A0__phos	gene=INTS1 Refseq:XP_007611863	6.36191e+06	5.37965e+06	6.91475e+06	3.67088e+06	3.94881e+06	4.05324e+06	6.36191e+06	6.49714e+06	6.41378e+06	5.93905e+06	5.66566e+06	6.28172e+06
asmbl_35371	18	18	87.5677	0.000499129	1.59693	A1__phos	A0__phos	gene=ARID1A Refseq:XP_016825551	4.9492e+07	4.40312e+07	5.10304e+07	3.04624e+07	3.00528e+07	3.00045e+07	4.9492e+07	5.31776e+07	4.73333e+07	4.92846e+07	4.3119e+07	4.6501e+07
asmbl_46806	2	2	10.7646	0.0215599	1.59549	A1__phos	A0__phos	gene=CK084_MOUSE Refseq:XP_007608941	601041	564719	576288	275894	414447	401517	601041	682025	534536	446364	594639	622272
asmbl_63287	2	2	9.64239	0.0193817	1.59214	A1__phos	A0__phos	gene=MIER1 Refseq:XP_007625257	300222	283380	342935	174904	239286	167753	300222	342245	318090	282974	343322	259984
asmbl_54893	18	18	89.5339	0.000410462	1.59088	A1__phos	A0__phos	gene=RBBP6 Refseq:XP_007638020	3.71491e+07	3.48571e+07	3.54318e+07	2.08768e+07	2.29019e+07	2.37553e+07	3.71491e+07	4.20979e+07	3.28648e+07	3.37762e+07	3.2859e+07	3.68159e+07
asmbl_28350	4	4	19.9868	0.00445367	1.58956	A1__phos	A0__phos	gene=GTF3C2 Refseq:XP_007613690	4.93325e+06	4.65781e+06	6.03995e+06	3.24282e+06	3.26996e+06	3.32076e+06	4.93325e+06	5.62536e+06	5.60236e+06	5.2465e+06	4.69166e+06	5.14651e+06
asmbl_83113	11	11	55.4793	0.000714911	1.58741	A1__phos	A0__phos	gene=RBM15 Refseq:XP_007619919	6.66645e+07	6.32934e+07	5.89145e+07	3.73927e+07	3.9571e+07	4.20175e+07	6.66645e+07	7.64411e+07	5.46462e+07	6.04969e+07	5.67755e+07	6.51188e+07
asmbl_57451	3	3	14.9027	0.00699605	1.58468	A1__phos	A0__phos	gene=ZFAT Refseq:XP_007632415	2.81255e+06	2.18794e+06	2.74118e+06	1.50221e+06	1.71603e+06	1.66707e+06	2.81255e+06	2.64243e+06	2.54259e+06	2.43041e+06	2.46212e+06	2.58363e+06
asmbl_62681	1	1	4.19271	0.0166982	1.58219	A1__phos	A0__phos	gene=GLE1 Refseq:XP_007621390	89765.4	67378.7	62765.4	45056.9	44936.2	48997.1	89765.4	81375	58218.2	72896.8	64473.4	75935.7
asmbl_17818	13	13	65.7568	0.00571812	1.57526	A1__phos	A0__phos	gene=BRD2 Refseq:XP_007622900	2.2892e+07	1.96944e+07	2.57417e+07	1.36732e+07	1.45035e+07	1.51992e+07	2.2892e+07	2.37854e+07	2.38768e+07	2.21216e+07	2.08093e+07	2.35558e+07
asmbl_75112	7	7	25.9207	0.00975447	1.57284	A1__phos	A0__phos	gene=EP300 Refseq:XP_007619878	1.5795e+07	1.32814e+07	1.82997e+07	9.78192e+06	1.05499e+07	9.78947e+06	1.5795e+07	1.60402e+07	1.69739e+07	1.5826e+07	1.51368e+07	1.51717e+07
asmbl_80815	1	1	5.56555	0.0224196	1.57181	A1__phos	A0__phos	gene=BYSL Refseq:XP_016827509	3.58931e+06	2.65032e+06	3.50662e+06	2.12074e+06	1.77566e+06	2.30424e+06	3.58931e+06	3.20086e+06	3.25257e+06	3.43111e+06	2.54767e+06	3.57111e+06
asmbl_7939	3	3	12.1905	0.0286664	1.5708	A1__phos	A0__phos	gene=KIF22 Refseq:XP_007612410	499851	389130	537238	269179	360887	277894	499851	469962	498315	435500	517792	430680
asmbl_58646	2	2	14.7215	0.00508382	1.57028	A1__phos	A0__phos	gene=KIF2A Refseq:XP_016828100	3.78784e+06	3.62712e+06	3.12466e+06	2.0024e+06	2.29045e+06	2.41906e+06	3.78784e+06	4.38056e+06	2.89828e+06	3.23965e+06	3.28629e+06	3.74907e+06
asmbl_70922	24	24	129.501	0.000594359	1.56907	A1__phos	A0__phos	gene=HTATSF1 Refseq:XP_016825090	4.43863e+07	4.5601e+07	4.03227e+07	2.6339e+07	2.88126e+07	2.78978e+07	4.43863e+07	5.50735e+07	3.74014e+07	4.26134e+07	4.13397e+07	4.3236e+07
asmbl_7852	4	4	11.6218	0.00181903	1.56357	A1__phos	A0__phos	gene=SRCAP Refseq:XP_016820718	4.05008e+06	3.80836e+06	4.61065e+06	2.63701e+06	2.7678e+06	2.56997e+06	4.05008e+06	4.59945e+06	4.27661e+06	4.26636e+06	3.97118e+06	3.98294e+06
asmbl_14339	4	4	10.0872	0.00489237	1.56314	A1__phos	A0__phos	gene=DDX50 Refseq:XP_016821469	831894	673879	794255	462399	536579	472437	831894	813861	736713	748107	769870	732184
asmbl_64727	9	9	48.5091	0.00085164	1.56072	A1__phos	A0__phos	gene=DDX24 Refseq:XP_007611021	2.22081e+07	2.0295e+07	2.16912e+07	1.26246e+07	1.45123e+07	1.39944e+07	2.22081e+07	2.45108e+07	2.01197e+07	2.04251e+07	2.08219e+07	2.16885e+07
asmbl_76538	7	7	53.8497	0.0103266	1.56033	A1__phos	A0__phos	gene=YBX3 Refseq:XP_007627681	1.97201e+07	2.12426e+07	2.66098e+07	1.44333e+07	1.36108e+07	1.52623e+07	1.97201e+07	2.56552e+07	2.4682e+07	2.33514e+07	1.95285e+07	2.36535e+07
asmbl_16382	14	14	63.3412	0.00047322	1.55996	A1__phos	A0__phos	gene=TCF12 Refseq:XP_007621940	2.27913e+07	2.22543e+07	2.39308e+07	1.40199e+07	1.4374e+07	1.58228e+07	2.27913e+07	2.68771e+07	2.21971e+07	2.26825e+07	2.06235e+07	2.45222e+07
asmbl_68092	11	11	48.5529	0.00643507	1.55939	A1__phos	A0__phos	gene=LMNA Refseq:XP_007635241	5.74707e+07	6.89071e+07	5.33072e+07	3.59684e+07	3.85235e+07	4.07357e+07	5.74707e+07	8.32209e+07	4.94452e+07	5.81926e+07	5.52726e+07	6.31322e+07
asmbl_59688	1	1	4.44932	0.00338898	1.55498	A1__phos	A0__phos	gene=ZNF655 Refseq:XP_007615102	839138	791017	857763	501863	491063	607042	839138	955331	795619	811955	704566	940795
asmbl_35001	16	16	107	0.00657011	1.5512	A1__phos	A0__phos	gene=HDAC1 Refseq:XP_016829119	3.08388e+08	2.4579e+08	3.18227e+08	1.90645e+08	1.80598e+08	1.91164e+08	3.08388e+08	2.96847e+08	2.95172e+08	3.08441e+08	2.59117e+08	2.96266e+08
asmbl_47008	14	14	55.0078	0.00059236	1.55103	A1__phos	A0__phos	gene=DPF2 Refseq:XP_007608852	1.81987e+07	1.82097e+07	1.74792e+07	1.08296e+07	1.13916e+07	1.2522e+07	1.81987e+07	2.19923e+07	1.62128e+07	1.75209e+07	1.63444e+07	1.94065e+07
asmbl_8096	12	12	76.5526	0.000509392	1.54316	A1__phos	A0__phos	gene=EIF3C Refseq:XP_007614416	5.62624e+07	5.97302e+07	5.55015e+07	3.47498e+07	3.70348e+07	3.93472e+07	5.62624e+07	7.21378e+07	5.14804e+07	5.62211e+07	5.31366e+07	6.09803e+07
asmbl_52706	23	23	105.271	0.000280522	1.54195	A1__phos	A0__phos	gene=TMPO Refseq:XP_007616290	1.89509e+08	1.98866e+08	1.81859e+08	1.17111e+08	1.25918e+08	1.26783e+08	1.89509e+08	2.40175e+08	1.68683e+08	1.89472e+08	1.80665e+08	1.96489e+08
asmbl_24810	12	12	46.0179	0.000322469	1.54091	A1__phos	A0__phos	gene=PHLDB1 Refseq:XP_007618917	5.73246e+06	5.04574e+06	5.45633e+06	3.48734e+06	3.53604e+06	3.51228e+06	5.73246e+06	6.09387e+06	5.06102e+06	5.6421e+06	5.07343e+06	5.44333e+06
asmbl_12845	25	25	133.126	0.0015246	1.53933	A1__phos	A0__phos	gene=CHAMP1 Refseq:XP_007630441	8.38958e+07	7.64564e+07	9.02211e+07	5.14344e+07	5.46095e+07	5.67367e+07	8.38958e+07	9.23384e+07	8.36847e+07	8.32147e+07	7.83524e+07	8.79306e+07
asmbl_49300	2	2	3.1875	0.00811339	1.53763	A1__phos	A0__phos	gene=NMD3 Refseq:XP_007634437	1.99084e+06	2.15294e+06	1.71096e+06	1.14764e+06	1.39394e+06	1.26605e+06	1.99084e+06	2.60016e+06	1.587e+06	1.85674e+06	1.99999e+06	1.96212e+06
asmbl_2759	2	2	11.671	0.0309687	1.53756	A1__phos	A0__phos	gene=SH3BP4 Refseq:XP_007633356	627933	583558	774674	347773	468376	475612	627933	704778	718550	562656	672014	737104
asmbl_77420	9	9	34.61	0.000110313	1.5356	A1__phos	A0__phos	gene=PHF12 Refseq:XP_007620107	6.30655e+06	5.97389e+06	6.41535e+06	3.92077e+06	4.17589e+06	4.07823e+06	6.30655e+06	7.21482e+06	5.95057e+06	6.34334e+06	5.99147e+06	6.32045e+06
asmbl_6861	4	4	25.7495	0.00318379	1.53379	A1__phos	A0__phos	gene=WDHD1 Refseq:XP_007622242	2.78936e+06	2.53335e+06	3.06805e+06	1.69248e+06	1.92725e+06	1.85088e+06	2.78936e+06	3.05959e+06	2.84577e+06	2.73822e+06	2.76517e+06	2.86849e+06
asmbl_22491	1	1	3.07614	0.0114061	1.53166	A1__phos	A0__phos	gene=ATXN1L Refseq:XP_007634504	233154	302811	248034	152999	181919	176944	233154	365713	230064	247534	261013	274228
asmbl_82849	9	9	51.268	0.00941276	1.52934	A1__phos	A0__phos	gene=TFIP11 Refseq:XP_016826140	1.34813e+07	1.11104e+07	1.42439e+07	7.82743e+06	9.26137e+06	8.30497e+06	1.34813e+07	1.34183e+07	1.32119e+07	1.26638e+07	1.3288e+07	1.2871e+07
asmbl_67896	3	3	10.2079	0.00848634	1.52864	A1__phos	A0__phos	gene=ETV3 Refseq:XP_007635322	5.06122e+06	4.43084e+06	5.96215e+06	3.32475e+06	3.43622e+06	3.34882e+06	5.06122e+06	5.35124e+06	5.5302e+06	5.37905e+06	4.9302e+06	5.19e+06
asmbl_76073	1	1	6.56382	0.00393631	1.5279	A1__phos	A0__phos	gene=KCTD1 Refseq:XP_016824824	941002	922621	1.11011e+06	662917	600035	683334	941002	1.11427e+06	1.02969e+06	1.07252e+06	860916	1.05903e+06
asmbl_28289	4	4	13.4944	0.0276111	1.52588	A1__phos	A0__phos	gene=FOSL2 Refseq:XP_007613719	5.72049e+06	4.80179e+06	7.10912e+06	3.57699e+06	4.15599e+06	3.82193e+06	5.72049e+06	5.79925e+06	6.59407e+06	5.78714e+06	5.96291e+06	5.92323e+06
asmbl_758	15	15	70.84	0.00295805	1.52558	A1__phos	A0__phos	gene=KMT2D Refseq:XP_016828481	2.99369e+07	2.63639e+07	3.10568e+07	1.76282e+07	1.92337e+07	2.04001e+07	2.99369e+07	3.18404e+07	2.88068e+07	2.85203e+07	2.75961e+07	3.16161e+07
asmbl_61677	8	8	37.5959	0.00459271	1.52533	A1__phos	A0__phos	gene=CLIP1 Refseq:XP_016824920	1.49944e+07	1.80035e+07	1.47827e+07	9.76984e+06	1.04719e+07	1.10829e+07	1.49944e+07	2.17433e+07	1.37117e+07	1.58064e+07	1.50248e+07	1.71763e+07
asmbl_54726	6	6	21.8024	0.00381547	1.51521	A1__phos	A0__phos	gene=KNOP1 Refseq:XP_007632835	5.50001e+06	5.45853e+06	5.03007e+06	3.69911e+06	3.08831e+06	3.76465e+06	5.50001e+06	6.59241e+06	4.66565e+06	5.98473e+06	4.43104e+06	5.83446e+06
asmbl_39081	35	35	162.648	0.000464819	1.50867	A1__phos	A0__phos	gene=ATRX Refseq:XP_007614760	3.09632e+07	2.99939e+07	2.90106e+07	1.85615e+07	2.07923e+07	2.02801e+07	3.09632e+07	3.62245e+07	2.69088e+07	3.00303e+07	2.98322e+07	3.14302e+07
asmbl_67422	4	4	14.998	0.00050531	1.50815	A1__phos	A0__phos	gene=NBN Refseq:XP_007619696	1.2073e+07	1.16179e+07	1.30553e+07	7.94172e+06	8.45525e+06	7.96821e+06	1.2073e+07	1.40313e+07	1.21095e+07	1.28488e+07	1.21314e+07	1.23491e+07
asmbl_4496	1	1	4.07155	0.0366307	1.50794	A1__phos	A0__phos	gene=NAV1 Refseq:XP_007633935	778100	819900	563744	449968	532641	450960	778100	990214	522901	727995	764221	698899
asmbl_36512	2	2	8.31533	0.000814278	1.50698	A1__phos	A0__phos	gene=ESCO2 Refseq:XP_007614433	2.94591e+06	2.9516e+06	3.30517e+06	1.97892e+06	1.99319e+06	2.13461e+06	2.94591e+06	3.56472e+06	3.06571e+06	3.20165e+06	2.85978e+06	3.30822e+06
asmbl_50869	24	24	123.614	9.23146e-05	1.50027	A1__phos	A0__phos	gene=NOL8 Refseq:XP_007617410	1.99941e+07	1.95453e+07	1.9832e+07	1.25632e+07	1.33738e+07	1.36367e+07	1.99941e+07	2.36053e+07	1.83952e+07	2.03258e+07	1.91884e+07	2.11342e+07
asmbl_17951	9	9	41.49	0.00403841	1.49814	A1__phos	A0__phos	gene=EHMT2 Refseq:XP_007615501	8.53644e+06	7.31883e+06	9.04282e+06	5.34322e+06	5.48089e+06	5.79525e+06	8.53644e+06	8.83914e+06	8.38768e+06	8.6447e+06	7.86385e+06	8.98148e+06
asmbl_25457	5	5	23.5767	0.0338204	1.49713	A1__phos	A0__phos	gene=UTP3 Refseq:XP_007622292	3.4647e+07	2.53559e+07	3.69064e+07	1.97684e+07	2.26118e+07	2.23499e+07	3.4647e+07	3.06229e+07	3.42326e+07	3.19829e+07	3.24428e+07	3.46378e+07
asmbl_60118	2	2	8.28	0.0339318	1.49627	A1__phos	A0__phos	gene=HIVEP2 Refseq:XP_007637989	338897	282762	276626	163211	241223	195916	338897	341499	256584	264056	346100	303630
FC< 1.5
asmbl_86550	7	7	35.2208	0.00404792	1.4929	A0__phos	A1__phos	gene=CUX1 Refseq:XP_007628872	7.32962e+06	6.37454e+06	7.03302e+06	9.58569e+06	9.9552e+06	1.14176e+07	7.32962e+06	7.69869e+06	6.52348e+06	1.55085e+07	1.42835e+07	1.7695e+07
asmbl_49267	2	2	10.8544	0.0191058	1.49286	A1__phos	A0__phos	gene=SMC4 Refseq:XP_007634448	1.23419e+07	1.08374e+07	1.50144e+07	8.58953e+06	9.1066e+06	7.8881e+06	1.23419e+07	1.30887e+07	1.39266e+07	1.38968e+07	1.30659e+07	1.2225e+07
asmbl_21157	9	9	33.405	0.0294678	1.48829	A1__phos	A0__phos	gene=PHF6 Refseq:XP_007621350	4.85328e+07	4.1481e+07	5.94191e+07	3.01391e+07	3.63403e+07	3.39266e+07	4.85328e+07	5.00976e+07	5.51142e+07	4.87614e+07	5.21402e+07	5.25794e+07
asmbl_47215	1	1	4.59125	0.0118243	1.48601	A1__phos	A0__phos	gene=RBM4 Refseq:XP_007608933	92269.1	125367	108495	73086.4	73113.2	73267.8	92269.1	151409	100634	118245	104901	113550
asmbl_30696	2	2	8.01761	0.00756804	1.48419	A0__phos	A1__phos	gene=ANAPC1 Refseq:XP_016829454	579010	509472	612467	874921	748742	900869	579010	615303	568095	1.41552e+06	1.07428e+06	1.39617e+06
asmbl_67123	9	9	65.1525	0.00195628	1.48318	A1__phos	A0__phos	gene=MDN1 Refseq:XP_007635457	5.43499e+07	4.72916e+07	4.75725e+07	3.15517e+07	3.44391e+07	3.46133e+07	5.43499e+07	5.71153e+07	4.41259e+07	5.10469e+07	4.94124e+07	5.36438e+07
asmbl_38147	2	2	9.11798	0.0125272	1.4815	A1__phos	A0__phos	gene=RRP12 Refseq:XP_007637668	486835	453544	567280	375099	340541	302019	486835	547757	526181	606866	488600	468069
asmbl_1755	4	4	15.4057	0.000726776	1.4785	A1__phos	A0__phos	gene=RAPH1 Refseq:XP_007630980	2.55483e+06	2.79402e+06	2.45268e+06	1.72829e+06	1.73292e+06	1.81543e+06	2.55483e+06	3.37441e+06	2.27499e+06	2.79618e+06	2.48636e+06	2.81356e+06
asmbl_79978	29	29	122.444	0.00169222	1.47742	A1__phos	A0__phos	gene=ZC3H18 Refseq:XP_016824620	2.81711e+07	3.29503e+07	2.8653e+07	1.98845e+07	2.00373e+07	2.08425e+07	2.81711e+07	3.97949e+07	2.65771e+07	3.21708e+07	2.8749e+07	3.23018e+07
asmbl_19788	1	1	2.23944	0.00921748	1.47642	A0__phos	A1__phos	gene=SH3GL1 Refseq:XP_007616156	222602	190451	174422	271979	313854	281527	222602	230012	161785	440030	450310	436311
asmbl_11853	7	7	31.6116	0.00038696	1.47574	A0__phos	A1__phos	gene=NOP2 Refseq:XP_007631865	3.46134e+06	3.68516e+06	3.87581e+06	5.30762e+06	5.56058e+06	5.39792e+06	3.46134e+06	4.45066e+06	3.59502e+06	8.5871e+06	7.97818e+06	8.3657e+06
asmbl_85178	12	12	41.319	0.00248809	1.47374	A1__phos	A0__phos	gene=KIF18B Refseq:XP_007635914	1.09078e+07	1.10342e+07	9.76773e+06	6.7331e+06	7.0214e+06	7.7619e+06	1.09078e+07	1.33263e+07	9.06007e+06	1.08934e+07	1.00741e+07	1.20294e+07
asmbl_57148	2	2	13.6616	0.0259929	1.47031	A0__phos	A1__phos	gene=IGF2R Refseq:XP_007635020	1.06516e+06	1.00863e+06	957246	1.21418e+06	1.50317e+06	1.73923e+06	1.06516e+06	1.21815e+06	887894	1.96441e+06	2.15671e+06	2.69546e+06
asmbl_57514	6	6	23.4884	0.0100842	1.47008	A1__phos	A0__phos	gene=NDRG1 Refseq:XP_007632423	6.3285e+06	7.16836e+06	5.49507e+06	4.57712e+06	4.1559e+06	4.18595e+06	6.3285e+06	8.65741e+06	5.09696e+06	7.40523e+06	5.96278e+06	6.48738e+06
asmbl_73820	1	1	4.64866	0.0100066	1.46862	A1__phos	A0__phos	gene=NFATC1 Refseq:XP_007624652	1.38762e+06	1.73695e+06	1.55067e+06	1.07531e+06	960306	1.14781e+06	1.38762e+06	2.09775e+06	1.43833e+06	1.73972e+06	1.37782e+06	1.77887e+06
asmbl_86403	3	3	12.7502	0.000983054	1.46455	A0__phos	A1__phos	gene=CLIP2 Refseq:XP_016824294	1.28698e+06	1.25806e+06	1.23627e+06	1.71366e+06	1.83983e+06	1.98442e+06	1.28698e+06	1.5194e+06	1.1467e+06	2.7725e+06	2.63975e+06	3.07546e+06
asmbl_11864	13	5	57.2286	0.00732564	1.45676	A1__phos	A0__phos	gene=CHD4 Refseq:XP_007631863	4.03016e+06	3.51413e+06	4.44932e+06	2.6786e+06	2.65378e+06	2.9007e+06	4.03016e+06	4.2441e+06	4.12698e+06	4.33365e+06	3.80758e+06	4.49551e+06
asmbl_40839	14	14	57.6313	0.000607925	1.45504	A1__phos	A0__phos	gene=FIP1L1 Refseq:XP_007612037	2.32142e+07	2.2011e+07	2.11588e+07	1.46676e+07	1.49223e+07	1.60335e+07	2.32142e+07	2.65833e+07	1.96259e+07	2.37304e+07	2.14102e+07	2.48487e+07
asmbl_40179	7	7	27.1839	0.0024624	1.44125	A1__phos	A0__phos	gene=ELMSAN1 Refseq:XP_007622184	1.12515e+07	1.17733e+07	1.30859e+07	8.74749e+06	7.89948e+06	8.40821e+06	1.12515e+07	1.42189e+07	1.21379e+07	1.41524e+07	1.1334e+07	1.30311e+07
asmbl_15666	2	2	7.10051	0.0083718	1.43952	A1__phos	A0__phos	gene=FKBP3 Refseq:XP_007621872	969777	1.09445e+06	852816	655137	696812	674454	969777	1.3218e+06	791030	1.05993e+06	999769	1.04527e+06
asmbl_18207	5	5	26.6184	0.0146907	1.43842	A1__phos	A0__phos	gene=PPAN Refseq:XP_016825242	2.00601e+07	1.68327e+07	2.10362e+07	1.28943e+07	1.49438e+07	1.24344e+07	2.00601e+07	2.03292e+07	1.95122e+07	2.08615e+07	2.14411e+07	1.92708e+07
[truncated: 111 more rows]

## Sheet: DE Phosphopeptides
																				Normalized abundance						Raw abundance						Spectral counts
[truncated: 13,541 more rows]

## Sheet: Phospho PSMs
Protein	Identifying Node	PSM Ambiguity	Annotated Sequence	PhosphoRS: Best Site Probabilities	Master Protein Accessions	Sequence	RT [min]	First Scan	XCorr	Percolator PEP	PhosphoRS: Phospho Site Probabilities	Protein	PhosphoRS: Best Site Probabilities
[truncated: 104,151 more rows]

[truncated: 1 more sheets: PSM Phospho CREB1]
