# Supplementary material for: Increased mAb production in amplified CHO cell lines is associated with increased interaction of CREB1 with transgene promoter
Source: Curr Res Biotechnol. Author manuscript; Available in PMC 2020 Jun 23. (PMC7311070; doi:10.1016/j.crbiot.2019.09.001)
Supplement: 3 [file NIHMS1593965-supplement-3.xlsx]

## Sheet: Sheet1
Gene Name	DE-mRNA	DE-Protein	DE-Phosphoprotein
HDAC9	-1.47666	N/A	N/A
MAPK8	-0.754143	N/A	N/A
PRDM5	-0.699676	N/A	N/A
HDAC4	-0.552764	N/A	0.572976
ZNHIT1	-0.51214	N/A	N/A
PER2	-0.402131	N/A	N/A
SUDS3	-0.267863	-0.474625	N/A
MSL3	-0.265853	N/A	N/A
SMARCAD1	-0.238771	N/A	1.78164
RBBP7	-0.220692	-0.692659	N/A
SIN3A	-0.182021	-0.512988	0.967302
KDM1A	0.208989	-1.04851	N/A
AKAP8	0.263214	-1.16603	N/A
RBBP4	0.275523	0.564803	N/A
TADA3	0.346997	0.572386	N/A
CHD4	0.366651	0.434115	1.45676
PML	0.368938	0.39396	N/A
PINK1	0.43026	N/A	N/A
LPIN1	0.502237	N/A	N/A
PHB	0.55101	-1.33255	N/A
PHB	0.55101	-1.33255	N/A
HDAC1	0.560509	0.311468	1.5512
HDAC7	0.614708	N/A	N/A
PRKD1	N/A	N/A	0.232041
HDAC5	N/A	N/A	0.718113
HDAC2	N/A	-0.433769	1.10161
ARID4B	N/A	N/A	1.34122
HDAC6	N/A	-0.535916	1.60723
KDM5A	N/A	N/A	1.7267
NCOR1	N/A	1.70759	1.73987
BCL6	N/A	N/A	1.93128
RBM14	N/A	-0.814389	2.10065
ARID4A	N/A	N/A	2.53697
SFPQ	N/A	-1.79378	4.08893
MTA1	N/A	-1.17865	N/A
CAMK2D	N/A	-0.910577	N/A
CTBP1	N/A	-0.619339	N/A
MBD3	N/A	-0.299668	N/A
MTA2	N/A	0.205925	N/A
MORF4L2	N/A	0.51111	N/A
TBL1X	N/A	0.720744	N/A
TBL1X	N/A	0.720744	N/A
SAP18	N/A	1.25972	N/A
