# Supplementary material for: Increased mAb production in amplified CHO cell lines is associated with increased interaction of CREB1 with transgene promoter
Source: Curr Res Biotechnol. Author manuscript; Available in PMC 2020 Jun 23. (PMC7311070; doi:10.1016/j.crbiot.2019.09.001)
Supplement: 4 [file NIHMS1593965-supplement-4.xlsx]

## Sheet: Sheet1
Per 1 L of medium
	Amounts	Brand	Catalog No.
Base
Alpha MEM	500 ml	Hyclone	SH30265.01
DME/ F12	500 ml	Hyclone	SH30023.01
Supplements
Glucose	3 g	Sigma	G8270
Pluronic F-68	4 g	Sigma	P1300
NaHCO3	1.3 g	Sigma	S5761
Chelated Ferric Citrate	0.3 mM	Sigma	F2877
Ethanolamine	0.04 mM	Sigma	E0135
Bacto Tryptone	2.5 g	BD	211705
Glutamax	8 mM	ThermoFisher	35050061
Putrescine	0.1 mg	Sigma	P5780
MnSO4.H2O	0.2 µg	Sigma	M1144
Na2SeO3	2 µg	Sigma	S5261-10G
(NH4)6Mo7O24.4H2O	0.01 mg	Sigma	M1019
Vitamin B6 (Pyridoxine hydrochloride)	0.1 mg	Sigma	P8666
NH4VO3	1 µg	Sigma	573884
Insulin	5 mg	SAFC	91077C
Linoleic Acid	0.1 mg	Sigma	L1012
Amino acids
L-Proline	20 µM	Sigma	P0380
L-Tyrosine	20 µM	Sigma	T2269
L-Serine	20 µM	Sigma	S4500
L-Histidine	20 µM	Sigma	H8000
